# Supplementary material for: Single nucleotide polymorphism discovery from expressed sequence tags in the waterflea Daphnia magna
Source: BMC Genomics. 2011 Jun 13;12:309. doi: 10.1186/1471-2164-12-309 (PMC3146954; doi:10.1186/1471-2164-12-309)
Supplement: Additional file 1 — Description Daphnia magna cDNA libraries from NCBI GenBank. EST sequences and cDNA library types of D. magna sequences retrieved from GenBank at the time of the analysis. [file 1471-2164-12-309-S1.XLS]

## Sheet: Sheet1
Accession number	No. of EST	cDNA library
BJ925659-BJ936637	10979	Normal
DV075760-DV075850	91	Reproduction related
DV437794-DV437858	65	Normal
DW724425-DW724698	274	Energy related
DW985436-DW985623	188	Molting related
DY037239-DY037419	181	Reproduction related
DY242190	1	SSH Ibuprofen
EG565350-EG565375	26	Energy related
EG565376-EG565401	26	Molting related
EG565402-EG565413	12	Normal
EH669234-EH669292	59	Energy related
EH669293-EH669331	39	Molting related
EH669332- EH669354	23	Normal
ES408176_ES408302	127	Normal
ES408379	1	Normal
EV243383-EV243385	3	SSH Ibuprofen
FD466279-FD466622	344	Energy related
FD466623- FD4666978	356	Molting related
FD4666979- FD467284	306	Normal
FD482875-FD482903	29	Molting related
FD482904-FD482927	24	Normal
FD482928-FD482956	29	Energy related
Total	13183
