# Supplementary material for: Single nucleotide polymorphism discovery from expressed sequence tags in the waterflea Daphnia magna
Source: BMC Genomics. 2011 Jun 13;12:309. doi: 10.1186/1471-2164-12-309 (PMC3146954; doi:10.1186/1471-2164-12-309)
Supplement: Additional file 2 — Natural populations of Daphnia magna used for SNP validation and their environmental characteristics. List of populations from Belgium used for SNP validation and their environmental characteristics. N = population size; Fish = presence (1)/absence (0) of fish; Land use = high (1)/low (0) land use intensity; Parasite = presence (1)/absence (0) of the parasite Pasteuria ramosa. Sampling date and environmental variables as measured at the sampling sites are also listed. Transparency was measured by means of Secchi disk. [file 1471-2164-12-309-S2.XLS]

## Sheet: Sheet1
Population	N	Location	Lat	Long	Fish	Land use	Parasite	Sampling date	Max depth (cm)	Transparency	Surfaces (m2)
DaNa	20	Damme (coast)	51° 15' 39.46''	03° 16' 48.67''	0	0	0	22.03.2007	40	12	360
Kno17	36	Knokke (coast)	51° 21' 01.97''	03° 19' 49.58''	1	1	1	21.03.2007	40	8.5	754
Kno52	36	Knokke (coast)	51° 20' 11.27''	03° 20' 55.31''	0	0	1	21.03.2007	30	13.5	583
OM3	36	Heverlee (inland)	50° 51' 47.32''	04° 43' 05.16''	1	1	0	19.03.2007	>170	19.5	29000
TER1	26	Teersart (inland)	50° 49' 22.98''	04° 35' 38.17''	0	1	0	16.03.2007	10	5.5	1268
ZW4	31		50° 49' 24.68''	04° 39' 53.46''	1	0	1	14.03.2007	>170	36	16000
		Oud-Heverlee (inland)
