# Supplementary material for: Single nucleotide polymorphism discovery from expressed sequence tags in the waterflea Daphnia magna
Source: BMC Genomics. 2011 Jun 13;12:309. doi: 10.1186/1471-2164-12-309 (PMC3146954; doi:10.1186/1471-2164-12-309)
Supplement: Additional file 3 — PCR and oligonucleotide probes used in the Sequenom MassARRAY platform for SNP typing. List of SNP loci genotyped using the Sequenom MassARRAY platform. The PCR primers, the oligonuocletide probes and the multiplex information are shown. The sequences of the SNP flanking regions have been deposited in NCBI dbSNP. [file 1471-2164-12-309-S3.XLS]

## Sheet: Sheet1
SNP	Multiplex	FW PCR primer (5’-3’)	RV PCR primer (5’-3’)	SNP probe
CL102_1	assay1	ACGTTGGATGTGCTTTCTCTGTAGCCTTCTCG	ACGTTGGATGGCTAAAGTGGCCGGTGATAAAC	gCTCGGCGGGTTTCTT
CL107	assay1	ACGTTGGATGGGCTGCCAAGGTTGAACATTAC	ACGTTGGATGAAGCGTCGAAACGACTCCATTG	CATTACCGCGCCCATTC
CL110	assay1	ACGTTGGATGTTTGCAGCCACAGACTCTTTCC	ACGTTGGATGACCAAGTGCGTGCAAGAATTCG	GGATGCAAAACTGGAAC
CL111	assay1	ACGTTGGATGGTTGGAAATGAATGGCCTATCG	ACGTTGGATGGGGAAGAACGACAAGGAAATGC	cgGGCCTATCGAAGTCAGC
CL118	assay1	ACGTTGGATGACCCCAGTTCTATCCTGGCTAC	ACGTTGGATGTAACCGTAAGCAAAGCCAGGAG	ccTCCTGGCTACTCTTCC
CL12	assay1	ACGTTGGATGACACTGCTGGAGCTAATTACCC	ACGTTGGATGATAACATGGCTTCAGTGACCTC	tgCCCAATCGCCTCTCTGTA
CL124	assay1	ACGTTGGATGAGAAGTCAACTCACGAATGCGG	ACGTTGGATGGCACGGAAATCATCATTCTAGC	ggGCCTAAAACATTCTGGGT
CL125	assay1	ACGTTGGATGAATATTGGCGATCCTTGTGGGC	ACGTTGGATGAAAATCAACCGACTTCGCCGAG	gggtGGCGGCCATGAAAAC
CL131_1	assay1	ACGTTGGATGTTCCATGATGGGCTTCAAAGTG	ACGTTGGATGTACCAACTGGTCAACGGAGATG	gaagcCGGCTTGCATGATTTT
CL132	assay1	ACGTTGGATGTTGAGGTGAATGCTTTGGCTGG	ACGTTGGATGCATCCAACATCGAACGTGTTTC	catCCACTCTGCCACTTCT
CL135_1	assay1	ACGTTGGATGCAAGCCAAACTTTTCGTTTGCC	ACGTTGGATGACCATGAGCAACCTACGTCTCC	CGTTTGCCACATTTCATAAC
CL141_1	assay1	ACGTTGGATGTGATTTTGCTACGACGGCTGTG	ACGTTGGATGAACAACCTGTGTTTCTGCCTTC	taTGTGTCGGCCAGTAG
CL162	assay1	ACGTTGGATGTCTTGGGCATCGTCTAACTAGC	ACGTTGGATGTATTGCGGGTTGTGCCTTTTCC	tgGCCAATCTCTCTAATTCGG
CL167	assay1	ACGTTGGATGTTTGGTCCTGCAAAAGGTGTCG	ACGTTGGATGCTCAATCGTCTGACTGCTGAAC	CGGTGGTGCATGGGT
CL17_1	assay1	ACGTTGGATGCATCGATCATAACGCTGGCATC	ACGTTGGATGTTTCTCTGCAGCGTCGTAGTTC	gcacaGCAAGATTGGGAGTAGG
CL170	assay1	ACGTTGGATGCAAACAACAACATGTCTGTCCG	ACGTTGGATGGAAAAGCTCTGGGAAACGTAAC	ctctctaGCCCTCGTCCTTGCG
CL173	assay1	ACGTTGGATGACTGGAACCGCCAACCTCAACC	ACGTTGGATGTATTTTCCGACACTGCTTCCGC	aaCGCCAACCTCAACCTCTTCA
CL177	assay1	ACGTTGGATGCTTTGCAGCAATGCTCTTGGTC	ACGTTGGATGCGATGAGTCCGTTGGCATTTTG	tcCGCTAGATCTTTACCAACC
CL178_1	assay1	ACGTTGGATGACTTCCCTCTTGTTGCGAAGAC	ACGTTGGATGCCCCTTCGAGAAAGCTCGTTTG	AGACCATATTCACCAATCAATTT
CL179_1	assay1	ACGTTGGATGTTTGGTCTTGATCGTAGCCTGC	ACGTTGGATGATCGGCTTTCAACGACAGGATG	CGTCCGTTTCGCCTC
CL192	assay1	ACGTTGGATGTCTTGAACGCAAACACTGCCAC	ACGTTGGATGCAATGTGGAAGTGATGGTAGTG	gGCCACCATCTCATTTTCTACCTT
CL198	assay1	ACGTTGGATGGTTTCAGCTTCAGCAACACGAC	ACGTTGGATGTGATGCCCAAGAGAAAGAGACG	agatACTGGGCAATGAATTCCT
CL199	assay1	ACGTTGGATGTGTGTAGTAGCTGTACGATCGC	ACGTTGGATGGATACACCGAGAACCGAGATTG	TTGCATTTTAACAAGCCATTG
CL206	assay1	ACGTTGGATGATGTGCATGGTACGATGTTCGC	ACGTTGGATGAGGGAATTTTGGTGCTACGCTC	cccaacCGATGTTCGCTCATCT
CL207	assay1	ACGTTGGATGGGCCTGGATTTTTTGTTGCGAG	ACGTTGGATGGGAGGACGTAAAAAAAGATGGC	gaatccCCGTGAAAGAGCGTAAC
CL224	assay1	ACGTTGGATGATGGCAGAGTTAGGCTGCTTAG	ACGTTGGATGGCCTCACATGCAAAGGGAATTG	gaggTAGGCTGCTTAGCCTCAAC
CL23	assay1	ACGTTGGATGATGACAGCGCCATCATCAAGTC	ACGTTGGATGTGTCCCTCAACGGTGGAATAAG	ggaataATCAAGTCTGACCGTCT
CL234	assay1	ACGTTGGATGTTGCTGCCTTCCTGATGATCTG	ACGTTGGATGATCACCGTCAATCGCTTTGGTC	gggcgTCCTGATGATCTGGGCAAC
CL271	assay1	ACGTTGGATGAACACCCGGAATGGTCAACCAG	ACGTTGGATGTGGCAAGTGAGATGAGTTACGG	gAACCAGGCCAAGGTAAAAATTAA
CL274	assay1	ACGTTGGATGCTGGTGGTTGGTAAACCTGAGC	ACGTTGGATGACTCCTGGTTATCCAGGACCTGC	ctccggatCTTCGTAGCTCTGTCC
CL289	assay1	ACGTTGGATGCTTGACGTACTAGAAACACTGG	ACGTTGGATGATTGGGAGCCCGTGTCAAAGTC	gcccccCTGGCAGATCTCTGTCTGT
CL312	assay1	ACGTTGGATGATTGACCTCTCCCACTTATGGC	ACGTTGGATGGCAAATCAGCATTCAGCTGACC	tgtCGACCTCAACCATTTAGTTTCG
CL41	assay1	ACGTTGGATGAAAGATCCATTCGCCAAGTCTC	ACGTTGGATGATGGAAGAGCAACTCAAGGGAC	GGGTGTTTGCCAGTCC
CL433_1	assay1	ACGTTGGATGATCTCAAAGAGGACGGAAGCTG	ACGTTGGATGTTTCGGTCCGAGTCTCTTCTGG	AGGATGGAATTCAAGTAGA
CL463	assay1	ACGTTGGATGTTTCTGTCCAGCTTTAGCAGCC	ACGTTGGATGAGATTAGCGTGGATAAAGTGGC	GCCGTCATTTTAACCTC
CL47	assay1	ACGTTGGATGTCTTTCCAGATCCAGTTTGGGC	ACGTTGGATGATCTATTCAAGCTCAAGGCTGG	GGCAATCCCAACCATGTT
CL474	assay1	ACGTTGGATGTATGCAAAGGCCGTTATGGGTG	ACGTTGGATGCGGAAGGAATAAAACGGTTTGC	gTGGAAACCTAAGTACGTC
CL519_2	assay1	ACGTTGGATGTTTGTTTGTCACCGTCGACACC	ACGTTGGATGGGAGTTCGCTTTTCTTCATACC	ATGATCACCAACGTATCCT
CL60C	assay1	ACGTTGGATGTTCTCGCTCCTCACTCAACTTC	ACGTTGGATGTCTTCTTGATGGCGTCCATTTC	AGTCGCCAAACCAAA
pgi_315	assay1	ACGTTGGATGATAGCTCTGACAGATGCAAACG	ACGTTGGATGTCGAAGAATCGTGTGGACGAAG	GCAAACGTACCAATTCAA
CL105	assay2	ACGTTGGATGGTGGCTGATCCAGTGATGTTAG	ACGTTGGATGATCTCTGTGGGTGTAGTTAGCG	CCGTCAGCCAAAACA
CL127_1	assay2	ACGTTGGATGCTCATGCCACCGATACCAAATG	ACGTTGGATGATGACAATTTTTCTGGCCGCCG	TGCTTTTGGAACGGG
Cl18_1	assay2	ACGTTGGATGCTACCCAGATGAATATGAAGACG	ACGTTGGATGCGATATTAGTGTTAGCTACAGG	CCTCATCGTTGATCGT
Cl181	assay2	ACGTTGGATGCCCAATATGAGTTGAGAACACG	ACGTTGGATGAAACCTACTCGCAACCTCCAAG	cGAGAACACGTAGCCC
Cl184	assay2	ACGTTGGATGAAGTGGAGAGTCAATAGCACGC	ACGTTGGATGTCTCGCGAAGAATTTCGAGGAG	ctCGCTGCAGCCTCCTC
Cl195	assay2	ACGTTGGATGCATCTTTGCGGATGGGAAAGTC	ACGTTGGATGCCATCCGGGTAACTTTGTCTAC	gTGCGAGCGTTGGCTCC
CL208	assay2	ACGTTGGATGCGATTGTTACCGACAAGTTTGC	ACGTTGGATGCAAGATTTCTTGGGCAACGTTC	CATTCACGCTGAAGCTCC
CL209_1	assay2	ACGTTGGATGCAATACCAATATCGATGGCAAG	ACGTTGGATGCATTTGCGTAACGTCTACCAAC	gtTTTGCTGTCACCTCAA
Cl215_1	assay2	ACGTTGGATGCATTACATGCAACTGAGAGAGC	ACGTTGGATGTTGGTGCTCTCAAAGCCAACTG	AACTGAGAGAGCTAGAGC
CL220	assay2	ACGTTGGATGGGTGCAGATTTCACCAACTAAG	ACGTTGGATGTAATCATTCCTGGAGCTTTCGC	aAGAAAAATGGCAAAGGC
CL244	assay2	ACGTTGGATGACTTCCATTGACTGTTCGTTCG	ACGTTGGATGTTCTGCCGTTGCTTTAGCTTCC	ccTCGATACATGTTACGCC
Cl250_2	assay2	ACGTTGGATGCAGGTTGCCAGTGACTCGTAAG	ACGTTGGATGGAAGCTCAGGCTCATCAAGAAG	cTGACTCGTAAGCCATTGAC
CL26_1	assay2	ACGTTGGATGCAGCCGATCCAAGACTTAACAA	ACGTTGGATGCAGGTACATCTGTGATCGTGGG	CTTAACAAAATGTACTGTGC
Cl29	assay2	ACGTTGGATGGTACTCGGACACGGTAGATAAC	ACGTTGGATGAGGCCAACCAGGCCTGACAAG	CGGTAGATAACAAAACCTTG
CL30_1	assay2	ACGTTGGATGATGGTGACGGAAGTAGCCAATG	ACGTTGGATGACTTTTGGGCCTGGGATTCTTC	gGTAGCCAATGGAGTTATGC
Cl32_1	assay2	ACGTTGGATGGATGATTTGTAATCGCCTCCCC	ACGTTGGATGGATTTTTGTGACAGGTATGGCG	CTCCCCATTAAATTGTCACCT
CL32_2	assay2	ACGTTGGATGAATCGTCCGTGACATCAAGGAG	ACGTTGGATGATTTCTCCAAAGAGGTGGAGGC	tccctcGTGCTATGTCGCCCT
Cl322_1	assay2	ACGTTGGATGGGTAACGGTTACATCACAACAG	ACGTTGGATGCAAATCGTCTGAGGTGAGCTTG	aagcaaAACAGCTGTGTTGCG
CL33_2	assay2	ACGTTGGATGTACGCCATCCAGTCAATCACTC	ACGTTGGATGCTGGATAAGAGACGTCATGGTG	ATCCGGTATCAATTTATTATCA
Cl342_1	assay2	ACGTTGGATGAATGAAGCCGTTACCGTCCTTG	ACGTTGGATGGCTCGCAAAATGAAAGATACCG	agtttCCGTCCTTGTCAAAGAC
CL345	assay2	ACGTTGGATGCTGTCCCTTTGCAGTTTTAATG	ACGTTGGATGGGGACAAAACTAACCATCTGAAG	tTTTGCAGTTTTAATGTCCAAT
CL346	assay2	ACGTTGGATGAAAGACCGATTACTATGCCCGC	ACGTTGGATGGAACAATCATGCGGTACTTCGG	ggGTTCAAGACAAGAACAAGTA
Cl348_1	assay2	ACGTTGGATGATTTCAACGACGCTACTGGCGTG	ACGTTGGATGAACTTGGGGCAGGTGAATCCAT	ggggTGCGTCCGTGAAGAATTT
Cl383_1	assay2	ACGTTGGATGGTGACGTCGTTAAAGACGCTTG	ACGTTGGATGAAAGTACCCCACAGACCCATAG	ccctcaccTTCGAGCTGAGCCCC
Cl395	assay2	ACGTTGGATGGGAAGTAGATGTTGGTGGCAAG	ACGTTGGATGGTTTGAATCTTCTGGAAAGCCC	cccaGTCATCATTTTCGTTCCAGT
Cl40_1	assay2	ACGTTGGATGTCTTTAGTAGTCCCAAATTCTG	ACGTTGGATGGAGCCTTGGGTAGTCAAAGATG	tgCATCATTGCTTTTTTAGTGAAA
Cl475	assay2	ACGTTGGATGTACCGTCACCGTTATTAGCAAC	ACGTTGGATGAAGATGTGCAAATGGTGCTTGG	ggcggtaGCCAAAATACCTACGGC
Cl54_1	assay2	ACGTTGGATGCACTCGGATCAATTTCTCAACC	ACGTTGGATGGACGAACAAGCTGAACTTGTTG	ccCCCATAGTAAGCAACATTTTTTT
Cl62	assay2	ACGTTGGATGCCCCTATTCATAAATCAAAAGAC	ACGTTGGATGCAAGAACTCGACTATTGATGAC	ggggAAGACACACTAATCAAAAGTC
Cl77	assay2	ACGTTGGATGTCCCACAGTTCTTACCGTACAG	ACGTTGGATGGTTAGTGTGTAATCCGTCTCCG	gcacatTTCTTACCGTACAGCAGTGC
CL98_1	assay2	ACGTTGGATGAAGAGAGATTTGAGCCGCTTCG	ACGTTGGATGAACCTCTGAACAAGGACAGCTC	agattGCCCAAATATGTTCGTCTACA
Cl108	assay3	ACGTTGGATGCTCTGAAACTGGTTCTGGTAAAC	ACGTTGGATGGTGCGAACCTCATCAACTACAG	GTTCTGGTAAACATGTTCC
Cl154	assay3	ACGTTGGATGTCCTTCACTTGCAGGCATAGAC	ACGTTGGATGTGGAAAGTACTTCCGAGTGTGC	gggaAGAATCTCCTGGATCAGT
Cl166	assay3	ACGTTGGATGTGTTCTTGAAATGGACGCGGAG	ACGTTGGATGTCGGTATTCACGTGAACCAGAC	gaggGGAGGTTGGAGCCCCTA
CL169	assay3	ACGTTGGATGACCAATTGTGGGAATGGTTGTG	ACGTTGGATGGACTTGACGCAGCTGGTAAAAC	TGTGACAATTTCACCCA
CL176	assay3	ACGTTGGATGGGATTGTAATGAAGTCCGGATG	ACGTTGGATGTTCTTGCTCGCAGTACTACGTG	aGGATGGACAATCGTAAAGG
Cl19	assay3	ACGTTGGATGTCTCTATTTGGATCCTTGCGGG	ACGTTGGATGCTAAAGATAACTAAAAGAGGGGC	cacgCAGACCATTTCTTACGAAGT
Cl24	assay3	ACGTTGGATGCGCTCGTGTTAACTCCAGTTTG	ACGTTGGATGCTCGGCTACCCCATCAATACAG	cccccTGACGCCGGTATTCA
Cl276	assay3	ACGTTGGATGCTCCATGGTGTTGCTCAAAATG	ACGTTGGATGGGGACGGTTACAACAGCATTAC	ggaaaaacGAAAGAAACTGCCGAAG
Cl28_1	assay3	ACGTTGGATGTTGCTCCTACCAAAATCTGGCG	ACGTTGGATGATAGCTGAGCACAAGGCGTAAC	ggggtattGCGCCGTTGGCATCG
Cl301	assay3	ACGTTGGATGCAATGCACATGTCAAGCAAGCC	ACGTTGGATGCAACCAACCCTTCCAATTCCAG	aCCATCCTTTAATAACTTGGC
Cl348_2	assay3	ACGTTGGATGAGTGCAGGAGTTCGCCAAATTC	ACGTTGGATGGGAATCTTTGTGGGCTAGCTTC	aAAATTCCCTGCTGTTAACTA
Cl35	assay3	ACGTTGGATGAATTGTACTGCCTGGAGCATGG	ACGTTGGATGAATCATCGATTCCACCCGCAAC	TCAGCCTGATGGTCG
Cl36	assay3	ACGTTGGATGGGTGACTTGCGATGGCTCGTTA	ACGTTGGATGATGGCGCTAACCGATTCAGCATC	aaGGTACGATCGTGAGC
Cl383_2	assay3	ACGTTGGATGTTAAATTAGCGGGATTGTCGGC	ACGTTGGATGTGGGTTGAGAAATTGATCCGAG	ggatgGTCGGCATATTCTACATGG
CL393_2	assay3	ACGTTGGATGGAAGATGATGCCAGGTTCATTG	ACGTTGGATGGCTGAATTTCGCAAGCAAGTAAC	CAGGTTCATTGTGGACG
Cl40_2	assay3	ACGTTGGATGCCTCATTCTTGGGTATGGAATC	ACGTTGGATGGTCGCACTTCATGATCGAGTTG	GGGTATGGAATCTTGCGG
CL420	assay3	ACGTTGGATGACCGCGCTCAAAATGTACAAGG	ACGTTGGATGTTGACTTTGGAGAGGAGAGGAG	ccCAAGGTATTCGTTTTCCTG
CL46_2	assay3	ACGTTGGATGAAAGCCTTGATGACCAGGGAAG	ACGTTGGATGGTCCAGCTGACAATTCAGAACC	CAGGGAAGAAGCGGA
CL48_1	assay3	ACGTTGGATGGATTGGCTGTCCAATGTTCACC	ACGTTGGATGATAGGCTCCAAACTGGAATGCG	TCCTTGTGGTTTACCAAA
CL5	assay3	ACGTTGGATGGAGTAGCGTAGTGAAGAACAGC	ACGTTGGATGATGATCGTTGCGATTTGGACCG	ccccCAGCTTCGTAACAAGCCTG
CL65	assay3	ACGTTGGATGACTCTTGGGAAGGGATCCGATG	ACGTTGGATGTATCGTCCAAGTCTCCATGAAC	AGCTACGGGCCTGAC
Cl71	assay3	ACGTTGGATGACAGTCGAGCCATTCGTCGTGA	ACGTTGGATGGGTGTCGATCCTACTTGGTTAT	TCCTGATGTGCCCCA
CL80_2	assay3	ACGTTGGATGGCTTCTCAAACAGCGTGGAATC	ACGTTGGATGGAAAAGGTTGACGACACCCTTG	aacatCGTGGAATCTACCCTGG
CL92	assay3	ACGTTGGATGTCATTCCATCACGCATCGTACC	ACGTTGGATGGTCCGCAAGTTCTTTATCCCAG	ACGCATCGTACCAATCAAGATTT
CL97	assay3	ACGTTGGATGCCCTCTCTGACGATGCCTTATA	ACGTTGGATGGTTGTAGTCTCGAGATGTGATG	ccctCCTTATAAAAATACCCCCAAA
Pgi_1870	assay3	ACGTTGGATGCGCAGGAATCAATCTGTGGAAC	ACGTTGGATGACCAGGGAACTCGGTAAATGTC	AAATTCTAAACGAGTATTCAATAATT
Pgi_230	assay3	ACGTTGGATGGCATTGTTTTCTAAAATTGGAATC	ACGTTGGATGCAATAAGAATGTCGCCATCAGC	tgggTCATTTATCTTCTTGAAGCAT
CL106	assay4	ACGTTGGATGTCAAGGAAAAGCAAGCCAAGCG	ACGTTGGATGATCGACGGAGACGATCTTCTTC	GTGTTGCGCGAAGGA
Cl146	assay4	ACGTTGGATGGGAATTGACCAAATCCACCAAC	ACGTTGGATGAAGGTAACGATTGCTCTCGCTC	gCCACCAACTAGAGGACG
Cl201_2	assay4	ACGTTGGATGGTTGAACGCTTTGAACAGCTTG	ACGTTGGATGATAAGCCAAATGTTGGACCAGG	AACAGCTTGTCAGAAAAC
CL213	assay4	ACGTTGGATGCTGTAACCGATAAAACAGTTTTC	ACGTTGGATGAACCAAATGATGTGTTTTCTTC	GCAATTTGGCACATAATGTTG
CL215_2	assay4	ACGTTGGATGTGGCCGCTTTAGTTGGTTTAGG	ACGTTGGATGTAGGCCAAGGGAAGTAGAAGAG	CACGAGTGTTTTGACG
Cl245	assay4	ACGTTGGATGCAGCCGCTCGTGCTTCCCATAT	ACGTTGGATGTCACTTCGGGAGTGTCTTCAAC	cTATGGCCGCTCACGC
Cl322_2	assay4	ACGTTGGATGACGGATGCGTATATCGTGAATC	ACGTTGGATGGCAGGAACATTTCCGCGCTCAC	CGTATATCGTGAATCAAAATTTAA
Cl39_1	assay4	ACGTTGGATGATTTCACCAAATCTGGTGAGGG	ACGTTGGATGGTACGCCAGTCAACAGAATCAG	cctaATGGAACCAGCCAATG
Cl39_2	assay4	ACGTTGGATGCCGTTAAGGATCAAGGCCAATG	ACGTTGGATGAAATTCTGAGCTTCAAGCGCAC	AGGCCAATGCGGATCTTGT
CL393_1	assay4	ACGTTGGATGAGGGATGAGTTACTTGCTTGCG	ACGTTGGATGCCCAGTTTTACCTGAAGCAGAG	GCTTTTAACGCATTTCTTAG
Cl4_3	assay4	ACGTTGGATGGCGGGTGTTTTTAGCTGTGTTC	ACGTTGGATGTGTCTCTGTCGACACTTCTTGC	aaAGCTGTGTTCAAAACTAGGC
CL433_2	assay4	ACGTTGGATGACTCTTACGTCACTCCAGAAGG	ACGTTGGATGATCACCTTTAGCCTGGAAACCG	TGTTGTGCTCACCGT
CL44_2	assay4	ACGTTGGATGTTCTAGTGGCAAACCAGCCAAG	ACGTTGGATGAAAGGGCAAAGAAAGACACGGC	aggcgGTGGCCAGCTGTAGA
CL48_2	assay4	ACGTTGGATGGATTAGGATTTTCGACTTGGGC	ACGTTGGATGTCATCGGAAACCAAATGGACGC	GACTTGGGCAGGAAAAA
Cl56_1	assay4	ACGTTGGATGCTGCAGCTGTTCTTTTGTTGGC	ACGTTGGATGAAATTGACGGGCCACTTCACTC	CGTTTCCGGTCAATGGG
Cl8_2	assay4	ACGTTGGATGGATTAATTGAAAAACAGCGCCC	ACGTTGGATGAGCCACCTCAATAATGTACAAG	CAGCGCCCTCGTGTA
Mpi_861	assay4	ACGTTGGATGGGTTCTACAAGAAGGAGAAAGC	ACGTTGGATGATGCGATAGTGAACATACCCCC	TGTTCCTCGGTCCCAAT
CL63	assay5	ACGTTGGATGAAGCTGTATAAGGAAGTCCCAG	ACGTTGGATGATCCTCGGATCTTCAGTCTTTC	GATCACACCTGCTGT
Cl82	assay5	ACGTTGGATGTAGCAAAAGAAGACACTCCGCC	ACGTTGGATGATTCTGGCTGTCATCAACTCGG	GAAGCTACCAGGCTG
CL94	assay5	ACGTTGGATGAAGAACAGTCACTTGGCGCTTA	ACGTTGGATGATACCCTGCATATCCTTACGGC	AAGCGGTGGCCTGGA
Cl96_1	assay5	ACGTTGGATGACATTCCAGTCGACCAAATCGC	ACGTTGGATGCTGAAGCCGTCAGTACAACTTG	ACCGAACACAAACTCT
CL231	assay5	ACGTTGGATGTGTGAAATAGCCGGAAACTTCG	ACGTTGGATGTAGTCCAAGTTACCCTGTCTGC	TTGAGGATCGTCATGG
Pgi_1240	assay5	ACGTTGGATGAATATCGTCCACCGACCCAATC	ACGTTGGATGACCAACGCAACCAAAGTTCGTG	TCCCAGAATCCAAACAT
CL50	assay5	ACGTTGGATGATTTCTGCGAAAGAGGCTCAAC	ACGTTGGATGCGCTTCACCTTGCCATTTATTC	GCACTGACAACACTGAA
CL21_1	assay5	ACGTTGGATGCTTCTCCGAATAGGAGTAAACG	ACGTTGGATGGTGCAGACAGGATCAAAGTGAG	CAATGGACGAATTGGAG
CL115	assay5	ACGTTGGATGTTTGCAACAGGTCCGGTGATAG	ACGTTGGATGATACTTTGAAGACAATGCAGGG	GATAGCTGACCCTTTCAT
CL46_1	assay5	ACGTTGGATGGTGGTGAAATTGGTGCCACTTC	ACGTTGGATGTATCTTCACCAACCTTCTTGGG	CATCTTTGGCTCCCAAAAT
CL392	assay5	ACGTTGGATGCCGTTCGAATCAGATGGTAAAC	ACGTTGGATGCCCGAAGACAACAAAGCTTACG	ACTCAAAAAGCTGTTATCG
CL113	assay5	ACGTTGGATGAGTCTCAGCATTTCTGGAGAAG	ACGTTGGATGTCAAGGTTTTGGGCAAAGGAAC	gTGACAATCATGGGCTGCT
CL69_1	assay5	ACGTTGGATGCAGCATACAATGTCTGATACCG	ACGTTGGATGCGCATTCCTCCAACCTTCATTG	aGAGTTGAAAGGTGGACAT
Usp_419	assay5	ACGTTGGATGCACCTTGTCCGCCTAAAAAACC	ACGTTGGATGTATGGATGCTACAAGTGGTGTG	CACATCTGCTACATACTTCT
CL144	assay5	ACGTTGGATGTCTGCCCGACTTTTACCACCAA	ACGTTGGATGCTCGATTTCATACCAAACTCCG	ACTTTTACCACCAAACCTGA
LDH_1026	assay5	ACGTTGGATGTTGAGGGATCTCAATCCTGATG	ACGTTGGATGAGCCAAACCTCTGAACGACTTG	gagacATCCTGATGCTGGCA
CL79	assay5	ACGTTGGATGCAATCAAATTGACCTGTCCGGC	ACGTTGGATGAAAAGTGGATCGTCACGACTGC	acctACCTGTCCGGCCACAAC
CL69_2	assay5	ACGTTGGATGCTTCAGCACCAGAAATTACAAC	ACGTTGGATGGAGGCACCAAAAACTACAGAGG	ACCAGAAATTACAACCGTTTT
CL240	assay5	ACGTTGGATGTTCAAAAGTGGCCGACCGAAAC	ACGTTGGATGATTAACGCTTGGTGTATCGCCC	TGTCCCGTAGTCTTATAGGCA
pgi_1940	assay5	ACGTTGGATGTGTTCCACAGATTGATTCCTGC	ACGTTGGATGGTTTATGGTGGATCTTGTCTCG	ggggTTGATTCCTGCGGATTT
CL187_2	assay5	ACGTTGGATGAGGAAAGGAAGATACAGCGCTC	ACGTTGGATGGAATTCATGGAGATGATGACTGG	gggtATTTGGGTGCTGGAACCA
CL459	assay5	ACGTTGGATGGCGCTCTGGAAAACCAAATCTG	ACGTTGGATGTGCATTGCGATTTACTCGAGGG	ccAATCTGGGCTTTCATCATTTA
eno_220	assay5	ACGTTGGATGGCAGTCGCATCCAAACCAAAAC	ACGTTGGATGGCGCATGGGAACTGAAACTTAC	AAACGGTTATTGATAACTTTCTT
CL273	assay5	ACGTTGGATGTCCGCCCGATGTTATTCTTCAC	ACGTTGGATGAGATCAGCATCCAGCTTGTCAG	gagGTTATTCTTCACTTTAATGCTG
CL45	assay5	ACGTTGGATGAACTAATCGGGTTGGAGATGTG	ACGTTGGATGGAAATCCCCTACTATAGAAAACC	gtAGATGTGTGTATCCTTTTATC
