# Supplementary material for: Single nucleotide polymorphism discovery from expressed sequence tags in the waterflea Daphnia magna
Source: BMC Genomics. 2011 Jun 13;12:309. doi: 10.1186/1471-2164-12-309 (PMC3146954; doi:10.1186/1471-2164-12-309)
Supplement: Additional file 4 — Summary of the gene annotation of the EST sequences. In this file we report the gene annotation for three set of sequences based on BLAST searches in NCBI and in the Daphnia portal (http://wfleabase.org/), called wfleabase in the remaining text): 1) ESTs generated for this study exposing animals to three key environmental stressors and using suppressive subtractive hybridization. The results for this set of sequences are summarized in the spreadsheets EST_1070_NCBI and EST_1070_wfleabase_aa. In EST_1070_NCBI we summarize the gene annotation results obtained from BLAST searches in the NCBI non-redundant protein database using the program tblastx. In EST_1070_wfleabase_aa we summarize the results obtained from BLAST searches in the non-redundant protein database of the Daphnia portal (wfleabase) using the program tblastx. 2) Contigs obtained by assembling EST sequences produced in this study (see point 1 above) and sequences of Daphnia magna downloaded from NCBI GenBank at the time of the analysis. The results for this set of sequences are summarized in the spreadsheets Contigs_NCBI_1812, Contigs_wfleabase_aa_1812, and Contigs_wfleabase_na_1812. In Contigs_NCBI_1812 we summarize the gene annotation results obtained from BLAST searches in the NCBI non-redundant protein database using the program tblastx. In Contigs_wfleabase_aa_1812, and Contigs_wfleabase_na_1812 we summarize the results obtained from BLAST searches in the non-redundant protein database and in the nucleotide database of the Daphnia portal (wfleabase) using the programs tblastx and tblastn, respectively. 3) Contigs obtained from clusters of sequences mined for SNP markers. The number of contigs mined for SNPs is lower than the total number of contigs including our sequences and sequences from GenBank (point 2 above) as several stringent criteria were adopted to select them (see Methods). The results for this set of sequences are summarized in the spreadsheets Contigs_NCBI_574, Contigs_wfleabase_aa_574, [file 1471-2164-12-309-S4.XLS]

## Sheet: column_IDs
SID - Sequence identity
GOID - Gene ontology term identity
PID - Protein identity as from BLAST searches
P_desc - Gene description as from BLAST searches and indication of the species where it was identified
e-value - - significant homology between the sequence query and the hit in NCBI
Paralog - paralog group identity (several members may be shown)
Start-End:FrameFS - open reading frames predictor results with indication of the start and end coordinates and the frame
DomainID:desc -protein site scan domain identity and description of the protein domain
length -length of the EST
OG_ID - group identity of the ortholog group of protein sequences. This analysis is based on searches for orthologs in several genomes
E-value - significant homology to the ortholog group of protein sequences
Score - score for the ortholog group of protein sequences analysis
query id-query identity
database sequence (subject) id-sequence identity in wfleabase
gene id-gene identity in wfleabase
percent identity-percentage of identity between query and the gene in wfleabase
alignment length-match in bp between the query and the gene in wfleabase
number of mismatches- number of mismatches between the query and the gene in wfleabase
number of gap openings-gap openings between the query and the gene in wfleabase
query start
query end
subject start-database sequence (subject) start
subject end-database sequence (subject) end
Expect value-e-value of the match between the query and the subject
HSP bit score-blastp e-value score
Gene_ID-gene identity in wfleabase
Gname-gene name
Gnomon-gene prediction in NCBI
Paralog
Paralog,#-number of paralogs identified
OrthoID-ortholog identity
ArpGene-homology to the arthropod genes list
ArpDE-arthropod genes description
Scaffold-scaffold number where the query was annotated
Begin-query start on the scaffold
End-query end on the scaffold
Or-orphan gene
KOG_JGI-ortholog and paralog proteins identities provided for a JGI-sequenced organism
KOG_EMBL-ortholog and paralog proteins identities provided in the EMBL database
meNOG_EMBL-evolutionary genealogy of genes
Enzyme_JGI-protein identity reported in JGI
Enzyme_EMBL-protein identity reported in EMBL
Description_JGI-protein description based on JGI database
GeneOntology_JGI-Gene ontology as described in the JGI database
Tandem_ID-identity of tandem genes arrangements

## Sheet: EST_1070_NCBI
in wfleabse = 1	SID	GOID	PID	P_desc	e-value	Paralog	Start-End:FrameFS	DomainID:desc	length	OG_ID	E-value	Score
1	EBT_Dama_CARB_P5D10_SP6_1274036.ab1	-	BAE94323.1	vitellogenin fused with superoxide dismutase [Daphnia magna]	e-104	par0_492	65-595:+2	PS00004:CAMP_PHOSPHO_SITE cAMP- and cGMP-dependent protein kinase phosphorylation site.|PS00005:PKC_PHOSPHO_SITE Protein kinase C phosphorylation site.|PS00006:CK2_PHOSPHO_SITE Casein kinase II phosphorylation site.|PS00007:TYR_PHOSPHO_SITE Tyrosine kinase phosphorylation site.|PS00008:MYRISTYL N-myristoylation site.	596	-	-	-
1	EBT_Dama_Fish_P1E8_SP6_1276476.ab1	GO:0008943,GO:0006007,GO:0000166,GO:0044424	ACN51951.1	glyceraldehyde-3-phosphate dehydrogenase [Daphnia parvula]	e-106	par0_492	136-525:+1	PS00001:ASN_GLYCOSYLATION N-glycosylation site.|PS00005:PKC_PHOSPHO_SITE Protein kinase C phosphorylation site.|PS00006:CK2_PHOSPHO_SITE Casein kinase II phosphorylation site.|PS00008:MYRISTYL N-myristoylation site.	606	OG4_10093	3e-95	348
1	EBT_Dama_Past_P3C2_T7_1309026.ab1	-	AAD55141.1	AF074722_1 di-domain hemoglobin precursor [Daphnia pulex]	e-131	par0_492	29-811:+2	PS00005:PKC_PHOSPHO_SITE Protein kinase C phosphorylation site.|PS00006:CK2_PHOSPHO_SITE Casein kinase II phosphorylation site.|PS00008:MYRISTYL N-myristoylation site.	831	-	-	-
1	EBT_Dama_Past_P4A12_T7_1308901.ab1	-	AAD55141.1	AF074722_1 di-domain hemoglobin precursor [Daphnia pulex]	e-132	par0_492	31-813:+1	PS00005:PKC_PHOSPHO_SITE Protein kinase C phosphorylation site.|PS00006:CK2_PHOSPHO_SITE Casein kinase II phosphorylation site.|PS00008:MYRISTYL N-myristoylation site.	947	-	-	-
1	EBT_Dama_FISH_P5C6_T7_1308946.ab1	-	BAA76873.1	hemoglobin [Daphnia magna]	e-135	-	394-873:+1	PS00005:PKC_PHOSPHO_SITE Protein kinase C phosphorylation site.|PS00006:CK2_PHOSPHO_SITE Casein kinase II phosphorylation site.|PS00008:MYRISTYL N-myristoylation site.	874	-	-	-
1	EBT_Dama_CARB_P6D8_SP6_1275382.ab1	-	BAE94323.1	vitellogenin fused with superoxide dismutase [Daphnia magna]	3e-98	-	3-449:+3	PS00005:PKC_PHOSPHO_SITE Protein kinase C phosphorylation site.|PS00006:CK2_PHOSPHO_SITE Casein kinase II phosphorylation site.|PS00008:MYRISTYL N-myristoylation site.|PS00009:AMIDATION Amidation site.	584	-	-	-
1	EBT_Dama_CARB_P5C9_SP6_1274027.ab1	-	BAE94323.1	vitellogenin fused with superoxide dismutase [Daphnia magna]	7e-98	-	3-449:+3	PS00005:PKC_PHOSPHO_SITE Protein kinase C phosphorylation site.|PS00006:CK2_PHOSPHO_SITE Casein kinase II phosphorylation site.|PS00008:MYRISTYL N-myristoylation site.|PS00009:AMIDATION Amidation site.	576	-	-	-
1	EBT_Dama_CARB_P5D8_SP6_1274020.ab1	-	BAE94323.1	vitellogenin fused with superoxide dismutase [Daphnia magna]	5e-93	-	131-574:+2	PS00004:CAMP_PHOSPHO_SITE cAMP- and cGMP-dependent protein kinase phosphorylation site.|PS00005:PKC_PHOSPHO_SITE Protein kinase C phosphorylation site.|PS00006:CK2_PHOSPHO_SITE Casein kinase II phosphorylation site.|PS00007:TYR_PHOSPHO_SITE Tyrosine kinase phosphorylation site.|PS00008:MYRISTYL N-myristoylation site.	576	-	-	-
1	EBT_Dama_Fish_P4A4_SP6_909815.ab1	GO:0051536,GO:0009060	CAB72317.1	aconitase [Daphnia pulex]	2e-90	par0_492	2-181:+2	-	542	OG4_10197	2e-69	262
1	EBT_Dama_Fish_P3C9_SP6_1276674.ab1	GO:0032561,GO:0043623,GO:0007017,GO:0017111,GO:0032991,GO:0015630	NP_001032649.1	hypothetical protein LOC641561 [Danio rerio]	3e-90	par0_492	1-507:+1	PS00001:ASN_GLYCOSYLATION N-glycosylation site.|PS00005:PKC_PHOSPHO_SITE Protein kinase C phosphorylation site.|PS00006:CK2_PHOSPHO_SITE Casein kinase II phosphorylation site.|PS00008:MYRISTYL N-myristoylation site.|PS00009:AMIDATION Amidation site.	507	OG4_10075	1e-90	333
1	EBT_Dama_Fish_P3F3_SP6_909812.ab1	GO:0004175,GO:0007010,GO:0007017,GO:0048284,GO:0043231,GO:0044087,GO:0019094,GO:0032559,GO:0043234,GO:0042623,GO:0042051,GO:0044444,GO:0019538	XP_966692.1	PREDICTED: similar to transitional endoplasmic reticulum ATPase TER94	6e-88	par0_492	445-693:+1	PS00004:CAMP_PHOSPHO_SITE cAMP- and cGMP-dependent protein kinase phosphorylation site.|PS00005:PKC_PHOSPHO_SITE Protein kinase C phosphorylation site.	694	OG4_10362	7e-88	325
1	EBT_Dama_Fish_P4G5_SP6_1277271.ab1	GO:0008943,GO:0006007,GO:0000166,GO:0044424	CAB99475.1	glyceraldehyde-3-phosphate dehydrogenase [Daphnia magna]	2e-86	par0_492	71-550:+2	PS00001:ASN_GLYCOSYLATION N-glycosylation site.|PS00005:PKC_PHOSPHO_SITE Protein kinase C phosphorylation site.|PS00006:CK2_PHOSPHO_SITE Casein kinase II phosphorylation site.|PS00008:MYRISTYL N-myristoylation site.|PS00071:GAPDH Glyceraldehyde 3-phosphate dehydrogenase active site.|PS00342:MICROBODIES_CTER Microbodies C-terminal targeting signal.	552	OG4_10093	4e-74	278
1	EBT_Dama_Fish_P5A4_SP6_1277353.ab1	GO:0008943,GO:0006007,GO:0000166,GO:0044424	CAB99475.1	glyceraldehyde-3-phosphate dehydrogenase [Daphnia magna]	7e-86	par0_492	69-551:+3	PS00001:ASN_GLYCOSYLATION N-glycosylation site.|PS00005:PKC_PHOSPHO_SITE Protein kinase C phosphorylation site.|PS00006:CK2_PHOSPHO_SITE Casein kinase II phosphorylation site.|PS00008:MYRISTYL N-myristoylation site.|PS00071:GAPDH Glyceraldehyde 3-phosphate dehydrogenase active site.	553	OG4_10093	1e-73	276
1	EBT_Dama_FISH_P1B10_T7_1308938.ab1	-	BAE94324.1	vitellogenin fused with superoxide dismutase [Daphnia magna]	1e-83	par0_492	56-514:+2	PS00004:CAMP_PHOSPHO_SITE cAMP- and cGMP-dependent protein kinase phosphorylation site.|PS00005:PKC_PHOSPHO_SITE Protein kinase C phosphorylation site.|PS00006:CK2_PHOSPHO_SITE Casein kinase II phosphorylation site.	651	-	-	-
1	EBT_Dama_CARB_P8C9_SP6_1274492.ab1	GO:0008943,GO:0006007,GO:0000166,GO:0044424	CAB99475.1	glyceraldehyde-3-phosphate dehydrogenase [Daphnia magna]	4e-83	par0_492	69-530:+3	PS00001:ASN_GLYCOSYLATION N-glycosylation site.|PS00005:PKC_PHOSPHO_SITE Protein kinase C phosphorylation site.|PS00006:CK2_PHOSPHO_SITE Casein kinase II phosphorylation site.|PS00008:MYRISTYL N-myristoylation site.|PS00071:GAPDH Glyceraldehyde 3-phosphate dehydrogenase active site.	532	OG4_10093	7e-71	267
1	EBT_Dama_Carb_P7D3_T7_1308914.ab1	GO:0042287,GO:0019829,GO:0033178,GO:0005759,GO:0009850,GO:0006929,GO:0015078,GO:0032559,GO:0015986,GO:0043498,GO:0019866,GO:0030641,GO:0048646,GO:0015662	NP_001164361.1	ATP synthase subunit beta, mitochondrial [Tribolium castaneum]	4e-82	par0_492	270-473:+3	PS00001:ASN_GLYCOSYLATION N-glycosylation site.|PS00006:CK2_PHOSPHO_SITE Casein kinase II phosphorylation site.|PS00008:MYRISTYL N-myristoylation site.	759	OG4_10551	3e-81	303
0	EBT_Dama_Past_P2G3_T7_1309013.ab1	GO:0016861,GO:0006631,GO:0006007	ACR43476.1	triosephosphate isomerase [Crangon crangon]	4e-81	par0_492	118-624:+1	PS00001:ASN_GLYCOSYLATION N-glycosylation site.|PS00005:PKC_PHOSPHO_SITE Protein kinase C phosphorylation site.|PS00008:MYRISTYL N-myristoylation site.|PS00171:TIM Triosephosphate isomerase active site.	793	OG4_10431	2e-77	290
1	EBT_Dama_CARB_P5E9_SP6_1274029.ab1	GO:0019866,GO:0006818,GO:0043231,GO:0031224,GO:0008152,GO:0008746	XP_001845031.1	NAD(P) transhydrogenase, mitochondrial [Culex quinquefasciatus]	3e-80	par0_492	45-329:+3	PS00006:CK2_PHOSPHO_SITE Casein kinase II phosphorylation site.|PS00008:MYRISTYL N-myristoylation site.	563	OG4_10679	7e-81	301
1	EBT_Dama_Fish_P4D9_SP6_1277300.ab1	-	BAE94323.1	vitellogenin fused with superoxide dismutase [Daphnia magna]	5e-80	-	76-495:+1	PS00004:CAMP_PHOSPHO_SITE cAMP- and cGMP-dependent protein kinase phosphorylation site.|PS00005:PKC_PHOSPHO_SITE Protein kinase C phosphorylation site.|PS00006:CK2_PHOSPHO_SITE Casein kinase II phosphorylation site.|PS00007:TYR_PHOSPHO_SITE Tyrosine kinase phosphorylation site.|PS00008:MYRISTYL N-myristoylation site.	497	-	-	-
1	EBT_Dama_Fish_P3D4_SP6_1276635.ab1	-	BAE94324.1	vitellogenin fused with superoxide dismutase [Daphnia magna]	1e-79	par0_492	202-402:+1	PS00005:PKC_PHOSPHO_SITE Protein kinase C phosphorylation site.	512	-	-	-
1	EBT_Dama_CARB_P6G9_SP6_1275392.ab1	-	ADN84928.1	actin [Helicoverpa armigera]	2e-79	par0_492	149-484:+2	PS00005:PKC_PHOSPHO_SITE Protein kinase C phosphorylation site.|PS00006:CK2_PHOSPHO_SITE Casein kinase II phosphorylation site.|PS00007:TYR_PHOSPHO_SITE Tyrosine kinase phosphorylation site.|PS00008:MYRISTYL N-myristoylation site.	484	OG4_10066	4e-80	298
1	EBT_Dama_CARB_P7D1_SP6_1274172.ab1	-	ADN84928.1	actin [Helicoverpa armigera]	2e-79	par0_492	149-481:+2	PS00005:PKC_PHOSPHO_SITE Protein kinase C phosphorylation site.|PS00006:CK2_PHOSPHO_SITE Casein kinase II phosphorylation site.|PS00007:TYR_PHOSPHO_SITE Tyrosine kinase phosphorylation site.|PS00008:MYRISTYL N-myristoylation site.	481	OG4_10066	4e-80	298
1	EBT_Dama_Past_P2D7_SP6_909842.ab1	GO:0044432,GO:0044267,GO:0031967,GO:0044297,GO:0019725,GO:0016740,GO:0016853	XP_001847538.1	disulfide isomerase [Culex quinquefasciatus]	1e-78	par0_492	201-665:+3	PS00001:ASN_GLYCOSYLATION N-glycosylation site.|PS00005:PKC_PHOSPHO_SITE Protein kinase C phosphorylation site.|PS00006:CK2_PHOSPHO_SITE Casein kinase II phosphorylation site.|PS00008:MYRISTYL N-myristoylation site.	667	OG4_10306	2e-79	296
1	EBT_Dama_Past_P5F9_SP6_1276389.ab1	-	BAE94323.1	vitellogenin fused with superoxide dismutase [Daphnia magna]	1e-76	-	139-453:+1	PS00005:PKC_PHOSPHO_SITE Protein kinase C phosphorylation site.|PS00006:CK2_PHOSPHO_SITE Casein kinase II phosphorylation site.	479	-	-	-
1	EBT_Dama_Fish_P5H11_SP6_1277416.ab1	-	BAE94323.1	vitellogenin fused with superoxide dismutase [Daphnia magna]	1e-75	-	3-278:+3	PS00004:CAMP_PHOSPHO_SITE cAMP- and cGMP-dependent protein kinase phosphorylation site.|PS00005:PKC_PHOSPHO_SITE Protein kinase C phosphorylation site.|PS00006:CK2_PHOSPHO_SITE Casein kinase II phosphorylation site.|PS00008:MYRISTYL N-myristoylation site.|PS00009:AMIDATION Amidation site.|PS00017:ATP_GTP_A ATP/GTP-binding site motif A (P-loop).	457	-	-	-
1	EBT_Dama_Fish_P3E12_SP6_1276700.ab1	-	BAE94323.1	vitellogenin fused with superoxide dismutase [Daphnia magna]	2e-74	-	182-442:+2	PS00004:CAMP_PHOSPHO_SITE cAMP- and cGMP-dependent protein kinase phosphorylation site.|PS00005:PKC_PHOSPHO_SITE Protein kinase C phosphorylation site.|PS00006:CK2_PHOSPHO_SITE Casein kinase II phosphorylation site.	443	-	-	-
1	EBT_Dama_FISH_P2F5_T7_1308989.ab1	GO:0043234,GO:0006412	XP_002429543.1	eukaryotic translation initiation factor 3 subunit, putative	3e-74	par0_492	239-667:+2	PS00001:ASN_GLYCOSYLATION N-glycosylation site.|PS00006:CK2_PHOSPHO_SITE Casein kinase II phosphorylation site.|PS00008:MYRISTYL N-myristoylation site.	908	OG4_12714	5e-75	283
1	EBT_Dama_CARB_P8H3_SP6_1274449.ab1	-	BAE94323.1	vitellogenin fused with superoxide dismutase [Daphnia magna]	5e-74	-	184-444:+1	PS00004:CAMP_PHOSPHO_SITE cAMP- and cGMP-dependent protein kinase phosphorylation site.|PS00005:PKC_PHOSPHO_SITE Protein kinase C phosphorylation site.|PS00006:CK2_PHOSPHO_SITE Casein kinase II phosphorylation site.	444	-	-	-
1	EBT_Dama_CARB_P6D3_SP6_1275341.ab1	GO:0008943,GO:0006007,GO:0000166,GO:0044424	CAB99475.1	glyceraldehyde-3-phosphate dehydrogenase [Daphnia magna]	1e-73	par0_492	69-485:+3	PS00005:PKC_PHOSPHO_SITE Protein kinase C phosphorylation site.|PS00006:CK2_PHOSPHO_SITE Casein kinase II phosphorylation site.|PS00008:MYRISTYL N-myristoylation site.	487	OG4_10093	4e-62	238
1	EBT_Dama_Fish_P1A10_SP6_1276488.ab1	-	BAE94323.1	vitellogenin fused with superoxide dismutase [Daphnia magna]	1e-73	-	29-433:+2	PS00001:ASN_GLYCOSYLATION N-glycosylation site.|PS00005:PKC_PHOSPHO_SITE Protein kinase C phosphorylation site.|PS00006:CK2_PHOSPHO_SITE Casein kinase II phosphorylation site.|PS00008:MYRISTYL N-myristoylation site.	433	-	-	-
1	EBT_Dama_CARB_P5D11_SP6_1274044.ab1	-	NP_001165861.1	ribosomal protein S6 [Tribolium castaneum]	1e-73	par0_492	372-557:+3	PS00001:ASN_GLYCOSYLATION N-glycosylation site.|PS00005:PKC_PHOSPHO_SITE Protein kinase C phosphorylation site.	559	OG4_10419	1e-71	270
1	EBT_Dama_Past_P2D11_SP6_1274797.ab1	-	BAE94323.1	vitellogenin fused with superoxide dismutase [Daphnia magna]	4e-73	-	164-454:+2	PS00004:CAMP_PHOSPHO_SITE cAMP- and cGMP-dependent protein kinase phosphorylation site.|PS00005:PKC_PHOSPHO_SITE Protein kinase C phosphorylation site.|PS00006:CK2_PHOSPHO_SITE Casein kinase II phosphorylation site.	454	-	-	-
1	EBT_Dama_FISH_P4E4_T7_1309390.ab1	GO:0051536,GO:0009060	CAB72317.1	aconitase [Daphnia pulex]	8e-72	par0_492	148-405:+1	PS00005:PKC_PHOSPHO_SITE Protein kinase C phosphorylation site.|PS00006:CK2_PHOSPHO_SITE Casein kinase II phosphorylation site.|PS00008:MYRISTYL N-myristoylation site.	837	OG4_10197	1e-57	224
1	EBT_Dama_CARB_P7A4_SP6_1274193.ab1	GO:0032561,GO:0043623,GO:0007017,GO:0017111,GO:0032991,GO:0015630	ABL11314.1	beta-tubulin [Cryptocercus punctulatus]	4e-71	par0_492	3-179:+3	PS00005:PKC_PHOSPHO_SITE Protein kinase C phosphorylation site.|PS00008:MYRISTYL N-myristoylation site.	457	OG4_10079	2e-71	268
1	EBT_Dama_CARB_P7D10_SP6_1274244.ab1	GO:0003676,GO:0043005,GO:0007275,GO:0010467,GO:0015935,GO:0005198	ABB29596.1	ribosomal protein 3 small subunit [Platynereis dumerilii]	6e-71	par0_492	3-464:+3	PS00005:PKC_PHOSPHO_SITE Protein kinase C phosphorylation site.|PS00006:CK2_PHOSPHO_SITE Casein kinase II phosphorylation site.|PS00008:MYRISTYL N-myristoylation site.|PS00009:AMIDATION Amidation site.	464	OG4_10261	2e-70	265
1	EBT_Dama_CARB_P5F8_SP6_1274022.ab1	GO:0003676,GO:0043005,GO:0007275,GO:0010467,GO:0015935,GO:0005198	ABB29596.1	ribosomal protein 3 small subunit [Platynereis dumerilii]	1e-70	par0_492	2-145:+2	PS00001:ASN_GLYCOSYLATION N-glycosylation site.|PS00005:PKC_PHOSPHO_SITE Protein kinase C phosphorylation site.|PS00006:CK2_PHOSPHO_SITE Casein kinase II phosphorylation site.|PS00008:MYRISTYL N-myristoylation site.	468	OG4_10261	5e-70	264
1	EBT_Dama_CARB_P7B5_SP6_1274202.ab1	GO:0009060,GO:0046872,GO:0044262,GO:0043231,GO:0044444,GO:0004448,GO:0019752,GO:0000166	NP_001040134.1	isocitrate dehydrogenase [Bombyx mori]	5e-69	par0_492	101-523:+2	PS00001:ASN_GLYCOSYLATION N-glycosylation site.|PS00005:PKC_PHOSPHO_SITE Protein kinase C phosphorylation site.|PS00006:CK2_PHOSPHO_SITE Casein kinase II phosphorylation site.|PS00008:MYRISTYL N-myristoylation site.	525	OG4_10559	1e-69	263
1	EBT_Dama_Fish_P5E10_SP6_1277405.ab1	GO:0043062,GO:0005488,GO:0035151,GO:0030125,GO:0006901,GO:0050658,GO:0012510,GO:0005905,GO:0001505,GO:0042045,GO:0015031	NP_001136443.1	clathrin heavy chain [Bombyx mori]	7e-69	par0_492	43-456:+1	PS00005:PKC_PHOSPHO_SITE Protein kinase C phosphorylation site.|PS00006:CK2_PHOSPHO_SITE Casein kinase II phosphorylation site.|PS00008:MYRISTYL N-myristoylation site.	456	OG4_10928	1e-69	263
1	EBT_Dama_Fish_P3G7_SP6_1276662.ab1	GO:0044267,GO:0005515,GO:0043231	AAH58314.1	Calr protein [Danio rerio]	1e-68	par0_492	43-489:+1	PS00008:MYRISTYL N-myristoylation site.|PS00009:AMIDATION Amidation site.	490	OG4_12536	4e-68	258
1	EBT_Dama_CARB_P8B4_SP6_1274451.ab1	GO:0016881,GO:0060255,GO:0006464	XP_001843054.1	ubiquitin-conjugating enzyme E2r [Culex quinquefasciatus]	2e-68	par0_492	196-435:+1	PS00001:ASN_GLYCOSYLATION N-glycosylation site.|PS00183:UBIQUITIN_CONJUGAT_1 Ubiquitin-conjugating enzymes active site.	435	OG4_12933	2e-69	261
1	EBT_Dama_Past_P5D10_SP6_909866.ab1	-	ABS19973.1	ribosomal protein L10 [Artemia franciscana]	1e-67	par0_492	216-386:+3	PS00005:PKC_PHOSPHO_SITE Protein kinase C phosphorylation site.	458	OG4_10455	9e-67	253
1	EBT_Dama_Past_P1D1_SP6_1274525.ab1	-	ABS19973.1	ribosomal protein L10 [Artemia franciscana]	1e-67	par0_492	216-386:+3	PS00005:PKC_PHOSPHO_SITE Protein kinase C phosphorylation site.	458	OG4_10455	9e-67	253
1	EBT_Dama_Past_P5H9_SP6_1276391.ab1	-	ABS19973.1	ribosomal protein L10 [Artemia franciscana]	1e-67	par0_492	216-386:+3	PS00005:PKC_PHOSPHO_SITE Protein kinase C phosphorylation site.	454	OG4_10455	9e-67	253
1	EBT_Dama_Past_P1D1_SP6_1277264.ab1	GO:0005838,GO:0019538,GO:0032182,GO:0070011	XP_001654173.1	26S proteasome non-atpase regulatory subunit [Aedes aegypti]	1e-67	par0_492	3-104:+3	-	465	OG4_11460	2e-68	259
1	EBT_Dama_Fish_P4F5_SP6_1277270.ab1	GO:0019318,GO:0048037,GO:0016857	XP_393006.1	PREDICTED: similar to Probable UDP-glucose 4-epimerase	1e-67	par0_492	258-359:+3	PS00008:MYRISTYL N-myristoylation site.	568	OG4_10313	2e-68	259
1	EBT_Dama_Past_P5D10_SP6_1276403.ab1	-	ABS19973.1	ribosomal protein L10 [Artemia franciscana]	1e-67	par0_492	216-386:+3	PS00005:PKC_PHOSPHO_SITE Protein kinase C phosphorylation site.	458	OG4_10455	9e-67	253
1	EBT_Dama_CARB_P8G2_SP6_1274440.ab1	GO:0003676,GO:0042254,GO:0015935,GO:0006412,GO:0005198	ACO51844.1	40S ribosomal protein S16 [Rana catesbeiana]	4e-67	par0_492	44-505:+2	PS00004:CAMP_PHOSPHO_SITE cAMP- and cGMP-dependent protein kinase phosphorylation site.|PS00005:PKC_PHOSPHO_SITE Protein kinase C phosphorylation site.|PS00006:CK2_PHOSPHO_SITE Casein kinase II phosphorylation site.|PS00008:MYRISTYL N-myristoylation site.|PS00009:AMIDATION Amidation site.|PS00360:RIBOSOMAL_S9 Ribosomal protein S9 signature.	546	OG4_10432	2e-68	259
1	EBT_Dama_Past_P2E2_SP6_1274726.ab1	GO:0005732,GO:0003723,GO:0042254,GO:0031981	XP_001603746.1	PREDICTED: similar to nucleolar KKE/D repeat protein; DmNOP56	3e-66	par0_492	35-475:+2	PS00001:ASN_GLYCOSYLATION N-glycosylation site.|PS00005:PKC_PHOSPHO_SITE Protein kinase C phosphorylation site.|PS00006:CK2_PHOSPHO_SITE Casein kinase II phosphorylation site.|PS00008:MYRISTYL N-myristoylation site.	476	OG4_11380	4e-64	244
1	EBT_Dama_Fish_P2D7_SP6_1276563.ab1	-	ABK91576.1	ferritin 3-like protein [Daphnia pulex]	5e-66	par0_492	308-484:+2	PS00001:ASN_GLYCOSYLATION N-glycosylation site.|PS00005:PKC_PHOSPHO_SITE Protein kinase C phosphorylation site.|PS00006:CK2_PHOSPHO_SITE Casein kinase II phosphorylation site.|PS00016:RGD Cell attachment sequence.	508	OG4_11188	8e-37	154
1	EBT_Dama_CARB_P6G3_SP6_1275344.ab1	GO:0006022,GO:0030247	XP_002424738.1	conserved hypothetical protein [Pediculus humanus corporis]	8e-66	par0_492	31-426:+1	PS00005:PKC_PHOSPHO_SITE Protein kinase C phosphorylation site.|PS00006:CK2_PHOSPHO_SITE Casein kinase II phosphorylation site.|PS00008:MYRISTYL N-myristoylation site.	426	OG4_21912	1e-66	253
1	EBT_Dama_Past_P2D7_SP6_1274765.ab1	GO:0016740,GO:0019725	XP_001847538.1	disulfide isomerase [Culex quinquefasciatus]	9e-66	par0_492	201-536:+3	PS00001:ASN_GLYCOSYLATION N-glycosylation site.|PS00005:PKC_PHOSPHO_SITE Protein kinase C phosphorylation site.|PS00006:CK2_PHOSPHO_SITE Casein kinase II phosphorylation site.|PS00008:MYRISTYL N-myristoylation site.	536	OG4_10306	2e-66	253
1	EBT_Dama_Carb_P7G1_T7_1308874.ab1	GO:0015630,GO:0007049,GO:0004672,GO:0009850,GO:0016310,GO:0032559	XP_001627537.1	predicted protein [Nematostella vectensis]	1e-65	par0_492	34-597:+1	PS00004:CAMP_PHOSPHO_SITE cAMP- and cGMP-dependent protein kinase phosphorylation site.|PS00005:PKC_PHOSPHO_SITE Protein kinase C phosphorylation site.|PS00006:CK2_PHOSPHO_SITE Casein kinase II phosphorylation site.|PS00108:PROTEIN_KINASE_ST Serine/Threonine protein kinases active-site signature.	760	OG4_10601	2e-66	253
1	EBT_Dama_CARB_P5D7_SP6_1274012.ab1	GO:0005488,GO:0043231,GO:0043234,GO:0043648,GO:0009060,GO:0009790,GO:0040009,GO:0006897,GO:0016836	XP_002425982.1	fumarate hydratase, putative [Pediculus humanus corporis]	1e-64	par0_492	129-299:+3	PS00006:CK2_PHOSPHO_SITE Casein kinase II phosphorylation site.|PS00008:MYRISTYL N-myristoylation site.	461	OG4_10735	2e-65	248
1	EBT_Dama_CARB_P5D4_SP6_1273988.ab1	GO:0005488,GO:0043231,GO:0043234,GO:0043648,GO:0009060,GO:0009790,GO:0040009,GO:0006897,GO:0016836	XP_002425982.1	fumarate hydratase, putative [Pediculus humanus corporis]	1e-64	par0_492	129-299:+3	PS00006:CK2_PHOSPHO_SITE Casein kinase II phosphorylation site.|PS00008:MYRISTYL N-myristoylation site.	461	OG4_10735	2e-65	248
1	EBT_Dama_CARB_P6E7_SP6_1275374.ab1	GO:0006259,GO:0046872,GO:0004748,GO:0009165,GO:0051262,GO:0044444,GO:0009132,GO:0008283	XP_002725449.1	PREDICTED: ribonucleotide reductase M2 polypeptide-like [Rattus	1e-63	par0_492	153-440:+3	PS00005:PKC_PHOSPHO_SITE Protein kinase C phosphorylation site.	442	OG4_10364	2e-64	245
1	EBT_Dama_Carb_P6B11_T7_1308913.ab1	GO:0006259,GO:0046872,GO:0004748,GO:0009165,GO:0051262,GO:0044444,GO:0009132,GO:0008283	XP_002725449.1	PREDICTED: ribonucleotide reductase M2 polypeptide-like [Rattus	1e-62	par0_492	65-481:+2	PS00001:ASN_GLYCOSYLATION N-glycosylation site.|PS00005:PKC_PHOSPHO_SITE Protein kinase C phosphorylation site.|PS00006:CK2_PHOSPHO_SITE Casein kinase II phosphorylation site.|PS00008:MYRISTYL N-myristoylation site.	483	OG4_10364	2e-63	242
1	EBT_Dama_FISH_P1B12_T7_1308981.ab1	-	XP_002425287.1	Microsomal triglyceride transfer protein large subunit precursor,	3e-62	par0_492	61-969:+1	PS00001:ASN_GLYCOSYLATION N-glycosylation site.|PS00005:PKC_PHOSPHO_SITE Protein kinase C phosphorylation site.|PS00006:CK2_PHOSPHO_SITE Casein kinase II phosphorylation site.|PS00008:MYRISTYL N-myristoylation site.	971	-	-	-
1	EBT_Dama_CAR_P4F1_SP6_1274386.ab1	GO:0010467,GO:0030529,GO:0005198	XP_392565.1	PREDICTED: similar to Ribosomal protein L18 CG8615-PA [Apis	4e-62	par0_492	83-463:+2	PS00005:PKC_PHOSPHO_SITE Protein kinase C phosphorylation site.|PS00006:CK2_PHOSPHO_SITE Casein kinase II phosphorylation site.|PS00008:MYRISTYL N-myristoylation site.|PS00009:AMIDATION Amidation site.	463	OG4_10721	6e-63	240
1	EBT_Dama_CARB_P5G9_SP6_1274031.ab1	GO:0004645,GO:0040011,GO:0048037,GO:0032991,GO:0005977	BAJ23879.1	glycogen phosphorylase [Marsupenaeus japonicus]	4e-62	par0_492	258-476:+3	PS00005:PKC_PHOSPHO_SITE Protein kinase C phosphorylation site.|PS00006:CK2_PHOSPHO_SITE Casein kinase II phosphorylation site.|PS00008:MYRISTYL N-myristoylation site.	476	OG4_10613	6e-59	227
1	EBT_Dama_Fish_P1D6_SP6_1276459.ab1	GO:0005887,GO:0005488,GO:0051704,GO:0005267,GO:0043231,GO:0044444,GO:0030001	XP_002429337.1	BTB/POZ domain-containing protein KCTD5, putative [Pediculus	5e-62	par0_492	2-148:+2	PS00005:PKC_PHOSPHO_SITE Protein kinase C phosphorylation site.	506	OG4_14664	1e-62	240
1	EBT_Dama_Fish_P4H5_SP6_1277272.ab1	GO:0005838,GO:0019538,GO:0032182,GO:0070011	XP_001654173.1	26S proteasome non-atpase regulatory subunit [Aedes aegypti]	5e-62	par0_492	3-104:+3	-	430	OG4_11460	7e-63	240
1	EBT_Dama_Fish_P2H10_SP6_1276591.ab1	-	ACY44268.1	translational elongation factor-1 alpha [Daphnia magna]	7e-62	par0_492	1-120:+1	-	359	OG4_10107	4e-57	221
1	EBT_Dama_Past_P5B7_T7_1308906.ab1	GO:0009060,GO:0004774,GO:0044444,GO:0032559	ADD37905.1	Succinyl-CoA ligase subunit beta, mitochondrial [Lepeophtheirus	2e-61	par0_492	64-525:+1	PS00005:PKC_PHOSPHO_SITE Protein kinase C phosphorylation site.|PS00006:CK2_PHOSPHO_SITE Casein kinase II phosphorylation site.|PS00007:TYR_PHOSPHO_SITE Tyrosine kinase phosphorylation site.|PS00008:MYRISTYL N-myristoylation site.|PS01217:SUCCINYL_COA_LIG_3 ATP-citrate lyase / succinyl-CoA ligases family signature 3.	651	OG4_10327	8e-61	234
1	EBT_Dama_Past_P5C1_T7_1308902.ab1	GO:0009060,GO:0004774,GO:0044444,GO:0032559	ADD37905.1	Succinyl-CoA ligase subunit beta, mitochondrial [Lepeophtheirus	2e-61	par0_492	64-525:+1	PS00005:PKC_PHOSPHO_SITE Protein kinase C phosphorylation site.|PS00006:CK2_PHOSPHO_SITE Casein kinase II phosphorylation site.|PS00007:TYR_PHOSPHO_SITE Tyrosine kinase phosphorylation site.|PS00008:MYRISTYL N-myristoylation site.|PS01217:SUCCINYL_COA_LIG_3 ATP-citrate lyase / succinyl-CoA ligases family signature 3.	651	OG4_10327	8e-61	234
0	EBT_Dama_Past_P1H4_SP6_1274553.ab1	GO:0046872,GO:0016020	ABD19294.1	cytochrome oxidase subunit 2 [Daphnia pulex]	5e-61	par0_492	3-155:+3	PS00001:ASN_GLYCOSYLATION N-glycosylation site.|PS00005:PKC_PHOSPHO_SITE Protein kinase C phosphorylation site.|PS00008:MYRISTYL N-myristoylation site.	530	OG4_12527	2e-48	193
1	EBT_Dama_CARB_P5G10_SP6_1274039.ab1	GO:0030529	ABR23469.1	60S ribosomal protein L13 [Ornithodoros parkeri]	2e-60	par0_492	83-565:+2	PS00001:ASN_GLYCOSYLATION N-glycosylation site.|PS00005:PKC_PHOSPHO_SITE Protein kinase C phosphorylation site.|PS00006:CK2_PHOSPHO_SITE Casein kinase II phosphorylation site.	567	OG4_10576	1e-58	227
1	EBT_Dama_CARB_P5G12_SP6_1274055.ab1	GO:0030529	ABR23469.1	60S ribosomal protein L13 [Ornithodoros parkeri]	3e-60	par0_492	83-562:+2	PS00001:ASN_GLYCOSYLATION N-glycosylation site.|PS00005:PKC_PHOSPHO_SITE Protein kinase C phosphorylation site.|PS00006:CK2_PHOSPHO_SITE Casein kinase II phosphorylation site.	562	OG4_10576	1e-58	227
1	EBT_Dama_CARB_P7C7_SP6_1274219.ab1	-	BAH23306.1	cuticle protein1c [Daphnia magna]	4e-60	par0_492	2-391:+2	PS00006:CK2_PHOSPHO_SITE Casein kinase II phosphorylation site.|PS00007:TYR_PHOSPHO_SITE Tyrosine kinase phosphorylation site.|PS00008:MYRISTYL N-myristoylation site.	489	-	-	-
1	EBT_Dama_Fish_P1C7_SP6_1276466.ab1	GO:0010467,GO:0030529,GO:0005198	ACY95327.1	ribosomal protein S8 [Manduca sexta]	2e-59	par0_492	2-457:+2	PS00001:ASN_GLYCOSYLATION N-glycosylation site.|PS00004:CAMP_PHOSPHO_SITE cAMP- and cGMP-dependent protein kinase phosphorylation site.|PS00005:PKC_PHOSPHO_SITE Protein kinase C phosphorylation site.|PS00006:CK2_PHOSPHO_SITE Casein kinase II phosphorylation site.|PS00007:TYR_PHOSPHO_SITE Tyrosine kinase phosphorylation site.|PS00008:MYRISTYL N-myristoylation site.|PS00009:AMIDATION Amidation site.	457	OG4_10490	5e-60	231
1	EBT_Dama_Past_P2D1_SP6_1274717.ab1	GO:0010467,GO:0030529,GO:0005198	NP_001165861.1	ribosomal protein S6 [Tribolium castaneum]	5e-59	par0_492	372-503:+3	PS00001:ASN_GLYCOSYLATION N-glycosylation site.|PS00005:PKC_PHOSPHO_SITE Protein kinase C phosphorylation site.	503	OG4_10419	4e-56	218
1	EBT_Dama_Fish_P3G9_SP6_1276678.ab1	GO:0031224,GO:0008320,GO:0001700,GO:0007033,GO:0006614,GO:0006914,GO:0006984	NP_001119639.1	Sec61 alpha 1 subunit [Acyrthosiphon pisum]	9e-59	par0_492	1-234:+1	PS00005:PKC_PHOSPHO_SITE Protein kinase C phosphorylation site.	456	OG4_10575	1e-59	199
1	EBT_Dama_CARB_P1A10_SP6_1273745.ab1	-	EFA01066.1	hypothetical protein TcasGA2_TC003984 [Tribolium castaneum]	1e-58	par0_492	48-506:+3	PS00001:ASN_GLYCOSYLATION N-glycosylation site.|PS00004:CAMP_PHOSPHO_SITE cAMP- and cGMP-dependent protein kinase phosphorylation site.|PS00005:PKC_PHOSPHO_SITE Protein kinase C phosphorylation site.|PS00008:MYRISTYL N-myristoylation site.	507	OG4_12922	9e-59	227
1	EBT_Dama_CARB_P3B9_SP6_1273930.ab1	-	EFA01066.1	hypothetical protein TcasGA2_TC003984 [Tribolium castaneum]	1e-58	par0_492	48-506:+3	PS00001:ASN_GLYCOSYLATION N-glycosylation site.|PS00004:CAMP_PHOSPHO_SITE cAMP- and cGMP-dependent protein kinase phosphorylation site.|PS00005:PKC_PHOSPHO_SITE Protein kinase C phosphorylation site.|PS00008:MYRISTYL N-myristoylation site.	507	OG4_12922	9e-59	227
1	EBT_Dama_CARB_P3A9_SP6_1273929.ab1	-	EFA01066.1	hypothetical protein TcasGA2_TC003984 [Tribolium castaneum]	1e-58	par0_492	48-509:+3	PS00001:ASN_GLYCOSYLATION N-glycosylation site.|PS00004:CAMP_PHOSPHO_SITE cAMP- and cGMP-dependent protein kinase phosphorylation site.|PS00005:PKC_PHOSPHO_SITE Protein kinase C phosphorylation site.|PS00008:MYRISTYL N-myristoylation site.	509	OG4_12922	1e-58	227
1	EBT_Dama_Fish_P3C12_SP6_1276698.ab1	-	ABD19449.1	cytochrome oxidase subunit 1 [Daphnia melanica]	2e-58	par0_492	1-129:+1	PS00008:MYRISTYL N-myristoylation site.	400	OG4_11809	4e-56	218
1	EBT_Dama_FISH_P1G5_T7_1308974.ab1	GO:0003723,GO:0010467,GO:0030529,GO:0005198	CAJ17169.1	ribosomal protein S4e [Sphaerius sp. APV-2005]	2e-58	par0_492	167-322:+2	PS00008:MYRISTYL N-myristoylation site.	773	OG4_10342	4e-59	171
1	EBT_Dama_Fish_P1G4_SP6_1276446.ab1	-	AAD55141.1	AF074722_1 di-domain hemoglobin precursor [Daphnia pulex]	2e-58	-	28-423:+1	PS00005:PKC_PHOSPHO_SITE Protein kinase C phosphorylation site.|PS00006:CK2_PHOSPHO_SITE Casein kinase II phosphorylation site.|PS00008:MYRISTYL N-myristoylation site.|PS00016:RGD Cell attachment sequence.	424	-	-	-
1	EBT_Dama_CARB_P1B3_SP6_1273690.ab1	-	EFA01066.1	hypothetical protein TcasGA2_TC003984 [Tribolium castaneum]	2e-58	par0_492	26-484:+2	PS00001:ASN_GLYCOSYLATION N-glycosylation site.|PS00004:CAMP_PHOSPHO_SITE cAMP- and cGMP-dependent protein kinase phosphorylation site.|PS00005:PKC_PHOSPHO_SITE Protein kinase C phosphorylation site.|PS00008:MYRISTYL N-myristoylation site.	485	OG4_12922	1e-58	226
1	EBT_Dama_Past_P5F2_SP6_1276333.ab1	GO:0009060,GO:0005975,GO:0005488,GO:0050896,GO:0006732,GO:0043648,GO:0031980,GO:0046912	XP_002428695.1	citrate synthase, putative [Pediculus humanus corporis]	3e-58	par0_492	114-386:+3	PS00005:PKC_PHOSPHO_SITE Protein kinase C phosphorylation site.|PS00008:MYRISTYL N-myristoylation site.	387	OG4_11071	4e-59	228
1	EBT_Dama_CARB_P6A10_SP6_1275394.ab1	-	BAH23305.1	cuticle protein1b [Daphnia magna]	6e-58	par0_492	1-489:+1	PS00005:PKC_PHOSPHO_SITE Protein kinase C phosphorylation site.|PS00006:CK2_PHOSPHO_SITE Casein kinase II phosphorylation site.	490	-	-	-
1	EBT_Dama_Carb_P8A7_T7_1308887.ab1	GO:0005924,GO:0046872,GO:0007015,GO:0003779,GO:0031674	XP_001652641.1	alpha-actinin [Aedes aegypti]	7e-58	par0_492	95-385:+2	PS00001:ASN_GLYCOSYLATION N-glycosylation site.|PS00005:PKC_PHOSPHO_SITE Protein kinase C phosphorylation site.|PS00006:CK2_PHOSPHO_SITE Casein kinase II phosphorylation site.|PS00008:MYRISTYL N-myristoylation site.	637	OG4_12058	1e-58	227
1	EBT_Dama_CARB_P3E9_SP6_1273933.ab1	-	EFA01066.1	hypothetical protein TcasGA2_TC003984 [Tribolium castaneum]	8e-58	par0_492	48-512:+3	PS00001:ASN_GLYCOSYLATION N-glycosylation site.|PS00004:CAMP_PHOSPHO_SITE cAMP- and cGMP-dependent protein kinase phosphorylation site.|PS00005:PKC_PHOSPHO_SITE Protein kinase C phosphorylation site.|PS00008:MYRISTYL N-myristoylation site.	513	OG4_12922	6e-58	224
1	EBT_Dama_CARB_P3D6_SP6_1273908.ab1	-	EFA01066.1	hypothetical protein TcasGA2_TC003984 [Tribolium castaneum]	8e-58	par0_492	48-512:+3	PS00001:ASN_GLYCOSYLATION N-glycosylation site.|PS00004:CAMP_PHOSPHO_SITE cAMP- and cGMP-dependent protein kinase phosphorylation site.|PS00005:PKC_PHOSPHO_SITE Protein kinase C phosphorylation site.|PS00008:MYRISTYL N-myristoylation site.	513	OG4_12922	6e-58	224
1	EBT_Dama_CARB_P1C9_SP6_1273739.ab1	-	EFA01066.1	hypothetical protein TcasGA2_TC003984 [Tribolium castaneum]	8e-58	par0_492	47-511:+2	PS00001:ASN_GLYCOSYLATION N-glycosylation site.|PS00004:CAMP_PHOSPHO_SITE cAMP- and cGMP-dependent protein kinase phosphorylation site.|PS00005:PKC_PHOSPHO_SITE Protein kinase C phosphorylation site.|PS00008:MYRISTYL N-myristoylation site.	512	OG4_12922	6e-58	224
1	EBT_Dama_CARB_P3D11_SP6_1273948.ab1	-	EFA01066.1	hypothetical protein TcasGA2_TC003984 [Tribolium castaneum]	8e-58	par0_492	48-512:+3	PS00001:ASN_GLYCOSYLATION N-glycosylation site.|PS00004:CAMP_PHOSPHO_SITE cAMP- and cGMP-dependent protein kinase phosphorylation site.|PS00005:PKC_PHOSPHO_SITE Protein kinase C phosphorylation site.|PS00008:MYRISTYL N-myristoylation site.	513	OG4_12922	6e-58	224
1	EBT_Dama_CARB_P2G5_SP6_1273807.ab1	-	EFA01066.1	hypothetical protein TcasGA2_TC003984 [Tribolium castaneum]	8e-58	par0_492	-	-	513	OG4_12922	6e-58	224
1	EBT_Dama_CARB_P3C9_SP6_1273931.ab1	-	EFA01066.1	hypothetical protein TcasGA2_TC003984 [Tribolium castaneum]	8e-58	par0_492	-	-	512	OG4_12922	6e-58	224
1	EBT_Dama_CARB_P3C7_SP6_1273915.ab1	-	EFA01066.1	hypothetical protein TcasGA2_TC003984 [Tribolium castaneum]	8e-58	par0_492	-	-	513	OG4_12922	6e-58	224
1	EBT_Dama_CARB_P3C11_SP6_1273947.ab1	-	EFA01066.1	hypothetical protein TcasGA2_TC003984 [Tribolium castaneum]	8e-58	par0_492	-	-	513	OG4_12922	6e-58	224
1	EBT_Dama_CARB_P2C11_SP6_1273851.ab1	-	EFA01066.1	hypothetical protein TcasGA2_TC003984 [Tribolium castaneum]	8e-58	par0_492	-	-	513	OG4_12922	6e-58	224
1	EBT_Dama_CARB_P2D1_SP6_1273772.ab1	-	EFA01066.1	hypothetical protein TcasGA2_TC003984 [Tribolium castaneum]	8e-58	par0_492	-	-	513	OG4_12922	6e-58	224
1	EBT_Dama_CARB_P2B5_SP6_1273802.ab1	-	EFA01066.1	hypothetical protein TcasGA2_TC003984 [Tribolium castaneum]	8e-58	par0_492	-	-	513	OG4_12922	6e-58	224
1	EBT_Dama_Carb_P5B12_T7_1308929.ab1	GO:0022613,GO:0030529,GO:0031981	XP_001501832.2	PREDICTED: similar to ribosomal protein P0-like protein [Equus	9e-58	par0_492	1-708:+1	PS00001:ASN_GLYCOSYLATION N-glycosylation site.|PS00005:PKC_PHOSPHO_SITE Protein kinase C phosphorylation site.|PS00006:CK2_PHOSPHO_SITE Casein kinase II phosphorylation site.|PS00007:TYR_PHOSPHO_SITE Tyrosine kinase phosphorylation site.|PS00008:MYRISTYL N-myristoylation site.	716	OG4_11505	3e-57	223
1	EBT_Dama_CARB_P3D8_SP6_1273924.ab1	-	EFN75183.1	Protein NDRG3 [Harpegnathos saltator]	1e-57	par0_492	-	-	511	OG4_12922	6e-58	224
1	EBT_Dama_CARB_P3B7_SP6_1273914.ab1	-	EFA01066.1	hypothetical protein TcasGA2_TC003984 [Tribolium castaneum]	1e-57	par0_492	-	-	499	OG4_12922	8e-58	224
1	EBT_Dama_CARB_P3B10_SP6_1273938.ab1	-	EFN75183.1	Protein NDRG3 [Harpegnathos saltator]	1e-57	par0_492	26-484:+2	PS00001:ASN_GLYCOSYLATION N-glycosylation site.|PS00004:CAMP_PHOSPHO_SITE cAMP- and cGMP-dependent protein kinase phosphorylation site.|PS00005:PKC_PHOSPHO_SITE Protein kinase C phosphorylation site.|PS00008:MYRISTYL N-myristoylation site.|PS00012:PHOSPHOPANTETHEINE Phosphopantetheine attachment site.	485	OG4_12922	5e-58	224
1	EBT_Dama_CARB_P4C1_SP6_1274260.ab1	-	EFA01066.1	hypothetical protein TcasGA2_TC003984 [Tribolium castaneum]	1e-57	par0_492	48-491:+3	PS00001:ASN_GLYCOSYLATION N-glycosylation site.|PS00004:CAMP_PHOSPHO_SITE cAMP- and cGMP-dependent protein kinase phosphorylation site.|PS00005:PKC_PHOSPHO_SITE Protein kinase C phosphorylation site.|PS00008:MYRISTYL N-myristoylation site.	491	OG4_12922	1e-57	223
1	EBT_Dama_CARB_P3H1_SP6_1273872.ab1	-	EFA01066.1	hypothetical protein TcasGA2_TC003984 [Tribolium castaneum]	2e-57	par0_492	47-475:+2	PS00001:ASN_GLYCOSYLATION N-glycosylation site.|PS00004:CAMP_PHOSPHO_SITE cAMP- and cGMP-dependent protein kinase phosphorylation site.|PS00008:MYRISTYL N-myristoylation site.	476	OG4_12922	9e-58	223
1	EBT_Dama_Fish_P3E10_SP6_1276684.ab1	-	BAE94323.1	vitellogenin fused with superoxide dismutase [Daphnia magna]	2e-57	-	182-358:+2	PS00004:CAMP_PHOSPHO_SITE cAMP- and cGMP-dependent protein kinase phosphorylation site.|PS00005:PKC_PHOSPHO_SITE Protein kinase C phosphorylation site.	358	-	-	-
1	EBT_Dama_Fish_P5B8_SP6_1277386.ab1	GO:0003676,GO:0010467,GO:0005198,GO:0033279	CAH04316.1	S5e ribosomal protein [Dascillus cervinus]	2e-57	par0_492	116-361:+2	PS00005:PKC_PHOSPHO_SITE Protein kinase C phosphorylation site.|PS00008:MYRISTYL N-myristoylation site.	483	OG4_10493	1e-57	223
1	EBT_Dama_Fish_P2A6_SP6_1276552.ab1	GO:0032561,GO:0043623,GO:0007017,GO:0017111,GO:0032991,GO:0015630	BAA89488.1	alpha-tubulin [Spirometra erinaceieuropaei]	3e-57	par0_492	3-263:+3	PS00001:ASN_GLYCOSYLATION N-glycosylation site.|PS00005:PKC_PHOSPHO_SITE Protein kinase C phosphorylation site.|PS00006:CK2_PHOSPHO_SITE Casein kinase II phosphorylation site.|PS00008:MYRISTYL N-myristoylation site.	359	OG4_10075	7e-58	223
1	EBT_Dama_CARB_P1E8_SP6_1273733.ab1	-	EFA01066.1	hypothetical protein TcasGA2_TC003984 [Tribolium castaneum]	3e-57	par0_492	-	-	512	OG4_12922	2e-57	222
1	EBT_Dama_Fish_P3F12_SP6_1276701.ab1	GO:0032561,GO:0043623,GO:0007017,GO:0017111,GO:0032991,GO:0015630	BAA89488.1	alpha-tubulin [Spirometra erinaceieuropaei]	3e-57	par0_492	3-263:+3	PS00001:ASN_GLYCOSYLATION N-glycosylation site.|PS00005:PKC_PHOSPHO_SITE Protein kinase C phosphorylation site.|PS00006:CK2_PHOSPHO_SITE Casein kinase II phosphorylation site.|PS00008:MYRISTYL N-myristoylation site.	367	OG4_10075	7e-58	223
1	EBT_Dama_CARB_P1D9_SP6_1273740.ab1	-	EFA01066.1	hypothetical protein TcasGA2_TC003984 [Tribolium castaneum]	3e-57	par0_492	48-512:+3	PS00001:ASN_GLYCOSYLATION N-glycosylation site.|PS00004:CAMP_PHOSPHO_SITE cAMP- and cGMP-dependent protein kinase phosphorylation site.|PS00005:PKC_PHOSPHO_SITE Protein kinase C phosphorylation site.|PS00008:MYRISTYL N-myristoylation site.	518	OG4_12922	2e-57	222
1	EBT_Dama_CARB_P2E6_SP6_1273813.ab1	-	EFA01066.1	hypothetical protein TcasGA2_TC003984 [Tribolium castaneum]	3e-57	par0_492	48-512:+3	PS00001:ASN_GLYCOSYLATION N-glycosylation site.|PS00004:CAMP_PHOSPHO_SITE cAMP- and cGMP-dependent protein kinase phosphorylation site.|PS00005:PKC_PHOSPHO_SITE Protein kinase C phosphorylation site.|PS00008:MYRISTYL N-myristoylation site.	513	OG4_12922	2e-57	222
1	EBT_Dama_CARB_P3G7_SP6_1273919.ab1	-	EFA01066.1	hypothetical protein TcasGA2_TC003984 [Tribolium castaneum]	3e-57	par0_492	48-512:+3	PS00001:ASN_GLYCOSYLATION N-glycosylation site.|PS00004:CAMP_PHOSPHO_SITE cAMP- and cGMP-dependent protein kinase phosphorylation site.|PS00005:PKC_PHOSPHO_SITE Protein kinase C phosphorylation site.|PS00008:MYRISTYL N-myristoylation site.	529	OG4_12922	1e-57	223
1	EBT_Dama_Past_P2D2_SP6_1274725.ab1	-	XP_001974258.1	GG21180 [Drosophila erecta]	4e-57	par0_492	45-398:+3	PS00001:ASN_GLYCOSYLATION N-glycosylation site.|PS00005:PKC_PHOSPHO_SITE Protein kinase C phosphorylation site.|PS00006:CK2_PHOSPHO_SITE Casein kinase II phosphorylation site.|PS00008:MYRISTYL N-myristoylation site.|PS01288:UPF0027 Uncharacterized protein family UPF0027 signature.	420	OG4_10872	2e-57	222
1	EBT_Dama_CARB_P2A6_SP6_1273809.ab1	-	EFN75183.1	Protein NDRG3 [Harpegnathos saltator]	5e-57	par0_492	48-467:+3	PS00001:ASN_GLYCOSYLATION N-glycosylation site.|PS00008:MYRISTYL N-myristoylation site.	467	OG4_12922	1e-57	223
1	EBT_Dama_CARB_P5G2_SP6_1273975.ab1	GO:0030532,GO:0043234,GO:0016604,GO:0042623,GO:0005515,GO:0000398,GO:0006406,GO:0003724,GO:0032559,GO:0017069	EFN67169.1	Spliceosome RNA helicase Bat1 [Camponotus floridanus]	5e-57	par0_492	129-551:+3	PS00008:MYRISTYL N-myristoylation site.|PS00017:ATP_GTP_A ATP/GTP-binding site motif A (P-loop).	551	OG4_10869	1e-57	224
1	EBT_Dama_CARB_P2E12_SP6_1273861.ab1	-	EFA01066.1	hypothetical protein TcasGA2_TC003984 [Tribolium castaneum]	6e-57	par0_492	-	-	516	OG4_12922	4e-57	221
1	EBT_Dama_FISH_P5B3_T7_1308944.ab1	-	XP_002425287.1	Microsomal triglyceride transfer protein large subunit precursor,	7e-57	par0_492	61-888:+1	PS00001:ASN_GLYCOSYLATION N-glycosylation site.|PS00005:PKC_PHOSPHO_SITE Protein kinase C phosphorylation site.|PS00006:CK2_PHOSPHO_SITE Casein kinase II phosphorylation site.|PS00008:MYRISTYL N-myristoylation site.	888	-	-	-
1	EBT_Dama_CARB_P1G2_SP6_1273687.ab1	-	EFA01066.1	hypothetical protein TcasGA2_TC003984 [Tribolium castaneum]	9e-57	par0_492	-	-	513	OG4_12922	7e-57	221
1	EBT_Dama_CARB_P2F1_SP6_1273774.ab1	-	EFA01066.1	hypothetical protein TcasGA2_TC003984 [Tribolium castaneum]	9e-57	par0_492	-	-	489	OG4_12922	6e-57	221
1	EBT_Dama_Fish_P3B11_SP6_1276689.ab1	GO:0044425,GO:0005515,GO:0043232	XP_001949236.1	PREDICTED: similar to AGAP010346-PA [Acyrthosiphon pisum]	1e-56	par0_492	96-410:+3	PS00008:MYRISTYL N-myristoylation site.	411	OG4_17128	2e-57	222
1	EBT_Dama_CARB_P1G6_SP6_1273719.ab1	-	EFN75183.1	Protein NDRG3 [Harpegnathos saltator]	1e-56	par0_492	48-467:+3	PS00001:ASN_GLYCOSYLATION N-glycosylation site.|PS00008:MYRISTYL N-myristoylation site.	468	OG4_12922	3e-57	221
1	EBT_Dama_Past_P1H8_SP6_1274585.ab1	GO:0005488,GO:0007052,GO:0010467,GO:0015934,GO:0005198	ABM55572.1	putative ribosomal protein L11 [Maconellicoccus hirsutus]	1e-56	par0_492	71-433:+2	PS00001:ASN_GLYCOSYLATION N-glycosylation site.|PS00005:PKC_PHOSPHO_SITE Protein kinase C phosphorylation site.|PS00008:MYRISTYL N-myristoylation site.|PS00358:RIBOSOMAL_L5 Ribosomal protein L5 signature.	433	OG4_10156	2e-57	222
1	EBT_Dama_Past_P2H12_SP6_1274809.ab1	GO:0019866,GO:0005488,GO:0005759,GO:0005244,GO:0006811,GO:0016021,GO:0031966	XP_002737543.1	PREDICTED: voltage-dependent anion channel 2-like [Saccoglossus	2e-56	par0_492	2-511:+2	PS00001:ASN_GLYCOSYLATION N-glycosylation site.|PS00005:PKC_PHOSPHO_SITE Protein kinase C phosphorylation site.|PS00008:MYRISTYL N-myristoylation site.|PS00009:AMIDATION Amidation site.	513	OG4_11344	5e-57	221
1	EBT_Dama_CARB_P1A3_SP6_1273689.ab1	-	EFA01066.1	hypothetical protein TcasGA2_TC003984 [Tribolium castaneum]	2e-56	par0_492	-	-	483	OG4_12922	2e-56	219
1	EBT_Dama_Past_P1C11_T7_1309011.ab1	-	XP_001607543.1	PREDICTED: similar to ENSANGP00000022132 [Nasonia vitripennis]	2e-56	par0_492	118-525:+1	PS00006:CK2_PHOSPHO_SITE Casein kinase II phosphorylation site.|PS00008:MYRISTYL N-myristoylation site.|PS00029:LEUCINE_ZIPPER Leucine zipper pattern.	743	OG4_14297	6e-56	219
1	EBT_Dama_CARB_P2E7_SP6_1273821.ab1	-	EFN75183.1	Protein NDRG3 [Harpegnathos saltator]	2e-56	par0_492	26-451:+2	PS00001:ASN_GLYCOSYLATION N-glycosylation site.|PS00008:MYRISTYL N-myristoylation site.|PS00012:PHOSPHOPANTETHEINE Phosphopantetheine attachment site.	453	OG4_12922	5e-57	221
1	EBT_Dama_Past_P5D6_SP6_1276363.ab1	GO:0046872,GO:0016887,GO:0016459,GO:0016628,GO:0017022,GO:0008152	XP_973734.1	PREDICTED: similar to putative myosin II essential light chain	4e-56	par0_492	107-502:+2	PS00001:ASN_GLYCOSYLATION N-glycosylation site.|PS00004:CAMP_PHOSPHO_SITE cAMP- and cGMP-dependent protein kinase phosphorylation site.|PS00006:CK2_PHOSPHO_SITE Casein kinase II phosphorylation site.|PS00008:MYRISTYL N-myristoylation site.|PS00018:EF_HAND_1 EF-hand calcium-binding domain.	504	OG4_13626	2e-56	219
1	EBT_Dama_CARB_P3F1_SP6_1273870.ab1	-	EFA01066.1	hypothetical protein TcasGA2_TC003984 [Tribolium castaneum]	5e-56	par0_492	47-478:+2	PS00001:ASN_GLYCOSYLATION N-glycosylation site.|PS00004:CAMP_PHOSPHO_SITE cAMP- and cGMP-dependent protein kinase phosphorylation site.|PS00008:MYRISTYL N-myristoylation site.	478	OG4_12922	2e-56	219
1	EBT_Dama_CARB_P5H10_SP6_1274040.ab1	GO:0031224,GO:0009850,GO:0009206,GO:0019829,GO:0070838,GO:0005789,GO:0032559	P35316.1	ATC_ARTSF RecName: Full=Calcium-transporting ATPase sarcoplasmic/endoplasmic	6e-56	par0_492	23-394:+2	PS00001:ASN_GLYCOSYLATION N-glycosylation site.|PS00006:CK2_PHOSPHO_SITE Casein kinase II phosphorylation site.|PS00008:MYRISTYL N-myristoylation site.	396	OG4_10158	4e-49	194
1	EBT_Dama_CARB_P3C8_SP6_1273923.ab1	-	EFA01066.1	hypothetical protein TcasGA2_TC003984 [Tribolium castaneum]	8e-56	par0_492	-	-	512	OG4_12922	6e-56	218
1	EBT_Dama_Fish_P4D3_SP6_1277252.ab1	GO:0003723,GO:0010467,GO:0015935,GO:0005198	ABR23395.1	ribosomal protein S18 [Ornithodoros parkeri]	1e-55	par0_492	115-489:+1	PS00005:PKC_PHOSPHO_SITE Protein kinase C phosphorylation site.|PS00006:CK2_PHOSPHO_SITE Casein kinase II phosphorylation site.|PS00009:AMIDATION Amidation site.	491	OG4_10147	2e-54	213
1	EBT_Dama_Past_P1F8_SP6_1274583.ab1	-	XP_970461.1	PREDICTED: similar to CG3961 CG3961-PA [Tribolium castaneum]	2e-55	par0_492	153-311:+3	PS00005:PKC_PHOSPHO_SITE Protein kinase C phosphorylation site.|PS00008:MYRISTYL N-myristoylation site.	525	OG4_10070	5e-56	218
1	EBT_Dama_CARB_P7A6_SP6_1274209.ab1	-	AAD55141.1	AF074722_1 di-domain hemoglobin precursor [Daphnia pulex]	2e-55	-	103-438:+1	PS00005:PKC_PHOSPHO_SITE Protein kinase C phosphorylation site.|PS00006:CK2_PHOSPHO_SITE Casein kinase II phosphorylation site.|PS00008:MYRISTYL N-myristoylation site.|PS00016:RGD Cell attachment sequence.	439	-	-	-
1	EBT_Dama_CARB_P5B10_SP6_1274034.ab1	GO:0016301,GO:0006796,GO:0032559,GO:0006007	XP_002611554.1	hypothetical protein BRAFLDRAFT_113516 [Branchiostoma floridae]	3e-55	par0_492	339-470:+3	PS00005:PKC_PHOSPHO_SITE Protein kinase C phosphorylation site.|PS00008:MYRISTYL N-myristoylation site.	497	OG4_10238	3e-53	208
1	EBT_Dama_Fish_P1B4_SP6_1276441.ab1	GO:0043161,GO:0010860,GO:0070011,GO:0043169,GO:0043234,GO:0016790,GO:0032403,GO:0051439,GO:0016579	ADD18949.1	26S proteasome regulatory complex subunit RPN11 [Glossina morsitans	3e-55	par0_492	160-408:+1	PS00005:PKC_PHOSPHO_SITE Protein kinase C phosphorylation site.|PS00006:CK2_PHOSPHO_SITE Casein kinase II phosphorylation site.|PS00008:MYRISTYL N-myristoylation site.	408	OG4_11204	8e-56	216
1	EBT_Dama_CARB_P1H3_SP6_1273696.ab1	-	EFA01066.1	hypothetical protein TcasGA2_TC003984 [Tribolium castaneum]	4e-55	par0_492	-	-	513	OG4_12922	3e-55	215
1	EBT_Dama_CARB_P1B10_SP6_1273746.ab1	-	EFA01066.1	hypothetical protein TcasGA2_TC003984 [Tribolium castaneum]	4e-55	par0_492	-	-	512	OG4_12922	3e-55	215
1	EBT_Dama_CARB_P3E12_SP6_1273957.ab1	-	EFA01066.1	hypothetical protein TcasGA2_TC003984 [Tribolium castaneum]	4e-55	par0_492	-	-	529	OG4_12922	3e-55	215
1	EBT_Dama_CARB_P3B3_SP6_1273882.ab1	-	EFA01066.1	hypothetical protein TcasGA2_TC003984 [Tribolium castaneum]	5e-55	par0_492	-	-	509	OG4_12922	4e-55	215
1	EBT_Dama_Past_P4B1_SP6_1276225.ab1	GO:0044424,GO:0016747	XP_002407052.1	Coronin, putative [Ixodes scapularis]	6e-55	par0_492	66-407:+3	PS00005:PKC_PHOSPHO_SITE Protein kinase C phosphorylation site.|PS00006:CK2_PHOSPHO_SITE Casein kinase II phosphorylation site.|PS00007:TYR_PHOSPHO_SITE Tyrosine kinase phosphorylation site.|PS00008:MYRISTYL N-myristoylation site.	407	OG4_10442	3e-52	204
1	EBT_Dama_Carb_P8C10_T7_1308890.ab1	-	AAC47544.1	hemoglobin [Daphnia magna]	6e-55	-	333-560:+3	PS00001:ASN_GLYCOSYLATION N-glycosylation site.|PS00004:CAMP_PHOSPHO_SITE cAMP- and cGMP-dependent protein kinase phosphorylation site.|PS00005:PKC_PHOSPHO_SITE Protein kinase C phosphorylation site.|PS00006:CK2_PHOSPHO_SITE Casein kinase II phosphorylation site.|PS00008:MYRISTYL N-myristoylation site.	682	-	-	-
1	EBT_Dama_Fish_P1D12_SP6_1276507.ab1	GO:0010467,GO:0005198,GO:0033279	XP_002426267.1	60S ribosomal protein L17, putative [Pediculus humanus corporis]	8e-55	par0_492	69-428:+3	PS00005:PKC_PHOSPHO_SITE Protein kinase C phosphorylation site.|PS00006:CK2_PHOSPHO_SITE Casein kinase II phosphorylation site.|PS00008:MYRISTYL N-myristoylation site.	430	OG4_10474	1e-55	216
1	EBT_Dama_Fish_P2H1_SP6_1276519.ab1	-	EFA01066.1	hypothetical protein TcasGA2_TC003984 [Tribolium castaneum]	1e-54	par0_492	48-452:+3	PS00001:ASN_GLYCOSYLATION N-glycosylation site.|PS00008:MYRISTYL N-myristoylation site.	454	OG4_12922	4e-55	214
1	EBT_Dama_CARB_P1C1_SP6_1273675.ab1	-	EFA01066.1	hypothetical protein TcasGA2_TC003984 [Tribolium castaneum]	1e-54	par0_492	47-451:+2	PS00001:ASN_GLYCOSYLATION N-glycosylation site.|PS00008:MYRISTYL N-myristoylation site.	453	OG4_12922	4e-55	214
1	EBT_Dama_CARB_P1C10_SP6_1273747.ab1	-	EFA01066.1	hypothetical protein TcasGA2_TC003984 [Tribolium castaneum]	1e-54	par0_492	-	-	516	OG4_12922	1e-54	213
1	EBT_Dama_CARB_P4A2_SP6_1273865.ab1	-	EFA01066.1	hypothetical protein TcasGA2_TC003984 [Tribolium castaneum]	1e-54	par0_492	48-452:+3	PS00001:ASN_GLYCOSYLATION N-glycosylation site.|PS00008:MYRISTYL N-myristoylation site.	454	OG4_12922	4e-55	214
1	EBT_Dama_CARB_P2F7_SP6_1273822.ab1	-	EFA01066.1	hypothetical protein TcasGA2_TC003984 [Tribolium castaneum]	1e-54	par0_492	48-452:+3	PS00001:ASN_GLYCOSYLATION N-glycosylation site.|PS00008:MYRISTYL N-myristoylation site.	454	OG4_12922	4e-55	214
1	EBT_Dama_CARB_P4C2_SP6_1273953.ab1	-	EFA01066.1	hypothetical protein TcasGA2_TC003984 [Tribolium castaneum]	1e-54	par0_492	48-452:+3	PS00001:ASN_GLYCOSYLATION N-glycosylation site.|PS00008:MYRISTYL N-myristoylation site.	454	OG4_12922	4e-55	214
1	EBT_Dama_CARB_P1E7_SP6_1273725.ab1	-	EFA01066.1	hypothetical protein TcasGA2_TC003984 [Tribolium castaneum]	3e-54	par0_492	-	-	531	OG4_12922	2e-54	213
1	EBT_Dama_CARB_P4D3_SP6_1274259.ab1	-	EFA01066.1	hypothetical protein TcasGA2_TC003984 [Tribolium castaneum]	5e-54	par0_492	47-451:+2	PS00001:ASN_GLYCOSYLATION N-glycosylation site.|PS00008:MYRISTYL N-myristoylation site.	453	OG4_12922	2e-54	212
1	EBT_Dama_CARB_P1E11_SP6_1273757.ab1	-	EFA01066.1	hypothetical protein TcasGA2_TC003984 [Tribolium castaneum]	9e-54	par0_492	-	-	510	OG4_12922	7e-54	211
1	EBT_Dama_CAR_P4G1_SP6_1274387.ab1	-	BAH23305.1	cuticle protein1b [Daphnia magna]	2e-53	par0_492	1-471:+1	PS00005:PKC_PHOSPHO_SITE Protein kinase C phosphorylation site.|PS00006:CK2_PHOSPHO_SITE Casein kinase II phosphorylation site.	473	-	-	-
1	EBT_Dama_CARB_P5D12_SP6_1274052.ab1	-	XP_001846678.1	eukaryotic translation initiation factor 3 subunit [Culex	2e-53	par0_492	388-519:+1	-	521	OG4_12673	3e-54	212
1	EBT_Dama_Past_P2G2_SP6_1274728.ab1	GO:0046872,GO:0016887,GO:0016460	AAV91413.1	myosin 3 light chain [Lonomia obliqua]	3e-53	par0_492	130-537:+1	PS00001:ASN_GLYCOSYLATION N-glycosylation site.|PS00005:PKC_PHOSPHO_SITE Protein kinase C phosphorylation site.|PS00006:CK2_PHOSPHO_SITE Casein kinase II phosphorylation site.|PS00007:TYR_PHOSPHO_SITE Tyrosine kinase phosphorylation site.|PS00018:EF_HAND_1 EF-hand calcium-binding domain.	538	OG4_29301	1e-48	194
1	EBT_Dama_CARB_P3H6_SP6_1273912.ab1	-	EFN75183.1	Protein NDRG3 [Harpegnathos saltator]	3e-53	par0_492	405-467:+3	PS00001:ASN_GLYCOSYLATION N-glycosylation site.	467	OG4_12922	3e-53	208
1	EBT_Dama_CARB_P3G8_SP6_1273927.ab1	-	EFN75183.1	Protein NDRG3 [Harpegnathos saltator]	3e-53	par0_492	405-461:+3	-	463	OG4_12922	6e-53	207
1	EBT_Dama_Past_P4C3_SP6_1276242.ab1	GO:0003676,GO:0042254,GO:0015935,GO:0006412,GO:0005198	ACO51844.1	40S ribosomal protein S16 [Rana catesbeiana]	3e-53	par0_492	2-385:+2	PS00005:PKC_PHOSPHO_SITE Protein kinase C phosphorylation site.|PS00006:CK2_PHOSPHO_SITE Casein kinase II phosphorylation site.|PS00008:MYRISTYL N-myristoylation site.|PS00360:RIBOSOMAL_S9 Ribosomal protein S9 signature.	414	OG4_10432	6e-54	210
1	EBT_Dama_CARB_P7F10_SP6_1274246.ab1	-	BAE94323.1	vitellogenin fused with superoxide dismutase [Daphnia magna]	4e-53	-	95-358:+2	PS00001:ASN_GLYCOSYLATION N-glycosylation site.|PS00005:PKC_PHOSPHO_SITE Protein kinase C phosphorylation site.|PS00006:CK2_PHOSPHO_SITE Casein kinase II phosphorylation site.|PS00008:MYRISTYL N-myristoylation site.	360	-	-	-
0	EBT_Dama_FISH_P4F2_T7_1308964.ab1	GO:0006779,GO:0043231,GO:0016765	EFN72670.1	Porphobilinogen deaminase [Camponotus floridanus]	5e-53	par0_492	242-760:+2	PS00001:ASN_GLYCOSYLATION N-glycosylation site.|PS00004:CAMP_PHOSPHO_SITE cAMP- and cGMP-dependent protein kinase phosphorylation site.|PS00006:CK2_PHOSPHO_SITE Casein kinase II phosphorylation site.|PS00007:TYR_PHOSPHO_SITE Tyrosine kinase phosphorylation site.|PS00008:MYRISTYL N-myristoylation site.|PS00009:AMIDATION Amidation site.|PS00533:PORPHOBILINOGEN_DEAM Porphobilinogen deaminase cofacto…	854	OG4_10837	1e-53	211
1	EBT_Dama_CARB_P3F7_SP6_1273918.ab1	-	EFN75183.1	Protein NDRG3 [Harpegnathos saltator]	8e-53	par0_492	405-464:+3	-	465	OG4_12922	1e-52	206
1	EBT_Dama_CARB_P3H10_SP6_1273944.ab1	-	EFN68689.1	Protein NDRG3 [Camponotus floridanus]	1e-52	par0_492	3-89:+3	PS00005:PKC_PHOSPHO_SITE Protein kinase C phosphorylation site.|PS00006:CK2_PHOSPHO_SITE Casein kinase II phosphorylation site.	396	OG4_12922	1e-52	206
1	EBT_Dama_CARB_P2G9_SP6_1273839.ab1	-	EFN75183.1	Protein NDRG3 [Harpegnathos saltator]	1e-52	par0_492	405-461:+3	-	462	OG4_12922	1e-52	206
1	EBT_Dama_Fish_P5A1_SP6_1277329.ab1	-	BAE94324.1	vitellogenin fused with superoxide dismutase [Daphnia magna]	2e-52	-	143-355:+2	PS00005:PKC_PHOSPHO_SITE Protein kinase C phosphorylation site.|PS00008:MYRISTYL N-myristoylation site.	357	-	-	-
1	EBT_Dama_CARB_P7A8_SP6_1274225.ab1	GO:0022904,GO:0031224,GO:0043231	ABD19258.1	cytochrome oxidase subunit 3 [Daphnia pulex]	2e-52	par0_492	1-93:+1	-	357	OG4_12112	2e-46	186
1	EBT_Dama_CARB_P5E2_SP6_1273973.ab1	GO:0008233	ADD18272.1	masquerade-like serine protease [Glossina morsitans morsitans]	4e-52	par0_492	149-331:+2	PS00006:CK2_PHOSPHO_SITE Casein kinase II phosphorylation site.	504	OG4_55796	1e-47	190
1	EBT_Dama_Past_P2H11_SP6_1274801.ab1	GO:0006950,GO:0043231,GO:0044444,GO:0044267,GO:0017111,GO:0032559	ACB11340.1	heat shock protein 70 [Daphnia magna]	5e-52	par0_492	1-327:+1	PS00001:ASN_GLYCOSYLATION N-glycosylation site.|PS00005:PKC_PHOSPHO_SITE Protein kinase C phosphorylation site.|PS00006:CK2_PHOSPHO_SITE Casein kinase II phosphorylation site.|PS00008:MYRISTYL N-myristoylation site.	419	OG4_10057	1e-50	199
1	EBT_Dama_Fish_P2B5_SP6_1276545.ab1	GO:0016651,GO:0043231,GO:0048598,GO:0044444,GO:0000166,GO:0042743,GO:0016209,GO:0016667,GO:0006950	XP_002594765.1	hypothetical protein BRAFLDRAFT_122807 [Branchiostoma floridae]	6e-52	par0_492	151-240:+1	PS00008:MYRISTYL N-myristoylation site.	469	OG4_10249	2e-48	192
1	EBT_Dama_Fish_P4D10_SP6_1277308.ab1	-	BAE94323.1	vitellogenin fused with superoxide dismutase [Daphnia magna]	1e-51	-	138-320:+3	PS00005:PKC_PHOSPHO_SITE Protein kinase C phosphorylation site.	354	-	-	-
1	EBT_Dama_Fish_P1C11_SP6_909873.ab1	GO:0015078,GO:0043231,GO:0009850,GO:0015986,GO:0019866,GO:0015662,GO:0019829,GO:0032559,GO:0033178	NP_001083034.1	mitochondrial ATP synthase beta subunit [Danio rerio]	3e-51	par0_492	57-347:+3	PS00001:ASN_GLYCOSYLATION N-glycosylation site.|PS00005:PKC_PHOSPHO_SITE Protein kinase C phosphorylation site.|PS00006:CK2_PHOSPHO_SITE Casein kinase II phosphorylation site.|PS00008:MYRISTYL N-myristoylation site.	414	OG4_10551	2e-50	199
1	EBT_Dama_Fish_P1C11_SP6_1276498.ab1	GO:0015078,GO:0043231,GO:0009850,GO:0015986,GO:0019866,GO:0015662,GO:0019829,GO:0032559,GO:0033178	NP_001083034.1	mitochondrial ATP synthase beta subunit [Danio rerio]	3e-51	par0_492	57-347:+3	PS00001:ASN_GLYCOSYLATION N-glycosylation site.|PS00005:PKC_PHOSPHO_SITE Protein kinase C phosphorylation site.|PS00006:CK2_PHOSPHO_SITE Casein kinase II phosphorylation site.|PS00008:MYRISTYL N-myristoylation site.	414	OG4_10551	2e-50	199
1	EBT_Dama_CARB_P1A2_SP6_1273681.ab1	-	EFN75183.1	Protein NDRG3 [Harpegnathos saltator]	4e-51	par0_492	405-467:+3	PS00001:ASN_GLYCOSYLATION N-glycosylation site.	468	OG4_12922	7e-51	200
1	EBT_Dama_Past_P5E12_SP6_1276412.ab1	GO:0010467,GO:0015934,GO:0019843,GO:0005198	XP_002425585.1	60S ribosomal protein L5, putative [Pediculus humanus corporis]	9e-51	par0_492	209-451:+2	PS00005:PKC_PHOSPHO_SITE Protein kinase C phosphorylation site.|PS00008:MYRISTYL N-myristoylation site.	451	OG4_10544	1e-51	202
1	EBT_Dama_Past_P5E6_SP6_1276364.ab1	GO:0010467,GO:0015934,GO:0019843,GO:0005198	XP_002425585.1	60S ribosomal protein L5, putative [Pediculus humanus corporis]	9e-51	par0_492	132-395:+3	PS00001:ASN_GLYCOSYLATION N-glycosylation site.|PS00005:PKC_PHOSPHO_SITE Protein kinase C phosphorylation site.|PS00006:CK2_PHOSPHO_SITE Casein kinase II phosphorylation site.|PS00008:MYRISTYL N-myristoylation site.	460	OG4_10544	1e-51	202
1	EBT_Dama_CARB_P5C6_SP6_1274003.ab1	GO:0006413,GO:0043234,GO:0009850,GO:0051704,GO:0042623,GO:0008135,GO:0044444,GO:0032559,GO:0010033	EFN74172.1	Eukaryotic initiation factor 4A-II [Camponotus floridanus]	9e-51	par0_492	163-477:+1	PS00005:PKC_PHOSPHO_SITE Protein kinase C phosphorylation site.|PS00006:CK2_PHOSPHO_SITE Casein kinase II phosphorylation site.|PS00007:TYR_PHOSPHO_SITE Tyrosine kinase phosphorylation site.|PS00008:MYRISTYL N-myristoylation site.|PS00009:AMIDATION Amidation site.	477	OG4_10414	3e-50	198
1	EBT_Dama_Past_P2G9_SP6_1274784.ab1	-	ABB91779.1	glutathione peroxidase [Hymeniacidon perlevis]	1e-50	par0_492	2-460:+2	PS00005:PKC_PHOSPHO_SITE Protein kinase C phosphorylation site.|PS00006:CK2_PHOSPHO_SITE Casein kinase II phosphorylation site.|PS00007:TYR_PHOSPHO_SITE Tyrosine kinase phosphorylation site.|PS00008:MYRISTYL N-myristoylation site.	460	OG4_10063	7e-49	194
1	EBT_Dama_CARB_P1F11_SP6_1273758.ab1	-	EFA01066.1	hypothetical protein TcasGA2_TC003984 [Tribolium castaneum]	2e-50	par0_492	3-89:+3	PS00005:PKC_PHOSPHO_SITE Protein kinase C phosphorylation site.|PS00006:CK2_PHOSPHO_SITE Casein kinase II phosphorylation site.	450	OG4_12922	3e-50	198
1	EBT_Dama_CARB_P7B10_SP6_1274242.ab1	GO:0042623,GO:0032559,GO:0009850	XP_002436041.1	ATP-dependent RNA helicase, putative [Ixodes scapularis]	4e-50	par0_492	312-527:+3	PS00006:CK2_PHOSPHO_SITE Casein kinase II phosphorylation site.|PS00008:MYRISTYL N-myristoylation site.|PS00016:RGD Cell attachment sequence.	528	OG4_11610	2e-45	183
1	EBT_Dama_Past_P4F2_SP6_1276237.ab1	GO:0017111,GO:0051049,GO:0023034,GO:0000149,GO:0032155,GO:0001883,GO:0051301,GO:0048168,GO:0009207,GO:0016023,GO:0032561,GO:0006886,GO:0010008,GO:0044431	XP_001147785.1	PREDICTED: similar to GTP-binding protein RAB11B [Pan troglodytes]	4e-50	par0_492	95-391:+2	PS00005:PKC_PHOSPHO_SITE Protein kinase C phosphorylation site.|PS00006:CK2_PHOSPHO_SITE Casein kinase II phosphorylation site.|PS00007:TYR_PHOSPHO_SITE Tyrosine kinase phosphorylation site.|PS00008:MYRISTYL N-myristoylation site.|PS00017:ATP_GTP_A ATP/GTP-binding site motif A (P-loop).|PS00675:SIGMA54_INTERACT_1 Sigma-54 interaction domain ATP-binding region A signature.	391	OG4_10424	2e-50	198
1	EBT_Dama_Fish_P2H9_SP6_1276583.ab1	GO:0010467,GO:0030529,GO:0005198	BAD26659.1	Ribosomal protein S8 [Plutella xylostella]	2e-49	par0_492	2-181:+2	PS00001:ASN_GLYCOSYLATION N-glycosylation site.|PS00005:PKC_PHOSPHO_SITE Protein kinase C phosphorylation site.|PS00006:CK2_PHOSPHO_SITE Casein kinase II phosphorylation site.|PS00008:MYRISTYL N-myristoylation site.	434	OG4_10490	1e-49	196
1	EBT_Dama_Fish_P5D4_SP6_1277356.ab1	-	EFN60812.1	hypothetical protein EAG_12136 [Camponotus floridanus]	2e-49	par0_492	302-538:+2	PS00005:PKC_PHOSPHO_SITE Protein kinase C phosphorylation site.|PS00006:CK2_PHOSPHO_SITE Casein kinase II phosphorylation site.|PS00008:MYRISTYL N-myristoylation site.	540	OG4_33239	1e-48	193
1	EBT_Dama_Past_P2H3_SP6_1274737.ab1	GO:0017111,GO:0032561,GO:0008135	AAK12343.1	AF240818_1 elongation factor-2 [Eumesocampa frigilis]	4e-49	par0_492	62-436:+2	PS00007:TYR_PHOSPHO_SITE Tyrosine kinase phosphorylation site.	436	OG4_10360	7e-49	193
1	EBT_Dama_Fish_P1H1_SP6_909798.ab1	GO:0010467,GO:0005198,GO:0033279	ABI52808.1	40S ribosomal protein S23 [Argas monolakensis]	4e-49	par0_492	3-341:+3	PS00001:ASN_GLYCOSYLATION N-glycosylation site.|PS00004:CAMP_PHOSPHO_SITE cAMP- and cGMP-dependent protein kinase phosphorylation site.|PS00006:CK2_PHOSPHO_SITE Casein kinase II phosphorylation site.|PS00008:MYRISTYL N-myristoylation site.|PS00009:AMIDATION Amidation site.|PS00055:RIBOSOMAL_S12 Ribosomal protein S12 signature.	342	OG4_10475	1e-49	196
1	EBT_Dama_Fish_P1H1_SP6_1276423.ab1	GO:0010467,GO:0005198,GO:0033279	ABI52808.1	40S ribosomal protein S23 [Argas monolakensis]	4e-49	par0_492	3-341:+3	PS00001:ASN_GLYCOSYLATION N-glycosylation site.|PS00004:CAMP_PHOSPHO_SITE cAMP- and cGMP-dependent protein kinase phosphorylation site.|PS00006:CK2_PHOSPHO_SITE Casein kinase II phosphorylation site.|PS00008:MYRISTYL N-myristoylation site.|PS00009:AMIDATION Amidation site.|PS00055:RIBOSOMAL_S12 Ribosomal protein S12 signature.	342	OG4_10475	1e-49	196
0	EBT_Dama_Carb_P7A10_T7_1308915.ab1	-	ABA02335.1	NADH dehydrogenase subunit 2 [Daphnia magna]	7e-49	-	2-187:+2	PS00008:MYRISTYL N-myristoylation site.	603	-	-	-
0	EBT_Dama_Carb_P7C9_T7_1308881.ab1	-	ABA02335.1	NADH dehydrogenase subunit 2 [Daphnia magna]	7e-49	-	3-188:+3	PS00008:MYRISTYL N-myristoylation site.	604	-	-	-
1	EBT_Dama_FISH_P1G3_T7_1308973.ab1	GO:0010467,GO:0030529,GO:0005198	ABI52709.1	ribosomal protein S19 [Argas monolakensis]	8e-48	par0_492	68-496:+2	PS00004:CAMP_PHOSPHO_SITE cAMP- and cGMP-dependent protein kinase phosphorylation site.|PS00005:PKC_PHOSPHO_SITE Protein kinase C phosphorylation site.|PS00006:CK2_PHOSPHO_SITE Casein kinase II phosphorylation site.|PS00008:MYRISTYL N-myristoylation site.|PS00009:AMIDATION Amidation site.|PS00342:MICROBODIES_CTER Microbodies C-terminal targeting signal.|PS00628:RIBOSOMAL_S19E Ribosomal protein S1…	569	OG4_10540	4e-47	189
1	EBT_Dama_Past_P5D8_T7_1308908.ab1	GO:0010467,GO:0030529,GO:0005198	ABI52709.1	ribosomal protein S19 [Argas monolakensis]	8e-48	par0_492	61-489:+1	PS00004:CAMP_PHOSPHO_SITE cAMP- and cGMP-dependent protein kinase phosphorylation site.|PS00005:PKC_PHOSPHO_SITE Protein kinase C phosphorylation site.|PS00006:CK2_PHOSPHO_SITE Casein kinase II phosphorylation site.|PS00008:MYRISTYL N-myristoylation site.|PS00009:AMIDATION Amidation site.|PS00342:MICROBODIES_CTER Microbodies C-terminal targeting signal.|PS00628:RIBOSOMAL_S19E Ribosomal protein S1…	562	OG4_10540	4e-47	189
1	EBT_Dama_Past_P1C1_SP6_1274524.ab1	GO:0004175,GO:0043231,GO:0000502,GO:0006508	XP_002435709.1	20S proteasome, regulatory subunit beta, putative [Ixodes	2e-47	par0_492	172-402:+1	PS00008:MYRISTYL N-myristoylation site.	404	OG4_11283	2e-44	179
1	EBT_Dama_FISH_P1D7_T7_1308977.ab1	GO:0010467,GO:0030529,GO:0005198	ABI52709.1	ribosomal protein S19 [Argas monolakensis]	3e-47	par0_492	61-489:+1	PS00005:PKC_PHOSPHO_SITE Protein kinase C phosphorylation site.|PS00006:CK2_PHOSPHO_SITE Casein kinase II phosphorylation site.|PS00008:MYRISTYL N-myristoylation site.|PS00009:AMIDATION Amidation site.|PS00342:MICROBODIES_CTER Microbodies C-terminal targeting signal.|PS00628:RIBOSOMAL_S19E Ribosomal protein S19e signature.	562	OG4_10540	1e-46	187
1	EBT_Dama_Fish_P4B3_SP6_1277250.ab1	GO:0015078,GO:0005753,GO:0006818,GO:0006909,GO:0015662,GO:0019829,GO:0006119,GO:0033178	ABY62749.1	ATP synthase gamma subunit [Artemia franciscana]	3e-47	par0_492	2-211:+2	PS00005:PKC_PHOSPHO_SITE Protein kinase C phosphorylation site.	425	OG4_10526	3e-43	175
1	EBT_Dama_Past_P1C1_SP6_1277263.ab1	GO:0004175,GO:0043231,GO:0000502,GO:0006508	XP_973571.1	PREDICTED: similar to predicted protein [Tribolium castaneum]	4e-47	par0_492	172-381:+1	PS00008:MYRISTYL N-myristoylation site.	383	OG4_11283	3e-44	178
1	EBT_Dama_Fish_P4C9_SP6_1277299.ab1	GO:0003676,GO:0007049,GO:0015935,GO:0031981,GO:0042254,GO:0010467,GO:0005198	ACD65099.1	putative 40S ribosomal protein RPS7 [Novocrania anomala]	8e-47	par0_492	82-453:+1	PS00004:CAMP_PHOSPHO_SITE cAMP- and cGMP-dependent protein kinase phosphorylation site.|PS00005:PKC_PHOSPHO_SITE Protein kinase C phosphorylation site.|PS00008:MYRISTYL N-myristoylation site.|PS00009:AMIDATION Amidation site.|PS00948:RIBOSOMAL_S7E Ribosomal protein S7e signature.	455	OG4_10758	3e-45	181
1	EBT_Dama_Past_P4C7_SP6_1276274.ab1	GO:0016880,GO:0009064,GO:0016884,GO:0009168,GO:0032559	XP_002427615.1	GMP synthase, putative [Pediculus humanus corporis]	8e-47	par0_492	1-252:+1	PS00001:ASN_GLYCOSYLATION N-glycosylation site.|PS00005:PKC_PHOSPHO_SITE Protein kinase C phosphorylation site.|PS00006:CK2_PHOSPHO_SITE Casein kinase II phosphorylation site.|PS00008:MYRISTYL N-myristoylation site.	478	OG4_10630	1e-47	189
1	EBT_Dama_Past_P1B8_SP6_1274579.ab1	-	XP_975592.2	PREDICTED: similar to programmed cell death protein [Tribolium	1e-46	par0_492	79-369:+1	PS00005:PKC_PHOSPHO_SITE Protein kinase C phosphorylation site.|PS00006:CK2_PHOSPHO_SITE Casein kinase II phosphorylation site.	517	OG4_10940	4e-47	188
1	EBT_Dama_CARB_P6G8_SP6_1275384.ab1	GO:0006909,GO:0019829,GO:0033178,GO:0009850,GO:0015078,GO:0005753,GO:0032559,GO:0015986,GO:0015662	XP_966334.1	PREDICTED: similar to AGAP005134-PA isoform 1 [Tribolium castaneum]	2e-46	par0_492	53-418:+2	PS00005:PKC_PHOSPHO_SITE Protein kinase C phosphorylation site.|PS00006:CK2_PHOSPHO_SITE Casein kinase II phosphorylation site.|PS00008:MYRISTYL N-myristoylation site.	420	OG4_10635	9e-47	186
1	EBT_Dama_Fish_P3A6_SP6_1276648.ab1	GO:0006519,GO:0016639	XP_001951708.1	PREDICTED: similar to Glutamate dehydrogenase CG5320-PF	3e-46	par0_492	1-120:+1	PS00001:ASN_GLYCOSYLATION N-glycosylation site.|PS00005:PKC_PHOSPHO_SITE Protein kinase C phosphorylation site.|PS00006:CK2_PHOSPHO_SITE Casein kinase II phosphorylation site.|PS00008:MYRISTYL N-myristoylation site.	399	OG4_10255	4e-47	187
1	EBT_Dama_Fish_P3E9_SP6_1276676.ab1	GO:0019866,GO:0031224,GO:0006810	EFA05262.1	hypothetical protein TcasGA2_TC015417 [Tribolium castaneum]	5e-46	par0_492	1-144:+1	PS00008:MYRISTYL N-myristoylation site.	349	OG4_10723	7e-47	187
1	EBT_Dama_CARB_P5C5_SP6_1273995.ab1	GO:0044249,GO:0042625,GO:0071212,GO:0044425,GO:0000166,GO:0006812,GO:0005783	P35316.1	ATC_ARTSF RecName: Full=Calcium-transporting ATPase sarcoplasmic/endoplasmic	7e-46	par0_492	198-401:+3	PS00006:CK2_PHOSPHO_SITE Casein kinase II phosphorylation site.|PS00008:MYRISTYL N-myristoylation site.	402	OG4_10158	8e-40	163
1	EBT_Dama_Past_P3G9_SP6_1276198.ab1	GO:0000278,GO:0043234,GO:0005515,GO:0044444,GO:0032559	XP_970646.1	PREDICTED: similar to AGAP009694-PA [Tribolium castaneum]	7e-46	par0_492	91-420:+1	PS00008:MYRISTYL N-myristoylation site.|PS00750:TCP1_1 Chaperonins TCP-1 signature 1.|PS00751:TCP1_2 Chaperonins TCP-1 signature 2.|PS00995:TCP1_3 Chaperonins TCP-1 signature 3.	421	OG4_11171	1e-45	183
1	EBT_Dama_Fish_P1C3_SP6_1276434.ab1	-	EFA03006.1	hypothetical protein TcasGA2_TC010429 [Tribolium castaneum]	8e-46	par0_492	2-538:+2	PS00001:ASN_GLYCOSYLATION N-glycosylation site.|PS00006:CK2_PHOSPHO_SITE Casein kinase II phosphorylation site.	540	OG4_14596	6e-46	184
1	EBT_Dama_Fish_P5G6_SP6_1277375.ab1	GO:0003723,GO:0010467,GO:0030529,GO:0005198	EFN86034.1	60S ribosomal protein L9 [Harpegnathos saltator]	1e-45	par0_492	76-438:+1	PS00001:ASN_GLYCOSYLATION N-glycosylation site.|PS00004:CAMP_PHOSPHO_SITE cAMP- and cGMP-dependent protein kinase phosphorylation site.|PS00005:PKC_PHOSPHO_SITE Protein kinase C phosphorylation site.|PS00006:CK2_PHOSPHO_SITE Casein kinase II phosphorylation site.|PS00008:MYRISTYL N-myristoylation site.|PS00009:AMIDATION Amidation site.	438	OG4_10450	1e-45	183
1	EBT_Dama_CARB_P1A5_SP6_1273705.ab1	-	EFN68689.1	Protein NDRG3 [Camponotus floridanus]	2e-45	par0_492	3-89:+3	PS00005:PKC_PHOSPHO_SITE Protein kinase C phosphorylation site.|PS00006:CK2_PHOSPHO_SITE Casein kinase II phosphorylation site.	351	OG4_12922	2e-45	182
1	EBT_Dama_Fish_P2A1_SP6_1276512.ab1	GO:0031224	EFN85885.1	LITAF-like protein [Harpegnathos saltator]	4e-45	par0_492	69-194:+3	PS00001:ASN_GLYCOSYLATION N-glycosylation site.|PS00005:PKC_PHOSPHO_SITE Protein kinase C phosphorylation site.|PS00006:CK2_PHOSPHO_SITE Casein kinase II phosphorylation site.|PS00008:MYRISTYL N-myristoylation site.	406	OG4_18609	1e-45	183
1	EBT_Dama_CARB_P8G5_SP6_1274464.ab1	-	ABK91577.1	ferritin 1-like protein A [Daphnia pulex]	6e-45	par0_492	1-291:+1	PS00001:ASN_GLYCOSYLATION N-glycosylation site.|PS00005:PKC_PHOSPHO_SITE Protein kinase C phosphorylation site.|PS00008:MYRISTYL N-myristoylation site.	517	-	-	-
1	EBT_Dama_Carb_P8F9_T7_1308889.ab1	GO:0030529	AAX62480.1	ribosomal protein L12 [Lysiphlebus testaceipes]	8e-45	par0_492	2-412:+2	PS00001:ASN_GLYCOSYLATION N-glycosylation site.|PS00005:PKC_PHOSPHO_SITE Protein kinase C phosphorylation site.|PS00006:CK2_PHOSPHO_SITE Casein kinase II phosphorylation site.|PS00008:MYRISTYL N-myristoylation site.|PS00359:RIBOSOMAL_L11 Ribosomal protein L11 signature.	467	OG4_10504	2e-45	182
1	EBT_Dama_CARB_P7F3_SP6_1274190.ab1	GO:0023014,GO:0004672,GO:0009850,GO:0031981,GO:0046872,GO:0016310,GO:0000398,GO:0032559	XP_002741614.1	PREDICTED: WW domain binding protein 6-like [Saccoglossus	2e-44	par0_492	94-561:+1	PS00004:CAMP_PHOSPHO_SITE cAMP- and cGMP-dependent protein kinase phosphorylation site.|PS00005:PKC_PHOSPHO_SITE Protein kinase C phosphorylation site.|PS00006:CK2_PHOSPHO_SITE Casein kinase II phosphorylation site.|PS00107:PROTEIN_KINASE_ATP Protein kinases ATP-binding region signature.	561	OG4_10603	7e-43	174
0	EBT_Dama_Fish_P4C10_SP6_1277307.ab1	GO:0016020	ABD19294.1	cytochrome oxidase subunit 2 [Daphnia pulex]	3e-44	par0_492	3-128:+3	PS00001:ASN_GLYCOSYLATION N-glycosylation site.|PS00005:PKC_PHOSPHO_SITE Protein kinase C phosphorylation site.|PS00008:MYRISTYL N-myristoylation site.	402	OG4_12527	1e-34	146
1	EBT_Dama_FISH_P4D8_T7_1308968.ab1	GO:0044464,GO:0019538,GO:0008238	CAG07798.1	unnamed protein product [Tetraodon nigroviridis]	4e-44	par0_492	105-398:+3	PS00005:PKC_PHOSPHO_SITE Protein kinase C phosphorylation site.|PS00006:CK2_PHOSPHO_SITE Casein kinase II phosphorylation site.|PS00008:MYRISTYL N-myristoylation site.	559	OG4_18549	8e-45	181
1	EBT_Dama_Fish_P3F9_SP6_1276677.ab1	GO:0031981,GO:0032561,GO:0007548,GO:0030426,GO:0030518,GO:0010975,GO:0016853,GO:0005527,GO:0001655,GO:0008092,GO:0031109,GO:0032559,GO:0035258,GO:0043623,GO:0000041,GO:0044444	ACO09466.1	FK506-binding protein 4 [Osmerus mordax]	5e-44	-	191-391:+2	PS00001:ASN_GLYCOSYLATION N-glycosylation site.|PS00005:PKC_PHOSPHO_SITE Protein kinase C phosphorylation site.	392	OG4_10133	2e-43	176
1	EBT_Dama_Fish_P4E3_SP6_1277253.ab1	GO:0003723,GO:0010467,GO:0030529,GO:0005198	BAE16014.1	ribosomal protein S18 [Crassostrea gigas]	7e-43	par0_492	115-423:+1	PS00005:PKC_PHOSPHO_SITE Protein kinase C phosphorylation site.|PS00006:CK2_PHOSPHO_SITE Casein kinase II phosphorylation site.|PS00009:AMIDATION Amidation site.	424	OG4_10147	2e-42	172
1	EBT_Dama_Past_P2E7_SP6_1274766.ab1	GO:0043232,GO:0032559,GO:0009850	BAI50913.1	actin [Triops granarius]	7e-43	par0_492	3-281:+3	PS00001:ASN_GLYCOSYLATION N-glycosylation site.|PS00006:CK2_PHOSPHO_SITE Casein kinase II phosphorylation site.|PS00008:MYRISTYL N-myristoylation site.	282	OG4_10066	5e-43	174
1	EBT_Dama_Past_P2E7_SP6_909843.ab1	GO:0043232,GO:0032559,GO:0009850	BAI50913.1	actin [Triops granarius]	7e-43	par0_492	3-281:+3	PS00001:ASN_GLYCOSYLATION N-glycosylation site.|PS00006:CK2_PHOSPHO_SITE Casein kinase II phosphorylation site.|PS00008:MYRISTYL N-myristoylation site.	282	OG4_10066	5e-43	174
1	EBT_Dama_Past_P1B11_SP6_1274603.ab1	GO:0040009,GO:0010259,GO:0009790,GO:0003676,GO:0033554,GO:0043232,GO:0009653,GO:0034728,GO:0043231,GO:0002164	EFN83153.1	Histone H3.3 [Harpegnathos saltator]	1e-42	par0_492	1-351:+1	PS00004:CAMP_PHOSPHO_SITE cAMP- and cGMP-dependent protein kinase phosphorylation site.|PS00005:PKC_PHOSPHO_SITE Protein kinase C phosphorylation site.	381	OG4_10036	2e-43	176
1	EBT_Dama_Past_P2A11_SP6_1274794.ab1	GO:0003676,GO:0042254,GO:0015935,GO:0006412,GO:0005198	ACO51844.1	40S ribosomal protein S16 [Rana catesbeiana]	2e-42	par0_492	59-385:+2	PS00004:CAMP_PHOSPHO_SITE cAMP- and cGMP-dependent protein kinase phosphorylation site.|PS00006:CK2_PHOSPHO_SITE Casein kinase II phosphorylation site.|PS00008:MYRISTYL N-myristoylation site.|PS00009:AMIDATION Amidation site.|PS00360:RIBOSOMAL_S9 Ribosomal protein S9 signature.	386	OG4_10432	6e-44	177
1	EBT_Dama_CARB_P7G4_SP6_1274199.ab1	GO:0043234,GO:0003824,GO:0006544	XP_001845013.1	glycine dehydrogenase, mitochondrial [Culex quinquefasciatus]	2e-42	par0_492	145-396:+1	PS00001:ASN_GLYCOSYLATION N-glycosylation site.|PS00005:PKC_PHOSPHO_SITE Protein kinase C phosphorylation site.|PS00006:CK2_PHOSPHO_SITE Casein kinase II phosphorylation site.	396	OG4_10657	2e-43	175
1	EBT_Dama_Past_P5A3_SP6_1276336.ab1	GO:0008092	EEZ97467.1	hypothetical protein TcasGA2_TC011298 [Tribolium castaneum]	2e-42	par0_492	2-448:+2	PS00001:ASN_GLYCOSYLATION N-glycosylation site.|PS00005:PKC_PHOSPHO_SITE Protein kinase C phosphorylation site.|PS00006:CK2_PHOSPHO_SITE Casein kinase II phosphorylation site.|PS00008:MYRISTYL N-myristoylation site.	448	OG4_17690	3e-42	171
1	EBT_Dama_Fish_P5F7_SP6_1277382.ab1	-	BAE94324.1	vitellogenin fused with superoxide dismutase [Daphnia magna]	5e-42	-	65-418:+2	PS00001:ASN_GLYCOSYLATION N-glycosylation site.|PS00005:PKC_PHOSPHO_SITE Protein kinase C phosphorylation site.|PS00006:CK2_PHOSPHO_SITE Casein kinase II phosphorylation site.|PS00008:MYRISTYL N-myristoylation site.	420	-	-	-
1	EBT_Dama_Fish_P2F7_SP6_1276565.ab1	GO:0000278,GO:0030532,GO:0003723,GO:0005681,GO:0031981,GO:0007399,GO:0030154,GO:0005515,GO:0044444,GO:0048513,GO:0000398	EFN75405.1	Small nuclear ribonucleoprotein Sm D3 [Harpegnathos saltator]	8e-42	par0_492	144-431:+3	PS00001:ASN_GLYCOSYLATION N-glycosylation site.|PS00005:PKC_PHOSPHO_SITE Protein kinase C phosphorylation site.|PS00006:CK2_PHOSPHO_SITE Casein kinase II phosphorylation site.|PS00008:MYRISTYL N-myristoylation site.	433	OG4_11329	1e-42	173
1	EBT_Dama_Past_P3C7_SP6_1276178.ab1	-	XP_974322.1	PREDICTED: similar to putative cytoplasmic carbonic anhydrase	1e-41	par0_492	237-377:+3	PS00005:PKC_PHOSPHO_SITE Protein kinase C phosphorylation site.	476	OG4_10639	5e-42	171
1	EBT_Dama_Past_P5C10_SP6_909865.ab1	-	XP_975464.2	PREDICTED: similar to f-spondin [Tribolium castaneum]	2e-41	par0_492	172-582:+1	PS00001:ASN_GLYCOSYLATION N-glycosylation site.|PS00005:PKC_PHOSPHO_SITE Protein kinase C phosphorylation site.|PS00006:CK2_PHOSPHO_SITE Casein kinase II phosphorylation site.|PS00008:MYRISTYL N-myristoylation site.	584	-	-	-
1	EBT_Dama_Past_P4D12_SP6_1276315.ab1	GO:0016310,GO:0007166,GO:0005515,GO:0019208,GO:0004674,GO:0032559,GO:0009850	XP_785475.2	PREDICTED: similar to CK2 alpha subunit [Strongylocentrotus	2e-41	par0_492	2-373:+2	PS00005:PKC_PHOSPHO_SITE Protein kinase C phosphorylation site.|PS00006:CK2_PHOSPHO_SITE Casein kinase II phosphorylation site.|PS00007:TYR_PHOSPHO_SITE Tyrosine kinase phosphorylation site.|PS00008:MYRISTYL N-myristoylation site.	447	OG4_10669	2e-41	169
1	EBT_Dama_Past_P5C10_SP6_1276402.ab1	-	XP_975464.2	PREDICTED: similar to f-spondin [Tribolium castaneum]	2e-41	par0_492	172-528:+1	PS00001:ASN_GLYCOSYLATION N-glycosylation site.|PS00005:PKC_PHOSPHO_SITE Protein kinase C phosphorylation site.|PS00006:CK2_PHOSPHO_SITE Casein kinase II phosphorylation site.|PS00008:MYRISTYL N-myristoylation site.	529	-	-	-
1	EBT_Dama_FISH_P4G9_T7_1308969.ab1	-	ACY69181.1	UDP-glucose pyrophosphorylase [Spodoptera exigua]	3e-41	par0_492	47-322:+2	PS00005:PKC_PHOSPHO_SITE Protein kinase C phosphorylation site.|PS00006:CK2_PHOSPHO_SITE Casein kinase II phosphorylation site.	478	OG4_11651	5e-42	171
1	EBT_Dama_Past_P1G9_SP6_1274592.ab1	GO:0031103,GO:0046872,GO:0005788,GO:0005515,GO:0048770,GO:0042598,GO:0010033	XP_974976.1	PREDICTED: similar to reticulocalbin [Tribolium castaneum]	3e-41	par0_492	32-328:+2	PS00006:CK2_PHOSPHO_SITE Casein kinase II phosphorylation site.|PS00008:MYRISTYL N-myristoylation site.|PS00018:EF_HAND_1 EF-hand calcium-binding domain.	424	OG4_13205	7e-42	170
1	EBT_Dama_Fish_P4G7_SP6_1277287.ab1	GO:0010467,GO:0030529	ABM55589.1	putative ribosomal protein S11 [Maconellicoccus hirsutus]	5e-41	par0_492	53-421:+2	PS00001:ASN_GLYCOSYLATION N-glycosylation site.|PS00005:PKC_PHOSPHO_SITE Protein kinase C phosphorylation site.|PS00006:CK2_PHOSPHO_SITE Casein kinase II phosphorylation site.|PS00008:MYRISTYL N-myristoylation site.	421	OG4_10516	2e-40	166
1	EBT_Dama_Past_P5E10_SP6_909867.ab1	GO:0030246,GO:0007155	ABI34617.1	carcinolectin5b-2 [Carcinoscorpius rotundicauda]	5e-41	par0_492	298-399:+1	PS00005:PKC_PHOSPHO_SITE Protein kinase C phosphorylation site.	612	-	-	-
1	EBT_Dama_Fish_P5H10_SP6_1277408.ab1	GO:0043161,GO:0004871,GO:0022415,GO:0031227,GO:0006886,GO:0006984,GO:0042287	NP_001040297.1	Der1-like domain family member 1 [Bombyx mori]	5e-41	par0_492	2-88:+2	PS00001:ASN_GLYCOSYLATION N-glycosylation site.	351	OG4_15160	7e-42	170
1	EBT_Dama_Past_P4D9_SP6_909858.ab1	GO:0030246,GO:0007155	ABI34617.1	carcinolectin5b-2 [Carcinoscorpius rotundicauda]	6e-41	par0_492	531-644:+3	PS00005:PKC_PHOSPHO_SITE Protein kinase C phosphorylation site.|PS00008:MYRISTYL N-myristoylation site.	644	-	-	-
1	EBT_Dama_Past_P3B12_SP6_1276217.ab1	GO:0031981	XP_972315.1	PREDICTED: similar to maintenance of killer 16 (mak16) protein	7e-41	par0_492	3-173:+3	PS00001:ASN_GLYCOSYLATION N-glycosylation site.|PS00005:PKC_PHOSPHO_SITE Protein kinase C phosphorylation site.	359	OG4_11517	1e-39	163
1	EBT_Dama_Past_P3A7_SP6_1276176.ab1	-	NP_001153344.1	tropomyosin 1 isoform B [Nasonia vitripennis]	2e-40	par0_492	3-134:+3	PS00005:PKC_PHOSPHO_SITE Protein kinase C phosphorylation site.|PS00008:MYRISTYL N-myristoylation site.	357	OG4_10960	1e-40	166
1	EBT_Dama_Carb_P8D12_T7_1308891.ab1	GO:0010467,GO:0030529,GO:0005198	XP_002432853.1	60S ribosomal protein L44, putative [Pediculus humanus corporis]	3e-40	par0_492	1-246:+1	PS00005:PKC_PHOSPHO_SITE Protein kinase C phosphorylation site.|PS00009:AMIDATION Amidation site.|PS01172:RIBOSOMAL_L44E Ribosomal protein L44e signature.	371	OG4_10545	4e-41	167
1	EBT_Dama_Past_P2C10_SP6_1274788.ab1	GO:0006412,GO:0007613,GO:0043005,GO:0043021,GO:0044297,GO:0007292,GO:0005515,GO:0016198,GO:0044424	XP_002429739.1	hfb2 protein, putative [Pediculus humanus corporis]	3e-40	par0_492	151-504:+1	PS00005:PKC_PHOSPHO_SITE Protein kinase C phosphorylation site.|PS00006:CK2_PHOSPHO_SITE Casein kinase II phosphorylation site.	504	OG4_13733	5e-41	168
1	EBT_Dama_Past_P5H4_T7_1308903.ab1	GO:0010467,GO:0030529,GO:0031981,GO:0005198	ABG74908.1	ribosomal protein L36e [Artemia franciscana]	7e-40	par0_492	71-424:+2	PS00005:PKC_PHOSPHO_SITE Protein kinase C phosphorylation site.|PS00006:CK2_PHOSPHO_SITE Casein kinase II phosphorylation site.|PS00008:MYRISTYL N-myristoylation site.|PS01190:RIBOSOMAL_L36E Ribosomal protein L36e signature.	775	OG4_10646	7e-37	155
1	EBT_Dama_Past_P2C4_SP6_1274740.ab1	-	XP_974775.1	PREDICTED: similar to enoyl-CoA hydratase, mitochondrial [Tribolium	3e-39	par0_492	50-292:+2	PS00005:PKC_PHOSPHO_SITE Protein kinase C phosphorylation site.	549	OG4_16627	9e-38	157
1	EBT_Dama_Fish_P2D4_SP6_1276539.ab1	-	BAE94323.1	vitellogenin fused with superoxide dismutase [Daphnia magna]	5e-39	-	168-410:+3	PS00001:ASN_GLYCOSYLATION N-glycosylation site.|PS00004:CAMP_PHOSPHO_SITE cAMP- and cGMP-dependent protein kinase phosphorylation site.|PS00005:PKC_PHOSPHO_SITE Protein kinase C phosphorylation site.|PS00006:CK2_PHOSPHO_SITE Casein kinase II phosphorylation site.|PS00008:MYRISTYL N-myristoylation site.	473	-	-	-
1	EBT_Dama_CARB_P5E10_SP6_1274037.ab1	GO:0003676,GO:0042254,GO:0015935,GO:0006412,GO:0005198	ACO51844.1	40S ribosomal protein S16 [Rana catesbeiana]	6e-39	par0_492	44-367:+2	PS00004:CAMP_PHOSPHO_SITE cAMP- and cGMP-dependent protein kinase phosphorylation site.|PS00006:CK2_PHOSPHO_SITE Casein kinase II phosphorylation site.|PS00008:MYRISTYL N-myristoylation site.|PS00009:AMIDATION Amidation site.|PS00360:RIBOSOMAL_S9 Ribosomal protein S9 signature.	381	OG4_10432	3e-40	157
1	EBT_Dama_CARB_P6A9_SP6_1275386.ab1	GO:0023014,GO:0004672,GO:0009850,GO:0031981,GO:0046872,GO:0016310,GO:0000398,GO:0032559	XP_002403042.1	srpk, putative [Ixodes scapularis]	7e-39	par0_492	94-528:+1	PS00004:CAMP_PHOSPHO_SITE cAMP- and cGMP-dependent protein kinase phosphorylation site.|PS00005:PKC_PHOSPHO_SITE Protein kinase C phosphorylation site.|PS00006:CK2_PHOSPHO_SITE Casein kinase II phosphorylation site.|PS00107:PROTEIN_KINASE_ATP Protein kinases ATP-binding region signature.	530	OG4_10603	4e-38	159
1	EBT_Dama_Past_P2G10_SP6_1274792.ab1	GO:0006259,GO:0019902,GO:0007186,GO:0044297,GO:0016020,GO:0019901,GO:0008172,GO:0044424	ABS18349.1	guanine nucleotide binding protein [Artemia franciscana]	8e-39	par0_492	2-292:+2	PS00005:PKC_PHOSPHO_SITE Protein kinase C phosphorylation site.|PS00006:CK2_PHOSPHO_SITE Casein kinase II phosphorylation site.	359	OG4_11021	4e-37	154
1	EBT_Dama_Past_P5B6_SP6_1276361.ab1	GO:0022904,GO:0050136	ABR27911.1	NADH:ubiquinone oxidoreductase NDUFB5/SGDH subunit [Triatoma	1e-38	par0_492	26-448:+2	PS00005:PKC_PHOSPHO_SITE Protein kinase C phosphorylation site.|PS00006:CK2_PHOSPHO_SITE Casein kinase II phosphorylation site.|PS00008:MYRISTYL N-myristoylation site.|PS00029:LEUCINE_ZIPPER Leucine zipper pattern.	450	OG4_18002	5e-36	151
1	EBT_Dama_Past_P3H1_SP6_1276135.ab1	-	BAE94323.1	vitellogenin fused with superoxide dismutase [Daphnia magna]	2e-38	-	102-443:+3	PS00005:PKC_PHOSPHO_SITE Protein kinase C phosphorylation site.|PS00006:CK2_PHOSPHO_SITE Casein kinase II phosphorylation site.	443	-	-	-
1	EBT_Dama_CAR_P4F4_SP6_1274410.ab1	GO:0031967,GO:0044432,GO:0044267,GO:0044297,GO:0003824	XP_975184.2	PREDICTED: similar to AGAP012407-PA [Tribolium castaneum]	2e-38	par0_492	243-395:+3	PS00001:ASN_GLYCOSYLATION N-glycosylation site.|PS00005:PKC_PHOSPHO_SITE Protein kinase C phosphorylation site.	427	OG4_10306	5e-35	147
1	EBT_Dama_Past_P4C6_SP6_1276266.ab1	GO:0030246,GO:0007155	ABI34623.1	carcinolectin5b-8 [Carcinoscorpius rotundicauda]	2e-38	par0_492	3-170:+3	PS00006:CK2_PHOSPHO_SITE Casein kinase II phosphorylation site.|PS00008:MYRISTYL N-myristoylation site.	494	-	-	-
1	EBT_Dama_CARB_P8A6_SP6_1274466.ab1	GO:0031967,GO:0044432,GO:0044267,GO:0044297,GO:0003824	XP_975184.2	PREDICTED: similar to AGAP012407-PA [Tribolium castaneum]	2e-38	par0_492	243-395:+3	PS00001:ASN_GLYCOSYLATION N-glycosylation site.|PS00005:PKC_PHOSPHO_SITE Protein kinase C phosphorylation site.	427	OG4_10306	5e-35	147
1	EBT_Dama_Fish_P3C11_SP6_1276690.ab1	GO:0008233	XP_001944263.1	PREDICTED: similar to trypsin-like serine protease [Acyrthosiphon	3e-38	par0_492	176-373:+2	PS00008:MYRISTYL N-myristoylation site.|PS00135:TRYPSIN_SER Serine proteases, trypsin family, serine active site.	515	OG4_33030	5e-39	161
1	EBT_Dama_Past_P5B8_SP6_1276377.ab1	GO:0005506	NP_001080379.1	cytochrome c-1 [Xenopus laevis]	4e-38	par0_492	2-136:+2	-	503	OG4_11373	4e-38	158
1	EBT_Dama_Past_P5E7_SP6_1276372.ab1	GO:0005198,GO:0006901,GO:0005626,GO:0005543,GO:0008092,GO:0023060,GO:0006915,GO:0012502,GO:0045807,GO:0043232,GO:0030136	XP_002424620.1	Huntingtin-interacting protein, putative [Pediculus humanus corporis]	5e-38	par0_492	153-404:+3	PS00005:PKC_PHOSPHO_SITE Protein kinase C phosphorylation site.|PS00006:CK2_PHOSPHO_SITE Casein kinase II phosphorylation site.|PS00008:MYRISTYL N-myristoylation site.	514	OG4_12688	1e-38	160
1	EBT_Dama_Past_P4D5_T7_1308897.ab1	GO:0015078,GO:0005753,GO:0006818,GO:0006909,GO:0015662,GO:0019829,GO:0006119,GO:0033178	XP_001843047.1	ATP synthase gamma chain, mitochondrial [Culex quinquefasciatus]	8e-38	par0_492	134-313:+2	PS00001:ASN_GLYCOSYLATION N-glycosylation site.|PS00005:PKC_PHOSPHO_SITE Protein kinase C phosphorylation site.|PS00006:CK2_PHOSPHO_SITE Casein kinase II phosphorylation site.|PS00153:ATPASE_GAMMA ATP synthase gamma subunit signature.	651	OG4_10526	1e-38	160
1	EBT_Dama_Fish_P4B12_SP6_1277322.ab1	GO:0009057,GO:0043234,GO:0016462,GO:0032559,GO:0009850,GO:0044424	XP_002613460.1	hypothetical protein BRAFLDRAFT_119863 [Branchiostoma floridae]	1e-37	par0_492	3-98:+3	-	271	OG4_10949	2e-37	155
1	EBT_Dama_Past_P3H2_SP6_1276143.ab1	GO:0010467,GO:0030529	EFN81443.1	60S ribosomal protein L10 [Harpegnathos saltator]	1e-37	par0_492	2-217:+2	PS00001:ASN_GLYCOSYLATION N-glycosylation site.|PS00005:PKC_PHOSPHO_SITE Protein kinase C phosphorylation site.|PS00007:TYR_PHOSPHO_SITE Tyrosine kinase phosphorylation site.	322	OG4_10455	2e-38	159
1	EBT_Dama_CARB_P6G1_SP6_1275328.ab1	GO:0007052,GO:0010467,GO:0015934,GO:0005198	EFN86617.1	60S ribosomal protein L19 [Harpegnathos saltator]	1e-37	par0_492	120-326:+3	PS00005:PKC_PHOSPHO_SITE Protein kinase C phosphorylation site.|PS00006:CK2_PHOSPHO_SITE Casein kinase II phosphorylation site.|PS00008:MYRISTYL N-myristoylation site.|PS00029:LEUCINE_ZIPPER Leucine zipper pattern.	326	OG4_10476	6e-38	157
1	EBT_Dama_Past_P4G1_SP6_1276230.ab1	GO:0009062,GO:0005759,GO:0016616,GO:0048037,GO:0016836	XP_317731.4	AGAP007784-PA [Anopheles gambiae str. PEST]	2e-37	par0_492	99-374:+3	PS00005:PKC_PHOSPHO_SITE Protein kinase C phosphorylation site.|PS00006:CK2_PHOSPHO_SITE Casein kinase II phosphorylation site.|PS00008:MYRISTYL N-myristoylation site.|PS00009:AMIDATION Amidation site.	374	OG4_11070	2e-38	159
1	EBT_Dama_Past_P3C4_SP6_1276154.ab1	GO:0009062,GO:0005759,GO:0016616,GO:0048037,GO:0016836	XP_317731.4	AGAP007784-PA [Anopheles gambiae str. PEST]	2e-37	par0_492	99-374:+3	PS00005:PKC_PHOSPHO_SITE Protein kinase C phosphorylation site.|PS00006:CK2_PHOSPHO_SITE Casein kinase II phosphorylation site.|PS00008:MYRISTYL N-myristoylation site.|PS00009:AMIDATION Amidation site.	374	OG4_11070	2e-38	159
0	EBT_Dama_Past_P2D3_SP6_1274733.ab1	GO:0016740	XP_318538.3	AGAP010769-PA [Anopheles gambiae str. PEST]	2e-37	par0_492	461-538:+2	-	539	OG4_11773	4e-38	159
1	EBT_Dama_CARB_P7E3_SP6_1274189.ab1	-	XP_318686.3	AGAP009649-PA [Anopheles gambiae str. PEST]	2e-37	par0_492	3-128:+3	PS00004:CAMP_PHOSPHO_SITE cAMP- and cGMP-dependent protein kinase phosphorylation site.|PS00005:PKC_PHOSPHO_SITE Protein kinase C phosphorylation site.|PS00009:AMIDATION Amidation site.	382	OG4_33275	2e-38	159
1	EBT_Dama_Past_P1G3_SP6_1274544.ab1	GO:0004553,GO:0030247,GO:0006026,GO:0043167	ABB85237.1	chitinase 1 [Fenneropenaeus chinensis]	3e-37	par0_492	3-380:+3	PS00005:PKC_PHOSPHO_SITE Protein kinase C phosphorylation site.|PS00006:CK2_PHOSPHO_SITE Casein kinase II phosphorylation site.|PS00008:MYRISTYL N-myristoylation site.	486	OG4_36055	2e-24	112
1	EBT_Dama_Past_P1E9_SP6_1274590.ab1	GO:0016620,GO:0008152	XP_002415083.1	aldehyde dehydrogenase, putative [Ixodes scapularis]	4e-37	par0_492	3-179:+3	PS00006:CK2_PHOSPHO_SITE Casein kinase II phosphorylation site.|PS00008:MYRISTYL N-myristoylation site.	372	OG4_10110	5e-36	150
1	EBT_Dama_Past_P4G10_SP6_1276302.ab1	-	BAH23308.1	cuticle protein3a [Daphnia magna]	4e-37	par0_492	3-389:+3	PS00005:PKC_PHOSPHO_SITE Protein kinase C phosphorylation site.|PS00006:CK2_PHOSPHO_SITE Casein kinase II phosphorylation site.|PS00008:MYRISTYL N-myristoylation site.	496	-	-	-
1	EBT_Dama_Past_P4B5_SP6_1276257.ab1	-	CAF93436.1	unnamed protein product [Tetraodon nigroviridis]	4e-37	par0_492	50-241:+2	PS00008:MYRISTYL N-myristoylation site.	484	OG4_10781	9e-40	164
1	EBT_Dama_Fish_P1G9_SP6_1276486.ab1	-	XP_002427657.1	conserved hypothetical protein [Pediculus humanus corporis]	6e-37	par0_492	1-129:+1	PS00006:CK2_PHOSPHO_SITE Casein kinase II phosphorylation site.	461	OG4_18885	9e-38	157
1	EBT_Dama_Past_P2H7_SP6_909846.ab1	GO:0048598	XP_623062.2	PREDICTED: similar to CG7222-PA [Apis mellifera]	7e-37	par0_492	1-138:+1	PS00005:PKC_PHOSPHO_SITE Protein kinase C phosphorylation site.|PS00006:CK2_PHOSPHO_SITE Casein kinase II phosphorylation site.|PS00008:MYRISTYL N-myristoylation site.	308	OG4_11201	1e-37	156
1	EBT_Dama_CARB_P6B5_SP6_1275355.ab1	GO:0010467,GO:0030529	EFN81443.1	60S ribosomal protein L10 [Harpegnathos saltator]	1e-36	par0_492	94-336:+1	PS00004:CAMP_PHOSPHO_SITE cAMP- and cGMP-dependent protein kinase phosphorylation site.|PS00006:CK2_PHOSPHO_SITE Casein kinase II phosphorylation site.|PS00008:MYRISTYL N-myristoylation site.|PS00009:AMIDATION Amidation site.	336	OG4_10455	2e-37	155
1	EBT_Dama_Carb_P6C11_T7_1308895.ab1	GO:0006468,GO:0033057,GO:0048729,GO:0001558,GO:0004672,GO:0044297,GO:0048870,GO:0048667,GO:0008104,GO:0002119,GO:0008219,GO:0042995,GO:0044248	EFN88339.1	Serine/threonine-protein kinase ULK2 [Harpegnathos saltator]	2e-36	par0_492	1-471:+1	PS00001:ASN_GLYCOSYLATION N-glycosylation site.|PS00005:PKC_PHOSPHO_SITE Protein kinase C phosphorylation site.|PS00006:CK2_PHOSPHO_SITE Casein kinase II phosphorylation site.|PS00008:MYRISTYL N-myristoylation site.	665	OG4_14492	3e-37	156
1	EBT_Dama_CARB_P6F10_SP6_1275399.ab1	GO:0044249,GO:0042625,GO:0071212,GO:0044425,GO:0000166,GO:0006812,GO:0005783	ABN13575.1	calcium-transporting ATPase [Artemia franciscana]	3e-36	par0_492	3-191:+3	PS00006:CK2_PHOSPHO_SITE Casein kinase II phosphorylation site.|PS00008:MYRISTYL N-myristoylation site.	327	OG4_10158	3e-30	131
1	EBT_Dama_CARB_P6B4_SP6_1275347.ab1	GO:0004601,GO:0006639,GO:0002064,GO:0016705,GO:0048871,GO:0043687,GO:0048519,GO:0009608,GO:0050954,GO:0016043,GO:0002437,GO:0033194,GO:0043231,GO:0043542,GO:0042743,GO:0010212,GO:0042246,GO:0050880,GO:0010740,GO:0042277,GO:0000302,GO:0003015,GO:0001101,GO:0043627,GO:0008629,GO:0000267,GO:0044419,GO:0010038,GO:0008283,GO:0048747,GO:0001525,GO:0009746,GO:0006790,GO:0044444,GO:0014070,GO:0005576	ACB42236.1	glutathione peroxidase [Metapenaeus ensis]	4e-36	par0_492	2-457:+2	PS00001:ASN_GLYCOSYLATION N-glycosylation site.|PS00005:PKC_PHOSPHO_SITE Protein kinase C phosphorylation site.|PS00006:CK2_PHOSPHO_SITE Casein kinase II phosphorylation site.|PS00763:GLUTATHIONE_PEROXID_2 Glutathione peroxidases signature 2.	529	OG4_17250	1e-31	137
1	EBT_Dama_Carb_P8H2_T7_1308932.ab1	GO:0000785,GO:0042742,GO:0003676,GO:0034728,GO:0044444,GO:0043189	XP_002928601.1	PREDICTED: histone H2B type 1-H-like [Ailuropoda melanoleuca]	5e-36	par0_492	205-411:+1	PS00004:CAMP_PHOSPHO_SITE cAMP- and cGMP-dependent protein kinase phosphorylation site.|PS00005:PKC_PHOSPHO_SITE Protein kinase C phosphorylation site.|PS00006:CK2_PHOSPHO_SITE Casein kinase II phosphorylation site.|PS00357:HISTONE_H2B Histone H2B signature.	413	OG4_10044	3e-36	151
1	EBT_Dama_Fish_P2H3_SP6_1276535.ab1	-	CAX12085.1	prenyl (decaprenyl) diphosphate synthase, subunit 2 [Danio rerio]	7e-36	par0_492	3-320:+3	PS00001:ASN_GLYCOSYLATION N-glycosylation site.|PS00005:PKC_PHOSPHO_SITE Protein kinase C phosphorylation site.|PS00006:CK2_PHOSPHO_SITE Casein kinase II phosphorylation site.|PS00008:MYRISTYL N-myristoylation site.	507	OG4_16404	9e-37	125
1	EBT_Dama_Fish_P4C3_SP6_1277251.ab1	GO:0044464	XP_002428553.1	translocon-associated protein subunit beta precursor, putative	8e-36	par0_492	1-396:+1	PS00001:ASN_GLYCOSYLATION N-glycosylation site.|PS00004:CAMP_PHOSPHO_SITE cAMP- and cGMP-dependent protein kinase phosphorylation site.|PS00006:CK2_PHOSPHO_SITE Casein kinase II phosphorylation site.|PS00008:MYRISTYL N-myristoylation site.	438	OG4_15625	1e-36	153
1	EBT_Dama_FISH_P3E7_T7_1308999.ab1	-	ABG01900.1	S9 ribosomal protein [Gryllus rubens]	8e-36	-	40-345:+1	PS00004:CAMP_PHOSPHO_SITE cAMP- and cGMP-dependent protein kinase phosphorylation site.|PS00005:PKC_PHOSPHO_SITE Protein kinase C phosphorylation site.|PS00008:MYRISTYL N-myristoylation site.|PS00632:RIBOSOMAL_S4 Ribosomal protein S4 signature.	420	OG4_10410	1e-36	153
1	EBT_Dama_Carb_P8E9_T7_1308888.ab1	GO:0003723,GO:0010467,GO:0030529,GO:0009536,GO:0005198	ACD65103.1	putative 40S ribosomal protein RPS14 [Novocrania anomala]	9e-36	par0_492	44-319:+2	PS00001:ASN_GLYCOSYLATION N-glycosylation site.|PS00005:PKC_PHOSPHO_SITE Protein kinase C phosphorylation site.|PS00008:MYRISTYL N-myristoylation site.|PS00009:AMIDATION Amidation site.|PS00054:RIBOSOMAL_S11 Ribosomal protein S11 signature.	625	OG4_10149	2e-36	153
1	EBT_Dama_Fish_P1E4_SP6_1276444.ab1	-	BAE94323.1	vitellogenin fused with superoxide dismutase [Daphnia magna]	1e-35	-	2-256:+2	PS00005:PKC_PHOSPHO_SITE Protein kinase C phosphorylation site.|PS00006:CK2_PHOSPHO_SITE Casein kinase II phosphorylation site.|PS00007:TYR_PHOSPHO_SITE Tyrosine kinase phosphorylation site.|PS00008:MYRISTYL N-myristoylation site.	256	-	-	-
1	EBT_Dama_CARB_P7B6_SP6_1274210.ab1	GO:0016776,GO:0019866,GO:0030097,GO:0009117,GO:0005740,GO:0019205,GO:0032559	XP_002608651.1	hypothetical protein BRAFLDRAFT_115743 [Branchiostoma floridae]	1e-35	par0_492	2-82:+2	-	422	OG4_10482	9e-36	150
1	EBT_Dama_FISH_P4D1_T7_1308963.ab1	GO:0010467,GO:0030529	NP_001119699.1	ribosomal protein S26 [Acyrthosiphon pisum]	1e-35	par0_492	285-476:+3	PS00005:PKC_PHOSPHO_SITE Protein kinase C phosphorylation site.|PS00006:CK2_PHOSPHO_SITE Casein kinase II phosphorylation site.|PS00007:TYR_PHOSPHO_SITE Tyrosine kinase phosphorylation site.	582	OG4_10572	2e-36	153
1	EBT_Dama_CARB_P6A1_SP6_1275322.ab1	GO:0010467,GO:0030529,GO:0005198	ABR27879.1	40S ribosomal protein S8 [Triatoma infestans]	1e-35	par0_492	168-317:+3	PS00001:ASN_GLYCOSYLATION N-glycosylation site.|PS00005:PKC_PHOSPHO_SITE Protein kinase C phosphorylation site.|PS00008:MYRISTYL N-myristoylation site.	420	OG4_10490	2e-35	149
1	EBT_Dama_CARB_P6G5_SP6_1275360.ab1	GO:0016776,GO:0019866,GO:0030097,GO:0009117,GO:0005740,GO:0019205,GO:0032559	XP_002608651.1	hypothetical protein BRAFLDRAFT_115743 [Branchiostoma floridae]	1e-35	par0_492	2-82:+2	-	422	OG4_10482	9e-36	150
1	EBT_Dama_Past_P5B3_SP6_1276337.ab1	GO:0016757	XP_623815.2	PREDICTED: similar to rotated abdomen CG6097-PA [Apis mellifera]	1e-35	par0_492	167-379:+2	PS00001:ASN_GLYCOSYLATION N-glycosylation site.	379	OG4_14596	2e-36	152
1	EBT_Dama_CARB_P2E4_SP6_1273797.ab1	-	EFA01066.1	hypothetical protein TcasGA2_TC003984 [Tribolium castaneum]	1e-35	par0_492	3-89:+3	PS00005:PKC_PHOSPHO_SITE Protein kinase C phosphorylation site.|PS00006:CK2_PHOSPHO_SITE Casein kinase II phosphorylation site.	292	OG4_12922	1e-34	146
1	EBT_Dama_Past_P2H10_T7_1309021.ab1	GO:0004601,GO:0006639,GO:0002064,GO:0016705,GO:0048871,GO:0043687,GO:0048519,GO:0009608,GO:0050954,GO:0016043,GO:0002437,GO:0033194,GO:0043231,GO:0043542,GO:0042743,GO:0010212,GO:0042246,GO:0050880,GO:0010740,GO:0042277,GO:0000302,GO:0003015,GO:0001101,GO:0043627,GO:0008629,GO:0000267,GO:0044419,GO:0010038,GO:0008283,GO:0048747,GO:0001525,GO:0009746,GO:0006790,GO:0044444,GO:0014070,GO:0005576	ACB42236.1	glutathione peroxidase [Metapenaeus ensis]	2e-35	par0_492	2-457:+2	PS00001:ASN_GLYCOSYLATION N-glycosylation site.|PS00005:PKC_PHOSPHO_SITE Protein kinase C phosphorylation site.|PS00006:CK2_PHOSPHO_SITE Casein kinase II phosphorylation site.|PS00763:GLUTATHIONE_PEROXID_2 Glutathione peroxidases signature 2.	777	OG4_17250	4e-31	136
1	EBT_Dama_Past_P2D8_T7_1309018.ab1	-	BAE94324.1	vitellogenin fused with superoxide dismutase [Daphnia magna]	2e-35	par0_492	3-254:+3	PS00005:PKC_PHOSPHO_SITE Protein kinase C phosphorylation site.|PS00008:MYRISTYL N-myristoylation site.	691	-	-	-
1	EBT_Dama_Past_P4B12_SP6_1276313.ab1	GO:0044260,GO:0005488,GO:0044238	XP_001600649.1	PREDICTED: similar to eukaryotic translation initiation factor 4	3e-35	par0_492	171-350:+3	PS00008:MYRISTYL N-myristoylation site.	350	OG4_16468	6e-33	140
1	EBT_Dama_CARB_P7C3_SP6_1274187.ab1	GO:0010467,GO:0030529,GO:0005198	ACO12784.1	60S ribosomal protein L32 [Lepeophtheirus salmonis]	4e-35	par0_492	22-264:+1	PS00005:PKC_PHOSPHO_SITE Protein kinase C phosphorylation site.|PS00008:MYRISTYL N-myristoylation site.	347	OG4_10502	1e-34	146
1	EBT_Dama_Fish_P4A6_SP6_1277273.ab1	GO:0016776,GO:0019866,GO:0030097,GO:0009117,GO:0005740,GO:0019205,GO:0032559	XP_002403785.1	adenylate kinase, putative [Ixodes scapularis]	7e-35	par0_492	40-330:+1	PS00005:PKC_PHOSPHO_SITE Protein kinase C phosphorylation site.|PS00006:CK2_PHOSPHO_SITE Casein kinase II phosphorylation site.	386	OG4_10482	3e-35	148
1	EBT_Dama_Past_P2D9_T7_1309019.ab1	GO:0030234	NP_001025651.1	glia maturation factor, gamma [Xenopus (Silurana) tropicalis]	2e-34	par0_492	2-634:+2	PS00001:ASN_GLYCOSYLATION N-glycosylation site.|PS00004:CAMP_PHOSPHO_SITE cAMP- and cGMP-dependent protein kinase phosphorylation site.|PS00005:PKC_PHOSPHO_SITE Protein kinase C phosphorylation site.|PS00006:CK2_PHOSPHO_SITE Casein kinase II phosphorylation site.|PS00008:MYRISTYL N-myristoylation site.	735	OG4_13625	2e-34	147
1	EBT_Dama_FISH_P5A3_T7_1308954.ab1	GO:0010467,GO:0030529,GO:0005198	ACO12784.1	60S ribosomal protein L32 [Lepeophtheirus salmonis]	2e-34	par0_492	28-270:+1	PS00005:PKC_PHOSPHO_SITE Protein kinase C phosphorylation site.|PS00008:MYRISTYL N-myristoylation site.	575	OG4_10502	2e-33	143
0	EBT_Dama_Fish_P4B2_SP6_1277242.ab1	GO:0046872,GO:0016020	ABD19294.1	cytochrome oxidase subunit 2 [Daphnia pulex]	2e-34	par0_492	2-115:+2	PS00001:ASN_GLYCOSYLATION N-glycosylation site.|PS00005:PKC_PHOSPHO_SITE Protein kinase C phosphorylation site.|PS00008:MYRISTYL N-myristoylation site.	400	OG4_12527	8e-26	109
1	EBT_Dama_CARB_P6E2_SP6_1275334.ab1	-	ACO10337.1	H/ACA ribonucleoprotein complex subunit 2-like protein [Caligus	2e-34	par0_492	3-101:+3	PS00007:TYR_PHOSPHO_SITE Tyrosine kinase phosphorylation site.|PS00008:MYRISTYL N-myristoylation site.|PS00342:MICROBODIES_CTER Microbodies C-terminal targeting signal.	515	OG4_11640	3e-33	142
1	EBT_Dama_Past_P5A6_SP6_1276360.ab1	GO:0010467,GO:0005198,GO:0033279	XP_002829957.1	PREDICTED: LOW QUALITY PROTEIN: 40S ribosomal protein S5-like	3e-34	par0_492	1-126:+1	PS00004:CAMP_PHOSPHO_SITE cAMP- and cGMP-dependent protein kinase phosphorylation site.|PS00005:PKC_PHOSPHO_SITE Protein kinase C phosphorylation site.	359	OG4_10493	5e-35	147
1	EBT_Dama_FISH_P1D9_T7_1309389.ab1	GO:0019866,GO:0006810,GO:0043231,GO:0031224	ACZ28405.1	mitochondrial ADP/ATP carrier protein [Simulium nigrimanum]	3e-34	par0_492	1-303:+1	PS00005:PKC_PHOSPHO_SITE Protein kinase C phosphorylation site.|PS00008:MYRISTYL N-myristoylation site.	305	OG4_10293	5e-34	144
1	EBT_Dama_Fish_P3B2_SP6_1276617.ab1	GO:0010467,GO:0030529,GO:0005198	ACO12784.1	60S ribosomal protein L32 [Lepeophtheirus salmonis]	5e-34	par0_492	26-268:+2	PS00005:PKC_PHOSPHO_SITE Protein kinase C phosphorylation site.|PS00008:MYRISTYL N-myristoylation site.	351	OG4_10502	4e-33	141
1	EBT_Dama_CARB_P2C2_SP6_1273779.ab1	-	XP_002430373.1	protein NDRG3, putative [Pediculus humanus corporis]	5e-34	par0_492	93-191:+3	-	352	OG4_12922	6e-35	147
1	EBT_Dama_Fish_P3C10_SP6_1276682.ab1	GO:0010467,GO:0030529,GO:0005198	ACO12784.1	60S ribosomal protein L32 [Lepeophtheirus salmonis]	5e-34	par0_492	26-268:+2	PS00005:PKC_PHOSPHO_SITE Protein kinase C phosphorylation site.|PS00008:MYRISTYL N-myristoylation site.	351	OG4_10502	4e-33	141
1	EBT_Dama_CARB_P8D1_SP6_1274429.ab1	GO:0008380,GO:0003676,GO:0000956,GO:0043231,GO:0032991	EFN88119.1	U6 snRNA-associated Sm-like protein LSm1 [Harpegnathos saltator]	5e-34	par0_492	2-142:+2	PS00005:PKC_PHOSPHO_SITE Protein kinase C phosphorylation site.	452	OG4_12270	9e-34	143
1	EBT_Dama_Past_P5E10_SP6_1276404.ab1	GO:0005515,GO:0007167	ABI34623.1	carcinolectin5b-8 [Carcinoscorpius rotundicauda]	5e-34	par0_492	3-170:+3	PS00006:CK2_PHOSPHO_SITE Casein kinase II phosphorylation site.|PS00008:MYRISTYL N-myristoylation site.	468	-	-	-
1	EBT_Dama_Past_P2B7_T7_1309405.ab1	GO:0019866,GO:0051234,GO:0005506,GO:0043231,GO:0031224,GO:0022900	ABD19372.1	cytochrome oxidase subunit 2 [Daphnia pulex]	1e-33	par0_492	41-223:+2	PS00006:CK2_PHOSPHO_SITE Casein kinase II phosphorylation site.|PS00008:MYRISTYL N-myristoylation site.	416	OG4_12527	1e-24	113
1	EBT_Dama_Past_P4A5_T7_1308896.ab1	-	XP_002736797.1	PREDICTED: hypothetical protein [Saccoglossus kowalevskii]	2e-33	par0_492	131-586:+2	PS00001:ASN_GLYCOSYLATION N-glycosylation site.|PS00005:PKC_PHOSPHO_SITE Protein kinase C phosphorylation site.|PS00008:MYRISTYL N-myristoylation site.	667	OG4_16064	5e-34	145
1	EBT_Dama_Fish_P2H6_SP6_1276559.ab1	GO:0005488,GO:0044238,GO:0004674,GO:0044260	EFN63611.1	Phosphorylase b kinase gamma catalytic chain, skeletal muscle	2e-33	par0_492	303-404:+3	PS00005:PKC_PHOSPHO_SITE Protein kinase C phosphorylation site.	406	OG4_15487	6e-34	135
1	EBT_Dama_CARB_P8H9_SP6_1274497.ab1	GO:0005840	ACQ59023.1	60S ribosomal protein L7a [Anoplopoma fimbria]	4e-33	par0_492	2-127:+2	PS00005:PKC_PHOSPHO_SITE Protein kinase C phosphorylation site.|PS00006:CK2_PHOSPHO_SITE Casein kinase II phosphorylation site.|PS00007:TYR_PHOSPHO_SITE Tyrosine kinase phosphorylation site.	335	OG4_10531	9e-34	143
1	EBT_Dama_FISH_P2A7_T7_1308990.ab1	-	NP_001165852.1	cuticular protein analogous to peritrophins 3-E [Nasonia	5e-33	par0_492	49-432:+1	PS00006:CK2_PHOSPHO_SITE Casein kinase II phosphorylation site.|PS00008:MYRISTYL N-myristoylation site.	584	-	-	-
1	EBT_Dama_CARB_P8C12_SP6_1274516.ab1	-	ADI56518.1	GABA(A) receptor-associated protein [Haliotis diversicolor]	6e-33	par0_492	156-365:+3	PS00004:CAMP_PHOSPHO_SITE cAMP- and cGMP-dependent protein kinase phosphorylation site.	365	OG4_10458	1e-33	143
0	EBT_Dama_Past_P1B2_SP6_1274531.ab1	-	NP_001164229.1	mitochondrial acyl carrier protein 1 isoform A [Tribolium	1e-32	par0_492	1-192:+1	PS00001:ASN_GLYCOSYLATION N-glycosylation site.|PS00005:PKC_PHOSPHO_SITE Protein kinase C phosphorylation site.	465	OG4_10539	3e-32	139
1	EBT_Dama_Past_P3G11_SP6_1276214.ab1	GO:0016772,GO:0005488,GO:0043231,GO:0016310,GO:0016020,GO:0006464	XP_002433881.1	O-linked N-acetylglucosamine transferase, OGT, putative [Ixodes	1e-32	par0_492	186-344:+3	PS00006:CK2_PHOSPHO_SITE Casein kinase II phosphorylation site.|PS00008:MYRISTYL N-myristoylation site.	375	OG4_29488	9e-23	107
1	EBT_Dama_Carb_P6C4_T7_1308894.ab1	GO:0007052,GO:0010467,GO:0015935,GO:0005198	ADD19808.1	ribosomal protein S15Aa [Glossina morsitans morsitans]	1e-32	par0_492	3-242:+3	PS00005:PKC_PHOSPHO_SITE Protein kinase C phosphorylation site.	453	OG4_10374	2e-33	142
0	EBT_Dama_Past_P1B2_SP6_1277364.ab1	-	NP_001164229.1	mitochondrial acyl carrier protein 1 isoform A [Tribolium	1e-32	par0_492	1-192:+1	PS00001:ASN_GLYCOSYLATION N-glycosylation site.|PS00005:PKC_PHOSPHO_SITE Protein kinase C phosphorylation site.	480	OG4_10539	3e-32	139
1	EBT_Dama_Past_P4D9_SP6_1276291.ab1	GO:0048646,GO:0005515,GO:0007167	ABI34623.1	carcinolectin5b-8 [Carcinoscorpius rotundicauda]	1e-32	par0_492	3-170:+3	PS00006:CK2_PHOSPHO_SITE Casein kinase II phosphorylation site.|PS00008:MYRISTYL N-myristoylation site.	485	-	-	-
1	EBT_Dama_Past_P1C7_SP6_1274572.ab1	GO:0008135,GO:0032561,GO:0043623,GO:0007017,GO:0017111,GO:0006412,GO:0032991,GO:0015630	ACN10275.1	Tubulin beta-2C chain [Salmo salar]	4e-32	par0_492	135-368:+3	PS00008:MYRISTYL N-myristoylation site.|PS00228:TUBULIN_B_AUTOREG Tubulin-beta mRNA autoregulation signal.	369	OG4_10079	3e-33	142
1	EBT_Dama_Past_P4A6_SP6_1276264.ab1	GO:0003676,GO:0046872	EFN85399.1	Polyadenylate-binding protein 1 [Harpegnathos saltator]	6e-32	par0_492	215-361:+2	PS00001:ASN_GLYCOSYLATION N-glycosylation site.|PS00008:MYRISTYL N-myristoylation site.	409	OG4_10269	7e-33	140
1	EBT_Dama_Past_P4C1_SP6_1276226.ab1	GO:0031980,GO:0032991,GO:0006103,GO:0008483,GO:0019866,GO:0009064,GO:0042802,GO:0008289,GO:0006869,GO:0031406,GO:0043025,GO:0048037,GO:0006531,GO:0010033	XP_002912325.1	PREDICTED: aspartate aminotransferase, mitochondrial-like	6e-32	par0_492	1-213:+1	PS00001:ASN_GLYCOSYLATION N-glycosylation site.|PS00006:CK2_PHOSPHO_SITE Casein kinase II phosphorylation site.	380	OG4_10189	1e-32	139
1	EBT_Dama_Past_P3F8_SP6_1276189.ab1	GO:0019866,GO:0006810,GO:0043231,GO:0031224	NP_001010975.1	ADP/ATP translocase [Apis mellifera]	9e-32	par0_492	3-140:+3	PS00006:CK2_PHOSPHO_SITE Casein kinase II phosphorylation site.	273	OG4_10293	1e-32	139
1	EBT_Dama_Fish_P4A3_SP6_1277249.ab1	-	BAB20042.1	SPARC [Artemia franciscana]	2e-31	par0_492	2-370:+2	PS00005:PKC_PHOSPHO_SITE Protein kinase C phosphorylation site.|PS00006:CK2_PHOSPHO_SITE Casein kinase II phosphorylation site.|PS00008:MYRISTYL N-myristoylation site.	371	OG4_15811	2e-28	125
1	EBT_Dama_FISH_P5B11_T7_1308951.ab1	GO:0031980,GO:0046692,GO:0006103,GO:0006734,GO:0045333,GO:0005515,GO:0016639	NP_001040245.1	glutamate dehydrogenase [Bombyx mori]	3e-31	par0_492	289-504:+1	PS00004:CAMP_PHOSPHO_SITE cAMP- and cGMP-dependent protein kinase phosphorylation site.|PS00005:PKC_PHOSPHO_SITE Protein kinase C phosphorylation site.|PS00006:CK2_PHOSPHO_SITE Casein kinase II phosphorylation site.	676	OG4_10255	5e-32	139
1	EBT_Dama_FISH_P4A3_T7_1308958.ab1	-	BAB20042.1	SPARC [Artemia franciscana]	6e-31	par0_492	396-584:+3	PS00001:ASN_GLYCOSYLATION N-glycosylation site.|PS00006:CK2_PHOSPHO_SITE Casein kinase II phosphorylation site.|PS00008:MYRISTYL N-myristoylation site.	585	OG4_15811	5e-28	125
1	EBT_Dama_Fish_P1C2_SP6_1276426.ab1	GO:0010467,GO:0030529,GO:0005198	NP_001070220.1	hypothetical protein LOC767785 [Danio rerio]	6e-31	par0_492	3-308:+3	PS00005:PKC_PHOSPHO_SITE Protein kinase C phosphorylation site.|PS00008:MYRISTYL N-myristoylation site.|PS00009:AMIDATION Amidation site.	309	OG4_10542	2e-30	132
1	EBT_Dama_CARB_P8E1_SP6_1274430.ab1	GO:0010467,GO:0030529,GO:0005198	ACY69893.1	ribosomal protein S8e [Cimex lectularius]	6e-31	par0_492	1-231:+1	PS00001:ASN_GLYCOSYLATION N-glycosylation site.|PS00005:PKC_PHOSPHO_SITE Protein kinase C phosphorylation site.|PS00006:CK2_PHOSPHO_SITE Casein kinase II phosphorylation site.|PS00007:TYR_PHOSPHO_SITE Tyrosine kinase phosphorylation site.|PS00009:AMIDATION Amidation site.	233	OG4_10490	3e-31	135
1	EBT_Dama_CARB_P6A6_SP6_1275362.ab1	GO:0031980,GO:0006629,GO:0005488,GO:0016829,GO:0016453,GO:0016491	NP_001082906.1	mitochondrial trifunctional protein, alpha subunit [Danio rerio]	8e-31	par0_492	2-397:+2	PS00004:CAMP_PHOSPHO_SITE cAMP- and cGMP-dependent protein kinase phosphorylation site.|PS00005:PKC_PHOSPHO_SITE Protein kinase C phosphorylation site.|PS00006:CK2_PHOSPHO_SITE Casein kinase II phosphorylation site.|PS00007:TYR_PHOSPHO_SITE Tyrosine kinase phosphorylation site.|PS00008:MYRISTYL N-myristoylation site.	429	OG4_11070	1e-31	136
1	EBT_Dama_CARB_P6H9_SP6_1275393.ab1	-	DAA31185.1	hypothetical protein LOC517857 [Bos taurus]	8e-31	par0_492	66-242:+3	PS00001:ASN_GLYCOSYLATION N-glycosylation site.|PS00005:PKC_PHOSPHO_SITE Protein kinase C phosphorylation site.|PS00006:CK2_PHOSPHO_SITE Casein kinase II phosphorylation site.	380	OG4_12045	1e-30	133
1	EBT_Dama_Carb_P4H1_T7_1308863.ab1	GO:0003676,GO:0010467,GO:0005198,GO:0033279	XP_782034.1	PREDICTED: similar to 40S ribosomal protein S20 (S22)	1e-30	par0_492	46-237:+1	PS00005:PKC_PHOSPHO_SITE Protein kinase C phosphorylation site.|PS00006:CK2_PHOSPHO_SITE Casein kinase II phosphorylation site.	300	OG4_10234	3e-31	135
0	EBT_Dama_Past_P3A12_SP6_1276216.ab1	-	ABD19166.1	ATP synthase F0 subunit 6 [Daphnia pulex]	1e-30	par0_492	1-102:+1	PS00005:PKC_PHOSPHO_SITE Protein kinase C phosphorylation site.|PS00008:MYRISTYL N-myristoylation site.	366	OG4_12633	4e-26	118
1	EBT_Dama_CARB_P6G7_SP6_1275376.ab1	GO:0030100,GO:0016020,GO:0002164,GO:0040011,GO:0010259,GO:0040009,GO:0009790,GO:0051480,GO:0042625,GO:0070838,GO:0008152,GO:0008324	EFA12050.1	hypothetical protein TcasGA2_TC001467 [Tribolium castaneum]	4e-30	par0_492	2-160:+2	PS00004:CAMP_PHOSPHO_SITE cAMP- and cGMP-dependent protein kinase phosphorylation site.|PS00008:MYRISTYL N-myristoylation site.	473	OG4_10126	5e-24	111
1	EBT_Dama_Fish_P3D9_SP6_1276675.ab1	GO:0016740	XP_319588.4	AGAP008846-PA [Anopheles gambiae str. PEST]	7e-30	par0_492	58-444:+1	PS00001:ASN_GLYCOSYLATION N-glycosylation site.|PS00005:PKC_PHOSPHO_SITE Protein kinase C phosphorylation site.|PS00006:CK2_PHOSPHO_SITE Casein kinase II phosphorylation site.|PS00008:MYRISTYL N-myristoylation site.|PS00105:AA_TRANSFER_CLASS_1 Aminotransferases class-I pyridoxal-phosphate attachment site.	444	OG4_17935	1e-30	133
1	EBT_Dama_Carb_P7E7_T7_1308878.ab1	-	XP_001636382.1	predicted protein [Nematostella vectensis]	7e-30	par0_492	39-668:+3	PS00001:ASN_GLYCOSYLATION N-glycosylation site.|PS00005:PKC_PHOSPHO_SITE Protein kinase C phosphorylation site.|PS00006:CK2_PHOSPHO_SITE Casein kinase II phosphorylation site.|PS00007:TYR_PHOSPHO_SITE Tyrosine kinase phosphorylation site.	917	-	-	-
1	EBT_Dama_FISH_P2H4_T7_1308987.ab1	-	AAD55141.1	AF074722_1 di-domain hemoglobin precursor [Daphnia pulex]	8e-30	-	2-202:+2	PS00005:PKC_PHOSPHO_SITE Protein kinase C phosphorylation site.|PS00006:CK2_PHOSPHO_SITE Casein kinase II phosphorylation site.	639	-	-	-
1	EBT_Dama_Past_P3H5_SP6_1276167.ab1	-	XP_311387.3	AGAP010672-PA [Anopheles gambiae str. PEST]	8e-30	par0_492	93-524:+3	PS00001:ASN_GLYCOSYLATION N-glycosylation site.|PS00005:PKC_PHOSPHO_SITE Protein kinase C phosphorylation site.|PS00007:TYR_PHOSPHO_SITE Tyrosine kinase phosphorylation site.|PS00008:MYRISTYL N-myristoylation site.|PS01001:SDH_CYT_2 Succinate dehydrogenase cytochrome b subunit signature 2.	534	-	-	-
1	EBT_Dama_Past_P2A1_T7_1309397.ab1	GO:0030529	ADN23573.1	ribosomal protein S25 [Hyalomma marginatum rufipes]	1e-29	par0_492	1-186:+1	PS00004:CAMP_PHOSPHO_SITE cAMP- and cGMP-dependent protein kinase phosphorylation site.|PS00005:PKC_PHOSPHO_SITE Protein kinase C phosphorylation site.|PS00006:CK2_PHOSPHO_SITE Casein kinase II phosphorylation site.|PS00008:MYRISTYL N-myristoylation site.	460	OG4_10546	3e-28	125
1	EBT_Dama_Past_P1G3__SP6_1276654.ab1	GO:0030247,GO:0006026,GO:0043167	ABB85237.1	chitinase 1 [Fenneropenaeus chinensis]	2e-29	par0_492	3-380:+3	PS00005:PKC_PHOSPHO_SITE Protein kinase C phosphorylation site.|PS00006:CK2_PHOSPHO_SITE Casein kinase II phosphorylation site.|PS00008:MYRISTYL N-myristoylation site.	427	OG4_36055	1e-18	93.6
1	EBT_Dama_Past_P2A12_SP6_1274802.ab1	GO:0034660,GO:0003723,GO:0043232,GO:0007281,GO:0048232	XP_002646253.1	C. briggsae CBR-PRG-1 protein [Caenorhabditis briggsae]	2e-29	par0_492	197-406:+2	PS00005:PKC_PHOSPHO_SITE Protein kinase C phosphorylation site.|PS00006:CK2_PHOSPHO_SITE Casein kinase II phosphorylation site.|PS00008:MYRISTYL N-myristoylation site.	408	OG4_11143	2e-30	132
1	EBT_Dama_CARB_P6E12_SP6_1275414.ab1	GO:0030100,GO:0016020,GO:0002164,GO:0040011,GO:0010259,GO:0040009,GO:0009790,GO:0051480,GO:0042625,GO:0070838,GO:0008152,GO:0008324	EFA12050.1	hypothetical protein TcasGA2_TC001467 [Tribolium castaneum]	2e-29	par0_492	3-173:+3	PS00004:CAMP_PHOSPHO_SITE cAMP- and cGMP-dependent protein kinase phosphorylation site.|PS00008:MYRISTYL N-myristoylation site.	490	OG4_10126	3e-23	109
0	EBT_Dama_Past_P2H5_SP6_1274753.ab1	GO:0010467,GO:0030529	ACY95368.1	ribosomal protein L34 [Manduca sexta]	2e-29	par0_492	121-342:+1	PS00004:CAMP_PHOSPHO_SITE cAMP- and cGMP-dependent protein kinase phosphorylation site.|PS00005:PKC_PHOSPHO_SITE Protein kinase C phosphorylation site.|PS00008:MYRISTYL N-myristoylation site.|PS00342:MICROBODIES_CTER Microbodies C-terminal targeting signal.	398	OG4_10578	3e-30	132
1	EBT_Dama_Past_P1A1_SP6_1274522.ab1	GO:0030529	ABG81991.1	putative ribosomal protein L27Ae [Diaphorina citri]	3e-29	par0_492	142-342:+1	PS00005:PKC_PHOSPHO_SITE Protein kinase C phosphorylation site.	342	OG4_10511	3e-28	125
1	EBT_Dama_CARB_P5G4_SP6_1273991.ab1	GO:0016798,GO:0005976	AAQ93649.1	chitinase [Ixodes ricinus]	3e-29	par0_492	304-432:+1	PS00001:ASN_GLYCOSYLATION N-glycosylation site.|PS00005:PKC_PHOSPHO_SITE Protein kinase C phosphorylation site.|PS00006:CK2_PHOSPHO_SITE Casein kinase II phosphorylation site.	432	-	-	-
1	EBT_Dama_CARB_P8E11_SP6_1274510.ab1	GO:0030247	ABK91817.1	putative chitin binding protein [Artemia franciscana]	4e-29	par0_492	1-354:+1	PS00001:ASN_GLYCOSYLATION N-glycosylation site.|PS00005:PKC_PHOSPHO_SITE Protein kinase C phosphorylation site.|PS00006:CK2_PHOSPHO_SITE Casein kinase II phosphorylation site.|PS00008:MYRISTYL N-myristoylation site.	355	-	-	-
0	EBT_Dama_Past_P4E7_SP6_1276276.ab1	GO:0010467,GO:0030529,GO:0005198	Q6F450.1	RL38_PLUXY RecName: Full=60S ribosomal protein L38	4e-29	par0_492	105-314:+3	PS00005:PKC_PHOSPHO_SITE Protein kinase C phosphorylation site.|PS00006:CK2_PHOSPHO_SITE Casein kinase II phosphorylation site.	362	OG4_10874	4e-29	128
1	EBT_Dama_Past_P5F6_SP6_1276365.ab1	-	XP_318703.4	AGAP009659-PA [Anopheles gambiae str. PEST]	5e-29	par0_492	1-69:+1	-	526	-	-	-
1	EBT_Dama_Past_P2G12_SP6_1274808.ab1	-	BAE94323.1	vitellogenin fused with superoxide dismutase [Daphnia magna]	7e-29	-	2-382:+2	PS00005:PKC_PHOSPHO_SITE Protein kinase C phosphorylation site.|PS00006:CK2_PHOSPHO_SITE Casein kinase II phosphorylation site.	382	-	-	-
0	EBT_Dama_Fish_P4B8_SP6_1277290.ab1	-	AAN87024.1	cytochrome b [Lepidorhombus boscii]	7e-29	par0_492	1-336:+1	PS00004:CAMP_PHOSPHO_SITE cAMP- and cGMP-dependent protein kinase phosphorylation site.|PS00005:PKC_PHOSPHO_SITE Protein kinase C phosphorylation site.|PS00006:CK2_PHOSPHO_SITE Casein kinase II phosphorylation site.	487	OG4_12164	6e-15	81.6
1	EBT_Dama_Fish_P4G11_SP6_1277319.ab1	GO:0007049	CAF92917.1	unnamed protein product [Tetraodon nigroviridis]	7e-29	par0_492	206-301:+2	-	406	OG4_10105	5e-28	124
1	EBT_Dama_Past_P5A8_SP6_1276376.ab1	GO:0010467,GO:0030529,GO:0005198	CAH04319.1	S7e ribosomal protein [Timarcha balearica]	1e-28	par0_492	2-244:+2	PS00004:CAMP_PHOSPHO_SITE cAMP- and cGMP-dependent protein kinase phosphorylation site.|PS00005:PKC_PHOSPHO_SITE Protein kinase C phosphorylation site.|PS00006:CK2_PHOSPHO_SITE Casein kinase II phosphorylation site.|PS00008:MYRISTYL N-myristoylation site.|PS00009:AMIDATION Amidation site.	309	OG4_10758	7e-29	127
1	EBT_Dama_FISH_P4D5_T7_1308966.ab1	GO:0030529	CAH04344.1	S25e ribosomal protein [Platystomos albinus]	1e-28	par0_492	3-179:+3	PS00004:CAMP_PHOSPHO_SITE cAMP- and cGMP-dependent protein kinase phosphorylation site.|PS00005:PKC_PHOSPHO_SITE Protein kinase C phosphorylation site.	454	OG4_10546	6e-28	124
1	EBT_Dama_Past_P2A7_SP6_909839.ab1	GO:0007049,GO:0048513,GO:0016043	Q9DG99.1	CCNB2_ORYJA RecName: Full=G2/mitotic-specific cyclin-B2	2e-28	par0_492	480-584:+3	PS00005:PKC_PHOSPHO_SITE Protein kinase C phosphorylation site.|PS00006:CK2_PHOSPHO_SITE Casein kinase II phosphorylation site.	706	-	-	-
1	EBT_Dama_Past_P3B7_SP6_1276177.ab1	-	XP_318703.4	AGAP009659-PA [Anopheles gambiae str. PEST]	4e-28	par0_492	1-69:+1	-	502	-	-	-
1	EBT_Dama_Past_P2A7_SP6_1274762.ab1	GO:0007049	CAF92917.1	unnamed protein product [Tetraodon nigroviridis]	6e-28	par0_492	206-301:+2	-	397	OG4_10105	2e-27	122
1	EBT_Dama_Fish_P5A8_SP6_1277385.ab1	GO:0046914,GO:0019866,GO:0043231	NP_723086.1	CG31648 [Drosophila melanogaster]	1e-27	par0_492	1-189:+1	PS00001:ASN_GLYCOSYLATION N-glycosylation site.|PS00005:PKC_PHOSPHO_SITE Protein kinase C phosphorylation site.|PS00008:MYRISTYL N-myristoylation site.	313	OG4_11654	2e-28	125
1	EBT_Dama_Past_P1F4__SP6_1274551.ab1	-	EFN86189.1	THUMP domain-containing protein 1-like protein [Harpegnathos	3e-27	par0_492	268-441:+1	PS00005:PKC_PHOSPHO_SITE Protein kinase C phosphorylation site.|PS00006:CK2_PHOSPHO_SITE Casein kinase II phosphorylation site.	455	-	-	-
1	EBT_Dama_Fish_P1H10_SP6_1276495.ab1	-	XP_623815.2	PREDICTED: similar to rotated abdomen CG6097-PA [Apis mellifera]	4e-27	par0_492	1-72:+1	PS00005:PKC_PHOSPHO_SITE Protein kinase C phosphorylation site.|PS00006:CK2_PHOSPHO_SITE Casein kinase II phosphorylation site.	376	OG4_14596	5e-28	124
1	EBT_Dama_Fish_P5E2_SP6_1277341.ab1	GO:0017111,GO:0032561,GO:0008135	XP_307854.2	AGAP009441-PA [Anopheles gambiae str. PEST]	7e-27	par0_492	135-386:+3	PS00001:ASN_GLYCOSYLATION N-glycosylation site.|PS00005:PKC_PHOSPHO_SITE Protein kinase C phosphorylation site.|PS00006:CK2_PHOSPHO_SITE Casein kinase II phosphorylation site.|PS00008:MYRISTYL N-myristoylation site.|PS00017:ATP_GTP_A ATP/GTP-binding site motif A (P-loop).|PS00301:EFACTOR_GTP GTP-binding elongation factors signature.	386	OG4_10360	9e-28	123
1	EBT_Dama_CARB_P7B8_SP6_1274226.ab1	-	ACA62956.1	cuticle protein [Artemia franciscana]	9e-27	par0_492	44-382:+2	PS00005:PKC_PHOSPHO_SITE Protein kinase C phosphorylation site.|PS00006:CK2_PHOSPHO_SITE Casein kinase II phosphorylation site.|PS00007:TYR_PHOSPHO_SITE Tyrosine kinase phosphorylation site.|PS00008:MYRISTYL N-myristoylation site.|PS00233:CHIT_BIND_RR_1 Chitin-binding type R&R domain signature.	384	no_group	1e-15	83.6
1	EBT_Dama_Past_P5A10_SP6_1276400.ab1	GO:0016772,GO:0009987,GO:0005488,GO:0019887,GO:0031981	ACM69341.1	CDC28 protein kinase regulatory subunit 1B [Scylla paramamosain]	3e-26	par0_492	1-216:+1	PS00005:PKC_PHOSPHO_SITE Protein kinase C phosphorylation site.|PS00006:CK2_PHOSPHO_SITE Casein kinase II phosphorylation site.|PS00008:MYRISTYL N-myristoylation site.|PS00945:CKS_2 Cyclin-dependent kinases regulatory subunits signature 2.	360	OG4_10855	1e-23	109
1	EBT_Dama_Past_P1F7_SP6_1274575.ab1	GO:0016772,GO:0009987,GO:0005488,GO:0019887,GO:0031981	ACM69341.1	CDC28 protein kinase regulatory subunit 1B [Scylla paramamosain]	4e-26	par0_492	1-216:+1	PS00005:PKC_PHOSPHO_SITE Protein kinase C phosphorylation site.|PS00006:CK2_PHOSPHO_SITE Casein kinase II phosphorylation site.|PS00008:MYRISTYL N-myristoylation site.|PS00945:CKS_2 Cyclin-dependent kinases regulatory subunits signature 2.	422	OG4_10855	1e-23	109
1	EBT_Dama_Past_P5A10_SP6_909863.ab1	GO:0016772,GO:0009987,GO:0005488,GO:0019887,GO:0031981	ACM69341.1	CDC28 protein kinase regulatory subunit 1B [Scylla paramamosain]	4e-26	par0_492	1-216:+1	PS00005:PKC_PHOSPHO_SITE Protein kinase C phosphorylation site.|PS00006:CK2_PHOSPHO_SITE Casein kinase II phosphorylation site.|PS00008:MYRISTYL N-myristoylation site.|PS00945:CKS_2 Cyclin-dependent kinases regulatory subunits signature 2.	503	OG4_10855	2e-23	109
1	EBT_Dama_Past_P1D6_SP6_1274565.ab1	GO:0043021,GO:0004871,GO:0005515,GO:0043231,GO:0015935,GO:0016020,GO:0006412,GO:0005198	ACR24958.1	ribosomal protein SA [Lepidochitona cinerea]	1e-25	par0_492	125-367:+2	-	368	OG4_10622	3e-25	115
1	EBT_Dama_Fish_P1H4_SP6_1276447.ab1	GO:0016802,GO:0044237	AAQ96656.1	adenosylhomocysteinase [Branchiostoma belcheri tsingtauense]	1e-25	par0_492	2-247:+2	PS00006:CK2_PHOSPHO_SITE Casein kinase II phosphorylation site.|PS00008:MYRISTYL N-myristoylation site.	365	OG4_10673	5e-26	117
1	EBT_Dama_Past_P1D6_SP6_909834.ab1	GO:0043021,GO:0004871,GO:0005515,GO:0043231,GO:0015935,GO:0016020,GO:0006412,GO:0005198	ACR24958.1	ribosomal protein SA [Lepidochitona cinerea]	1e-25	par0_492	125-367:+2	-	368	OG4_10622	3e-25	115
1	EBT_Dama_Fish_P5F10_SP6_1277406.ab1	GO:0031981,GO:0051439,GO:0032991,GO:0005515,GO:0043161,GO:0005815,GO:0008283,GO:0010975	XP_002190924.1	PREDICTED: cell division cycle 20 [Taeniopygia guttata]	2e-25	par0_492	94-318:+1	PS00008:MYRISTYL N-myristoylation site.	319	OG4_12450	3e-25	115
1	EBT_Dama_Past_P2B9_SP6_1274779.ab1	GO:0015698,GO:0005856,GO:0005488,GO:0000267,GO:0005254,GO:0031224,GO:0042995	XP_002425596.1	Chloride channel protein ClC-Ka, putative [Pediculus humanus	2e-25	par0_492	1-210:+1	PS00006:CK2_PHOSPHO_SITE Casein kinase II phosphorylation site.|PS00008:MYRISTYL N-myristoylation site.	369	OG4_12972	2e-26	119
1	EBT_Dama_CARB_P6C10_SP6_1275396.ab1	GO:0006818,GO:0006412,GO:0015078,GO:0000275,GO:0009206,GO:0015662	ABY27354.1	ATP-synthase delta subunit [Crassostrea gigas]	3e-25	par0_492	1-270:+1	PS00004:CAMP_PHOSPHO_SITE cAMP- and cGMP-dependent protein kinase phosphorylation site.|PS00005:PKC_PHOSPHO_SITE Protein kinase C phosphorylation site.|PS00006:CK2_PHOSPHO_SITE Casein kinase II phosphorylation site.|PS00008:MYRISTYL N-myristoylation site.	470	OG4_10878	5e-25	114
1	EBT_Dama_Fish_P4A10_SP6_1277305.ab1	-	XP_973629.1	PREDICTED: similar to Inter-alpha-trypsin inhibitor heavy chain H4	4e-25	par0_492	169-399:+1	PS00001:ASN_GLYCOSYLATION N-glycosylation site.|PS00005:PKC_PHOSPHO_SITE Protein kinase C phosphorylation site.|PS00006:CK2_PHOSPHO_SITE Casein kinase II phosphorylation site.	400	OG4_14581	1e-25	116
1	EBT_Dama_Past_P1A4__SP6_1274546.ab1	-	CAB72317.1	aconitase [Daphnia pulex]	7e-25	par0_492	1-234:+1	PS00001:ASN_GLYCOSYLATION N-glycosylation site.|PS00005:PKC_PHOSPHO_SITE Protein kinase C phosphorylation site.|PS00008:MYRISTYL N-myristoylation site.	557	OG4_10197	1e-16	83.2
1	EBT_Dama_CARB_P7F8_SP6_1274230.ab1	-	NP_001040233.1	ATP synthase [Bombyx mori]	9e-25	par0_492	213-350:+3	PS00006:CK2_PHOSPHO_SITE Casein kinase II phosphorylation site.|PS00008:MYRISTYL N-myristoylation site.	351	OG4_10635	1e-25	116
1	EBT_Dama_Fish_P3H3_SP6_909814.ab1	GO:0010467,GO:0030529	ACB05775.1	60S ribosomal protein L37a [Artemia franciscana]	1e-24	par0_492	50-253:+2	PS00005:PKC_PHOSPHO_SITE Protein kinase C phosphorylation site.|PS00008:MYRISTYL N-myristoylation site.	313	OG4_10605	2e-23	109
1	EBT_Dama_Carb_P7D7_T7_1308877.ab1	GO:0022904,GO:0050136	XP_002063883.1	GK15672 [Drosophila willistoni]	3e-24	par0_492	2-253:+2	PS00001:ASN_GLYCOSYLATION N-glycosylation site.|PS00005:PKC_PHOSPHO_SITE Protein kinase C phosphorylation site.	340	OG4_13096	2e-25	115
1	EBT_Dama_Past_P4A4_T7_1309037.ab1	-	EFN78013.1	Collagen alpha-1(XI) chain [Harpegnathos saltator]	3e-24	par0_492	262-627:+1	PS00001:ASN_GLYCOSYLATION N-glycosylation site.|PS00004:CAMP_PHOSPHO_SITE cAMP- and cGMP-dependent protein kinase phosphorylation site.|PS00005:PKC_PHOSPHO_SITE Protein kinase C phosphorylation site.|PS00006:CK2_PHOSPHO_SITE Casein kinase II phosphorylation site.|PS00008:MYRISTYL N-myristoylation site.|PS00017:ATP_GTP_A ATP/GTP-binding site motif A (P-loop).	730	OG4_10068	3e-24	114
1	EBT_Dama_Fish_P1E9_SP6_1276484.ab1	-	ABZ04221.1	ribosomal protein rpl7a [Lineus viridis]	4e-24	par0_492	126-461:+3	PS00009:AMIDATION Amidation site.	461	OG4_10531	6e-24	111
1	EBT_Dama_FISH_P1H6_T7_1308976.ab1	-	BAE94324.1	vitellogenin fused with superoxide dismutase [Daphnia magna]	5e-24	-	41-454:+2	PS00004:CAMP_PHOSPHO_SITE cAMP- and cGMP-dependent protein kinase phosphorylation site.|PS00005:PKC_PHOSPHO_SITE Protein kinase C phosphorylation site.|PS00006:CK2_PHOSPHO_SITE Casein kinase II phosphorylation site.	661	-	-	-
1	EBT_Dama_Past_P4H10_SP6_1276303.ab1	GO:0008152,GO:0016787	AAN39100.1	chitinase [Araneus ventricosus]	9e-24	par0_492	112-360:+1	PS00006:CK2_PHOSPHO_SITE Casein kinase II phosphorylation site.|PS00008:MYRISTYL N-myristoylation site.	362	-	-	-
1	EBT_Dama_CARB_P6F4_SP6_1275351.ab1	GO:0010467,GO:0030529	CAJ17420.1	ribosomal protein L35Ae [Carabus granulatus]	9e-24	par0_492	63-449:+3	PS00004:CAMP_PHOSPHO_SITE cAMP- and cGMP-dependent protein kinase phosphorylation site.|PS00005:PKC_PHOSPHO_SITE Protein kinase C phosphorylation site.|PS00006:CK2_PHOSPHO_SITE Casein kinase II phosphorylation site.|PS00007:TYR_PHOSPHO_SITE Tyrosine kinase phosphorylation site.|PS00009:AMIDATION Amidation site.	449	OG4_10548	8e-23	107
1	EBT_Dama_Past_P5G8_T7_1308909.ab1	-	XP_001662433.1	MSF1 protein, putative [Aedes aegypti]	2e-23	par0_492	2-457:+2	PS00001:ASN_GLYCOSYLATION N-glycosylation site.|PS00004:CAMP_PHOSPHO_SITE cAMP- and cGMP-dependent protein kinase phosphorylation site.|PS00005:PKC_PHOSPHO_SITE Protein kinase C phosphorylation site.|PS00006:CK2_PHOSPHO_SITE Casein kinase II phosphorylation site.|PS00007:TYR_PHOSPHO_SITE Tyrosine kinase phosphorylation site.	709	-	-	-
1	EBT_Dama_Fish_P4G1_SP6_1277239.ab1	-	AAC47544.1	hemoglobin [Daphnia magna]	3e-23	-	125-310:+2	PS00001:ASN_GLYCOSYLATION N-glycosylation site.|PS00004:CAMP_PHOSPHO_SITE cAMP- and cGMP-dependent protein kinase phosphorylation site.|PS00005:PKC_PHOSPHO_SITE Protein kinase C phosphorylation site.|PS00006:CK2_PHOSPHO_SITE Casein kinase II phosphorylation site.|PS00008:MYRISTYL N-myristoylation site.	311	-	-	-
1	EBT_Dama_Carb_P5B3_T7_1308928.ab1	GO:0010412,GO:0004567,GO:0022613,GO:0032991	ABV68808.1	beta-1,4-mannanase precursor [Cryptopygus antarcticus]	4e-23	par0_492	95-394:+2	PS00005:PKC_PHOSPHO_SITE Protein kinase C phosphorylation site.|PS00006:CK2_PHOSPHO_SITE Casein kinase II phosphorylation site.|PS00008:MYRISTYL N-myristoylation site.	622	OG4_10531	8e-15	82
1	EBT_Dama_CAR_P4F12_SP6_1274393.ab1	-	XP_001851248.1	conserved hypothetical protein [Culex quinquefasciatus]	4e-23	par0_492	131-352:+2	PS00005:PKC_PHOSPHO_SITE Protein kinase C phosphorylation site.|PS00006:CK2_PHOSPHO_SITE Casein kinase II phosphorylation site.|PS00008:MYRISTYL N-myristoylation site.	438	OG4_43812	5e-24	111
1	EBT_Dama_Carb_P7D9_T7_1308882.ab1	GO:0010412,GO:0004567,GO:0022613,GO:0032991	ABV68808.1	beta-1,4-mannanase precursor [Cryptopygus antarcticus]	4e-23	par0_492	95-394:+2	PS00005:PKC_PHOSPHO_SITE Protein kinase C phosphorylation site.|PS00006:CK2_PHOSPHO_SITE Casein kinase II phosphorylation site.|PS00008:MYRISTYL N-myristoylation site.	622	OG4_10531	8e-15	82
1	EBT_Dama_FISH_P5D3_T7_1308955.ab1	GO:0043296,GO:0007043,GO:0035151,GO:0009206,GO:0015662,GO:0021782,GO:0030001,GO:0005887	ACB05768.1	Na+/K+-transporting ATPase subunit beta [Artemia franciscana]	5e-23	par0_492	1-222:+1	PS00005:PKC_PHOSPHO_SITE Protein kinase C phosphorylation site.|PS00008:MYRISTYL N-myristoylation site.	521	OG4_15319	2e-23	109
1	EBT_Dama_Fish_P1A7_SP6_1276464.ab1	-	ADO28361.1	fatty acid-binding protein heart [Ictalurus furcatus]	6e-23	par0_492	97-450:+1	PS00001:ASN_GLYCOSYLATION N-glycosylation site.|PS00005:PKC_PHOSPHO_SITE Protein kinase C phosphorylation site.|PS00006:CK2_PHOSPHO_SITE Casein kinase II phosphorylation site.|PS00008:MYRISTYL N-myristoylation site.|PS00009:AMIDATION Amidation site.|PS00214:FABP Cytosolic fatty-acid binding proteins signature.	451	-	-	-
1	EBT_Dama_FISH_P5G1_T7_1308953.ab1	GO:0005789,GO:0016787	ACY69951.1	putative microsomal signal peptidase 25 kD subunit [Cimex	6e-23	par0_492	1-309:+1	PS00005:PKC_PHOSPHO_SITE Protein kinase C phosphorylation site.|PS00006:CK2_PHOSPHO_SITE Casein kinase II phosphorylation site.|PS00008:MYRISTYL N-myristoylation site.|PS00009:AMIDATION Amidation site.	664	OG4_14380	2e-21	103
1	EBT_Dama_Fish_P2B3_SP6_1276529.ab1	GO:0008135,GO:0043234,GO:0048102,GO:0043231,GO:0044444,GO:0006412	NP_001083003.1	hypothetical protein LOC100037382 [Danio rerio]	8e-23	par0_492	186-449:+3	PS00008:MYRISTYL N-myristoylation site.	450	OG4_11045	5e-20	98.2
1	EBT_Dama_Fish_P5G2_SP6_1277343.ab1	-	AAL62465.1	60S acidic ribosomal protein P0 [Spodoptera frugiperda]	2e-22	par0_492	32-340:+2	PS00005:PKC_PHOSPHO_SITE Protein kinase C phosphorylation site.|PS00006:CK2_PHOSPHO_SITE Casein kinase II phosphorylation site.|PS00029:LEUCINE_ZIPPER Leucine zipper pattern.	435	OG4_10528	1e-21	103
1	EBT_Dama_Fish_P4F11_SP6_1277318.ab1	GO:0030529	NP_001070220.1	hypothetical protein LOC767785 [Danio rerio]	2e-22	par0_492	2-223:+2	PS00005:PKC_PHOSPHO_SITE Protein kinase C phosphorylation site.|PS00006:CK2_PHOSPHO_SITE Casein kinase II phosphorylation site.|PS00008:MYRISTYL N-myristoylation site.	414	OG4_10542	8e-22	103
1	EBT_Dama_Past_P5C3_SP6_1276338.ab1	GO:0010467,GO:0005198,GO:0033279	XP_002430655.1	60S ribosomal protein L13A, putative [Pediculus humanus corporis]	3e-22	par0_492	2-253:+2	PS00005:PKC_PHOSPHO_SITE Protein kinase C phosphorylation site.|PS00008:MYRISTYL N-myristoylation site.	370	OG4_10437	2e-19	70.5
0	EBT_Dama_Past_P2A10_SP6_1274786.ab1	GO:0016491	ACR54131.1	NADH dehydrogenase [Palaemonetes varians]	3e-22	par0_492	-	-	442	OG4_17973	3e-18	92
1	EBT_Dama_Past_P2H1_SP6_1274721.ab1	GO:0005840,GO:0022613	ACQ59023.1	60S ribosomal protein L7a [Anoplopoma fimbria]	4e-22	par0_492	1-411:+1	PS00005:PKC_PHOSPHO_SITE Protein kinase C phosphorylation site.|PS00006:CK2_PHOSPHO_SITE Casein kinase II phosphorylation site.|PS00008:MYRISTYL N-myristoylation site.	413	no_group	3e-23	108
1	EBT_Dama_Past_P2B12_SP6_1274803.ab1	GO:0010467,GO:0005198,GO:0033279	XP_002430655.1	60S ribosomal protein L13A, putative [Pediculus humanus corporis]	9e-22	par0_492	2-253:+2	PS00005:PKC_PHOSPHO_SITE Protein kinase C phosphorylation site.|PS00008:MYRISTYL N-myristoylation site.	366	OG4_10437	2e-22	68.9
1	EBT_Dama_Fish_P2A2_SP6_909799.ab1	GO:0005488,GO:0015935,GO:0006412	ABY62739.1	ribosomal protein S10e [Artemia franciscana]	1e-21	par0_492	192-272:+3	-	272	OG4_10550	9e-20	90.9
1	EBT_Dama_CARB_P5E12_SP6_1274053.ab1	GO:0005856,GO:0005488,GO:0048193,GO:0030135,GO:0044431,GO:0016020,GO:0016043,GO:0015031	EFN79116.1	AP-1 complex subunit gamma-1 [Harpegnathos saltator]	2e-21	par0_492	80-433:+2	PS00001:ASN_GLYCOSYLATION N-glycosylation site.|PS00005:PKC_PHOSPHO_SITE Protein kinase C phosphorylation site.|PS00006:CK2_PHOSPHO_SITE Casein kinase II phosphorylation site.|PS00008:MYRISTYL N-myristoylation site.	434	-	-	-
1	EBT_Dama_Past_P1G7_T7_1309008.ab1	GO:0010467,GO:0005198,GO:0033279	XP_002435561.1	ribosomal protein L17, putative [Ixodes scapularis]	4e-21	par0_492	2-268:+2	PS00004:CAMP_PHOSPHO_SITE cAMP- and cGMP-dependent protein kinase phosphorylation site.|PS00005:PKC_PHOSPHO_SITE Protein kinase C phosphorylation site.|PS00006:CK2_PHOSPHO_SITE Casein kinase II phosphorylation site.|PS00464:RIBOSOMAL_L22 Ribosomal protein L22 signature.	337	OG4_10474	4e-19	95.1
1	EBT_Dama_Fish_P1D4_SP6_1276443.ab1	GO:0016274,GO:0035247,GO:0044424	XP_001121222.1	PREDICTED: similar to Arginine methyltransferase 1 CG6554-PA [Apis	4e-21	-	1-186:+1	PS00001:ASN_GLYCOSYLATION N-glycosylation site.|PS00005:PKC_PHOSPHO_SITE Protein kinase C phosphorylation site.|PS00006:CK2_PHOSPHO_SITE Casein kinase II phosphorylation site.|PS00008:MYRISTYL N-myristoylation site.	463	OG4_10919	7e-22	104
1	EBT_Dama_Fish_P5C2_SP6_1277339.ab1	-	XP_001605975.1	PREDICTED: similar to cop-coated vesicle membrane protein P24	1e-20	par0_492	110-331:+2	-	332	OG4_36185	7e-20	97.4
0	EBT_Dama_Carb_P2H5_T7_1308854.ab1	-	XP_001895031.1	hypothetical protein Bm1_17870 [Brugia malayi]	2e-20	par0_492	2-145:+2	PS00005:PKC_PHOSPHO_SITE Protein kinase C phosphorylation site.|PS00006:CK2_PHOSPHO_SITE Casein kinase II phosphorylation site.|PS00008:MYRISTYL N-myristoylation site.	521	no_group	5e-21	102
1	EBT_Dama_Fish_P2F11_SP6_1276597.ab1	GO:0004553,GO:0044421	ACA34373.1	alpha-amylase [Acanthochitona fascicularis]	2e-20	par0_492	3-182:+3	PS00001:ASN_GLYCOSYLATION N-glycosylation site.|PS00006:CK2_PHOSPHO_SITE Casein kinase II phosphorylation site.|PS00008:MYRISTYL N-myristoylation site.	383	-	-	-
0	EBT_Dama_Past_P4H5_SP6_1276263.ab1	-	XP_001895031.1	hypothetical protein Bm1_17870 [Brugia malayi]	2e-20	par0_492	2-145:+2	PS00005:PKC_PHOSPHO_SITE Protein kinase C phosphorylation site.|PS00006:CK2_PHOSPHO_SITE Casein kinase II phosphorylation site.|PS00008:MYRISTYL N-myristoylation site.	221	no_group	3e-21	102
0	EBT_Dama_Past_P4C9_T7_1308934.ab1	-	XP_001895031.1	hypothetical protein Bm1_17870 [Brugia malayi]	2e-20	par0_492	2-145:+2	PS00005:PKC_PHOSPHO_SITE Protein kinase C phosphorylation site.|PS00006:CK2_PHOSPHO_SITE Casein kinase II phosphorylation site.|PS00008:MYRISTYL N-myristoylation site.	514	no_group	5e-21	102
0	EBT_Dama_Past_P3C11_SP6_1276210.ab1	-	XP_001895031.1	hypothetical protein Bm1_17870 [Brugia malayi]	3e-20	par0_492	3-143:+3	PS00005:PKC_PHOSPHO_SITE Protein kinase C phosphorylation site.|PS00006:CK2_PHOSPHO_SITE Casein kinase II phosphorylation site.|PS00008:MYRISTYL N-myristoylation site.	326	no_group	4e-21	101
0	EBT_Dama_FISH_P4F3_T7_1308965.ab1	GO:0007163,GO:0001667,GO:0040001,GO:0001838,GO:0048562,GO:0001738,GO:0055001,GO:0001840	XP_001895031.1	hypothetical protein Bm1_17870 [Brugia malayi]	3e-20	par0_492	1-129:+1	PS00001:ASN_GLYCOSYLATION N-glycosylation site.|PS00004:CAMP_PHOSPHO_SITE cAMP- and cGMP-dependent protein kinase phosphorylation site.|PS00005:PKC_PHOSPHO_SITE Protein kinase C phosphorylation site.|PS00008:MYRISTYL N-myristoylation site.	639	no_group	6e-21	102
0	EBT_Dama_Past_P2G7_SP6_1274768.ab1	-	XP_001895031.1	hypothetical protein Bm1_17870 [Brugia malayi]	3e-20	par0_492	3-143:+3	PS00005:PKC_PHOSPHO_SITE Protein kinase C phosphorylation site.|PS00006:CK2_PHOSPHO_SITE Casein kinase II phosphorylation site.|PS00008:MYRISTYL N-myristoylation site.	321	no_group	4e-21	101
0	EBT_Dama_Past_P2G5_SP6_1274752.ab1	-	XP_001895031.1	hypothetical protein Bm1_17870 [Brugia malayi]	3e-20	par0_492	3-143:+3	PS00005:PKC_PHOSPHO_SITE Protein kinase C phosphorylation site.|PS00006:CK2_PHOSPHO_SITE Casein kinase II phosphorylation site.|PS00008:MYRISTYL N-myristoylation site.	361	no_group	4e-21	101
0	EBT_Dama_Fish_P4F7_SP6_1277286.ab1	-	XP_001895031.1	hypothetical protein Bm1_17870 [Brugia malayi]	3e-20	par0_492	2-145:+2	PS00005:PKC_PHOSPHO_SITE Protein kinase C phosphorylation site.|PS00006:CK2_PHOSPHO_SITE Casein kinase II phosphorylation site.|PS00008:MYRISTYL N-myristoylation site.	221	no_group	4e-21	101
0	EBT_Dama_Past_P2G7_SP6_909845.ab1	-	XP_001895031.1	hypothetical protein Bm1_17870 [Brugia malayi]	3e-20	par0_492	3-143:+3	PS00005:PKC_PHOSPHO_SITE Protein kinase C phosphorylation site.|PS00006:CK2_PHOSPHO_SITE Casein kinase II phosphorylation site.|PS00008:MYRISTYL N-myristoylation site.	346	no_group	4e-21	101
0	EBT_Dama_CARB_P2A3_SP6_1273785.ab1	-	XP_001895031.1	hypothetical protein Bm1_17870 [Brugia malayi]	4e-20	par0_492	1-141:+1	PS00005:PKC_PHOSPHO_SITE Protein kinase C phosphorylation site.|PS00006:CK2_PHOSPHO_SITE Casein kinase II phosphorylation site.|PS00008:MYRISTYL N-myristoylation site.	359	no_group	5e-21	101
0	EBT_Dama_CARB_P2H7_SP6_1273824.ab1	-	XP_001895031.1	hypothetical protein Bm1_17870 [Brugia malayi]	4e-20	par0_492	1-141:+1	PS00005:PKC_PHOSPHO_SITE Protein kinase C phosphorylation site.|PS00006:CK2_PHOSPHO_SITE Casein kinase II phosphorylation site.|PS00008:MYRISTYL N-myristoylation site.	213	no_group	5e-21	101
0	EBT_Dama_Past_P2B5_T7_1309016.ab1	-	XP_001895031.1	hypothetical protein Bm1_17870 [Brugia malayi]	5e-20	-	-	-	737	no_group	8e-21	102
1	EBT_Dama_CAR_P4F10_SP6_1274405.ab1	GO:0003676,GO:0010467,GO:0005198,GO:0033279	ADN23545.1	40S ribosomal protein S2/30S [Hyalomma marginatum rufipes]	5e-20	par0_492	1-213:+1	PS00008:MYRISTYL N-myristoylation site.|PS00342:MICROBODIES_CTER Microbodies C-terminal targeting signal.	495	OG4_10195	2e-20	99.8
0	EBT_Dama_Fish_P1A2_SP6_1276424.ab1	-	EFA01361.1	mitochondrial cytochrome c1 [Tribolium castaneum]	5e-20	par0_492	-	-	330	-	-	-
1	EBT_Dama_CARB_P8G4_SP6_1274456.ab1	-	XP_001851248.1	conserved hypothetical protein [Culex quinquefasciatus]	6e-20	par0_492	150-398:+3	PS00005:PKC_PHOSPHO_SITE Protein kinase C phosphorylation site.|PS00006:CK2_PHOSPHO_SITE Casein kinase II phosphorylation site.|PS00008:MYRISTYL N-myristoylation site.	448	OG4_43812	9e-21	100
1	EBT_Dama_CARB_P6E3_SP6_1275342.ab1	-	XP_001851248.1	conserved hypothetical protein [Culex quinquefasciatus]	6e-20	par0_492	150-398:+3	PS00005:PKC_PHOSPHO_SITE Protein kinase C phosphorylation site.|PS00006:CK2_PHOSPHO_SITE Casein kinase II phosphorylation site.|PS00008:MYRISTYL N-myristoylation site.	447	OG4_43812	9e-21	100
0	EBT_Dama_Fish_P2E9_SP6_1276580.ab1	GO:0019866,GO:0051234,GO:0045333,GO:0005506,GO:0043231,GO:0031224,GO:0003824	NP_008622.1	COX1_15068 cytochrome c oxidase subunit I [Daphnia pulex]	6e-20	par0_492	3-164:+3	PS00005:PKC_PHOSPHO_SITE Protein kinase C phosphorylation site.	370	OG4_11809	7e-07	54.3
1	EBT_Dama_Past_P3G5_T7_1309029.ab1	GO:0006351,GO:0003712	XP_001948183.1	PREDICTED: similar to GA21044-PA [Acyrthosiphon pisum]	8e-20	par0_492	37-411:+1	PS00004:CAMP_PHOSPHO_SITE cAMP- and cGMP-dependent protein kinase phosphorylation site.|PS00005:PKC_PHOSPHO_SITE Protein kinase C phosphorylation site.|PS00006:CK2_PHOSPHO_SITE Casein kinase II phosphorylation site.|PS00007:TYR_PHOSPHO_SITE Tyrosine kinase phosphorylation site.|PS00008:MYRISTYL N-myristoylation site.|PS00009:AMIDATION Amidation site.	759	OG4_12555	1e-20	101
0	EBT_Dama_Fish_P3E8_SP6_1276668.ab1	-	XP_002607883.1	hypothetical protein BRAFLDRAFT_213680 [Branchiostoma floridae]	1e-19	par0_492	1-321:+1	PS00008:MYRISTYL N-myristoylation site.	454	-	-	-
1	EBT_Dama_FISH_P1A9_T7_1308979.ab1	-	XP_002074745.1	GK22993 [Drosophila willistoni]	1e-19	par0_492	113-304:+2	PS00004:CAMP_PHOSPHO_SITE cAMP- and cGMP-dependent protein kinase phosphorylation site.|PS00005:PKC_PHOSPHO_SITE Protein kinase C phosphorylation site.|PS00008:MYRISTYL N-myristoylation site.	550	OG4_13418	2e-20	100
1	EBT_Dama_CAR_P4H9_SP6_1274415.ab1	-	XP_001946672.1	PREDICTED: similar to peroxinectin [Acyrthosiphon pisum]	2e-19	par0_492	78-353:+3	PS00005:PKC_PHOSPHO_SITE Protein kinase C phosphorylation site.|PS00007:TYR_PHOSPHO_SITE Tyrosine kinase phosphorylation site.|PS00008:MYRISTYL N-myristoylation site.	353	-	-	-
1	EBT_Dama_Past_P4B11_SP6_1276305.ab1	-	EFA10333.1	hypothetical protein TcasGA2_TC012551 [Tribolium castaneum]	2e-19	par0_492	2-442:+2	PS00001:ASN_GLYCOSYLATION N-glycosylation site.|PS00004:CAMP_PHOSPHO_SITE cAMP- and cGMP-dependent protein kinase phosphorylation site.|PS00006:CK2_PHOSPHO_SITE Casein kinase II phosphorylation site.	448	-	-	-
1	EBT_Dama_Fish_P1A12_SP6_1276504.ab1	GO:0000041,GO:0031224	EEZ98850.1	hypothetical protein TcasGA2_TC004460 [Tribolium castaneum]	2e-19	par0_492	59-268:+2	PS00005:PKC_PHOSPHO_SITE Protein kinase C phosphorylation site.|PS00008:MYRISTYL N-myristoylation site.	363	OG4_12255	4e-19	95.1
0	EBT_Dama_Past_P4H4_T7_1309039.ab1	-	XP_001895031.1	hypothetical protein Bm1_17870 [Brugia malayi]	2e-19	par0_492	2-139:+2	PS00005:PKC_PHOSPHO_SITE Protein kinase C phosphorylation site.|PS00006:CK2_PHOSPHO_SITE Casein kinase II phosphorylation site.|PS00008:MYRISTYL N-myristoylation site.|PS00016:RGD Cell attachment sequence.	514	no_group	4e-20	99
0	EBT_Dama_Carb_P5A2_T7_1308866.ab1	-	XP_001895031.1	hypothetical protein Bm1_17870 [Brugia malayi]	3e-19	par0_492	2-139:+2	PS00005:PKC_PHOSPHO_SITE Protein kinase C phosphorylation site.|PS00006:CK2_PHOSPHO_SITE Casein kinase II phosphorylation site.|PS00008:MYRISTYL N-myristoylation site.|PS00016:RGD Cell attachment sequence.	579	no_group	5e-20	99
0	EBT_Dama_Past_P5A11_SP6_1276392.ab1	-	XP_001895031.1	hypothetical protein Bm1_17870 [Brugia malayi]	4e-19	par0_492	2-139:+2	PS00005:PKC_PHOSPHO_SITE Protein kinase C phosphorylation site.|PS00006:CK2_PHOSPHO_SITE Casein kinase II phosphorylation site.|PS00008:MYRISTYL N-myristoylation site.|PS00016:RGD Cell attachment sequence.	322	no_group	6e-20	97.8
0	EBT_Dama_PAST_P5A11_SP6_1273848.ab1	-	XP_001895031.1	hypothetical protein Bm1_17870 [Brugia malayi]	4e-19	par0_492	2-139:+2	PS00005:PKC_PHOSPHO_SITE Protein kinase C phosphorylation site.|PS00006:CK2_PHOSPHO_SITE Casein kinase II phosphorylation site.|PS00008:MYRISTYL N-myristoylation site.|PS00016:RGD Cell attachment sequence.	314	no_group	6e-20	97.8
1	EBT_Dama_Fish_P3FH12_SP6_1276703.ab1	GO:0006865,GO:0005626	XP_002430155.1	Folate receptor alpha precursor, putative [Pediculus humanus	5e-19	par0_492	183-332:+3	PS00005:PKC_PHOSPHO_SITE Protein kinase C phosphorylation site.	415	-	-	-
1	EBT_Dama_Past_P5G6_SP6_1276366.ab1	-	XP_002153811.1	PREDICTED: hypothetical protein [Hydra magnipapillata]	1e-18	-	192-374:+3	PS00001:ASN_GLYCOSYLATION N-glycosylation site.|PS00006:CK2_PHOSPHO_SITE Casein kinase II phosphorylation site.|PS00007:TYR_PHOSPHO_SITE Tyrosine kinase phosphorylation site.|PS00008:MYRISTYL N-myristoylation site.	444	-	-	-
1	EBT_Dama_CARB_P7H8_SP6_1274232.ab1	-	XP_624353.1	PREDICTED: similar to CG6084-PA, isoform A isoform 1 [Apis	1e-18	par0_492	2-247:+2	PS00001:ASN_GLYCOSYLATION N-glycosylation site.|PS00005:PKC_PHOSPHO_SITE Protein kinase C phosphorylation site.|PS00006:CK2_PHOSPHO_SITE Casein kinase II phosphorylation site.	348	OG4_10049	2e-19	96.3
1	EBT_Dama_Past_P1C9_SP6_1274588.ab1	-	EFA07554.1	Start1 [Tribolium castaneum]	2e-18	par0_492	128-244:+2	PS00001:ASN_GLYCOSYLATION N-glycosylation site.|PS00005:PKC_PHOSPHO_SITE Protein kinase C phosphorylation site.|PS00009:AMIDATION Amidation site.	481	-	-	-
1	EBT_Dama_Fish_P3E2_SP6_1276620.ab1	-	XP_002153811.1	PREDICTED: hypothetical protein [Hydra magnipapillata]	2e-18	-	190-372:+1	PS00001:ASN_GLYCOSYLATION N-glycosylation site.|PS00006:CK2_PHOSPHO_SITE Casein kinase II phosphorylation site.|PS00007:TYR_PHOSPHO_SITE Tyrosine kinase phosphorylation site.|PS00008:MYRISTYL N-myristoylation site.	469	-	-	-
1	EBT_Dama_Past_P3E9_SP6_1276196.ab1	-	XP_001123215.1	PREDICTED: similar to 60S ribosomal protein L7a, partial [Apis	2e-18	par0_492	1-135:+1	PS00005:PKC_PHOSPHO_SITE Protein kinase C phosphorylation site.|PS00006:CK2_PHOSPHO_SITE Casein kinase II phosphorylation site.	462	OG4_68681	2e-19	95.9
1	EBT_Dama_Past_P3A5_SP6_1276160.ab1	GO:0016787	XP_002428396.1	serine proteinase stubble, putative [Pediculus humanus corporis]	4e-18	par0_492	64-369:+1	PS00005:PKC_PHOSPHO_SITE Protein kinase C phosphorylation site.|PS00006:CK2_PHOSPHO_SITE Casein kinase II phosphorylation site.|PS00008:MYRISTYL N-myristoylation site.|PS00134:TRYPSIN_HIS Serine proteases, trypsin family, histidine active site.	369	-	-	-
1	EBT_Dama_Past_P3C10_SP6_1276202.ab1	GO:0003824	XP_002412440.1	pseudouridylate synthase, putative [Ixodes scapularis]	5e-18	par0_492	1-153:+1	PS00004:CAMP_PHOSPHO_SITE cAMP- and cGMP-dependent protein kinase phosphorylation site.|PS00006:CK2_PHOSPHO_SITE Casein kinase II phosphorylation site.	550	-	-	-
1	EBT_Dama_Fish_P4C1_SP6_1277235.ab1	GO:0042770,GO:0016790,GO:0031981,GO:0005768,GO:0043687,GO:0005515,GO:0019783	XP_002597713.1	hypothetical protein BRAFLDRAFT_217385 [Branchiostoma floridae]	7e-18	par0_492	115-318:+1	PS00001:ASN_GLYCOSYLATION N-glycosylation site.|PS00005:PKC_PHOSPHO_SITE Protein kinase C phosphorylation site.	365	OG4_12596	8e-16	74.7
1	EBT_Dama_FISH_P3F2_T7_1309003.ab1	GO:0010467,GO:0030529,GO:0005198,GO:0005488	XP_001648354.1	40S ribosomal protein S24 [Aedes aegypti]	8e-18	par0_492	194-301:+2	PS00004:CAMP_PHOSPHO_SITE cAMP- and cGMP-dependent protein kinase phosphorylation site.|PS00005:PKC_PHOSPHO_SITE Protein kinase C phosphorylation site.|PS00008:MYRISTYL N-myristoylation site.	687	OG4_10426	1e-18	94.7
1	EBT_Dama_Past_P1B12_SP6_1274611.ab1	GO:0010467,GO:0030529,GO:0005198,GO:0005488	XP_001648354.1	40S ribosomal protein S24 [Aedes aegypti]	8e-18	par0_492	3-260:+3	PS00005:PKC_PHOSPHO_SITE Protein kinase C phosphorylation site.	260	OG4_10426	1e-18	93.6
1	EBT_Dama_CARB_P5A4_SP6_1273985.ab1	-	XP_001604627.1	PREDICTED: similar to conserved hypothetical protein [Nasonia	9e-18	par0_492	1-327:+1	PS00005:PKC_PHOSPHO_SITE Protein kinase C phosphorylation site.	570	OG4_17923	1e-15	84.3
1	EBT_Dama_Past_P1B7_SP6_1274571.ab1	-	XP_002153811.1	PREDICTED: hypothetical protein [Hydra magnipapillata]	1e-17	-	190-372:+1	PS00001:ASN_GLYCOSYLATION N-glycosylation site.|PS00006:CK2_PHOSPHO_SITE Casein kinase II phosphorylation site.|PS00007:TYR_PHOSPHO_SITE Tyrosine kinase phosphorylation site.|PS00008:MYRISTYL N-myristoylation site.	433	-	-	-
1	EBT_Dama_Past_P5F12_SP6_1276413.ab1	-	BAH23312.1	cuticle protein5a [Daphnia magna]	1e-17	par0_492	1-393:+1	PS00001:ASN_GLYCOSYLATION N-glycosylation site.|PS00005:PKC_PHOSPHO_SITE Protein kinase C phosphorylation site.|PS00006:CK2_PHOSPHO_SITE Casein kinase II phosphorylation site.|PS00008:MYRISTYL N-myristoylation site.	393	no_group	2e-12	72.8
1	EBT_Dama_Past_P3G12_T7_1309034.ab1	GO:0030286,GO:0007472,GO:0007015,GO:0003006,GO:0042802,GO:0003774,GO:0045502,GO:0016887,GO:0048232,GO:0007017,GO:0006997	XP_001655386.1	cytoplasmic dynein light chain [Aedes aegypti]	1e-17	par0_492	1-141:+1	PS00005:PKC_PHOSPHO_SITE Protein kinase C phosphorylation site.|PS00008:MYRISTYL N-myristoylation site.|PS01239:DYNEIN_LIGHT_1 Dynein light chain type 1 signature.	652	OG4_10763	2e-18	94
1	EBT_Dama_Past_P2B8_T7_1309399.ab1	GO:0030286,GO:0007472,GO:0007015,GO:0003006,GO:0042802,GO:0003774,GO:0045502,GO:0016887,GO:0048232,GO:0007017,GO:0006997	XP_001655386.1	cytoplasmic dynein light chain [Aedes aegypti]	1e-17	par0_492	1-141:+1	PS00005:PKC_PHOSPHO_SITE Protein kinase C phosphorylation site.|PS00008:MYRISTYL N-myristoylation site.|PS01239:DYNEIN_LIGHT_1 Dynein light chain type 1 signature.	653	OG4_10763	2e-18	94
1	EBT_Dama_Fish_P2H2_SP6_1276527.ab1	GO:0043232,GO:0032559,GO:0009850	EFN78406.1	Actin-5, muscle-specific [Harpegnathos saltator]	2e-17	par0_492	2-409:+2	PS00006:CK2_PHOSPHO_SITE Casein kinase II phosphorylation site.|PS00008:MYRISTYL N-myristoylation site.	419	OG4_10066	3e-18	92
1	EBT_Dama_Past_P2G8_SP6_1274776.ab1	-	BAG80991.1	opsin [Branchinella kugenumaensis]	2e-17	-	2-127:+2	PS00004:CAMP_PHOSPHO_SITE cAMP- and cGMP-dependent protein kinase phosphorylation site.|PS00008:MYRISTYL N-myristoylation site.	459	-	-	-
1	EBT_Dama_Past_P2A6_SP6_1274754.ab1	GO:0005626,GO:0016311,GO:0023033,GO:0016791,GO:0034704,GO:0042995,GO:0005515,GO:0050794	NP_001008030.1	protein phosphatase, Mg2+/Mn2+ dependent, 1B [Xenopus (Silurana)	2e-17	par0_492	1-138:+1	PS00001:ASN_GLYCOSYLATION N-glycosylation site.|PS00005:PKC_PHOSPHO_SITE Protein kinase C phosphorylation site.	415	-	-	-
1	EBT_Dama_CAR_P4G4_SP6_1274411.ab1	-	EFN64371.1	Chromobox protein-like protein 5 [Camponotus floridanus]	4e-17	par0_492	174-431:+3	PS00004:CAMP_PHOSPHO_SITE cAMP- and cGMP-dependent protein kinase phosphorylation site.|PS00006:CK2_PHOSPHO_SITE Casein kinase II phosphorylation site.	431	OG4_12398	7e-18	90.9
1	EBT_Dama_Past_P2C12_SP6_1274804.ab1	-	EFN71125.1	Protein LTV1-like protein [Camponotus floridanus]	4e-17	par0_492	200-337:+2	PS00008:MYRISTYL N-myristoylation site.	338	OG4_12388	5e-16	84.7
1	EBT_Dama_FISH_P5H8_T7_1308949.ab1	-	EFN64489.1	DCN1-like protein 4 [Camponotus floridanus]	5e-17	par0_492	1-180:+1	PS00005:PKC_PHOSPHO_SITE Protein kinase C phosphorylation site.|PS00006:CK2_PHOSPHO_SITE Casein kinase II phosphorylation site.	698	OG4_13807	1e-17	91.7
1	EBT_Dama_CARB_P7E4_SP6_1274197.ab1	GO:0003824	XP_001633045.1	predicted protein [Nematostella vectensis]	7e-17	par0_492	3-299:+3	PS00001:ASN_GLYCOSYLATION N-glycosylation site.|PS00005:PKC_PHOSPHO_SITE Protein kinase C phosphorylation site.|PS00008:MYRISTYL N-myristoylation site.|PS00342:MICROBODIES_CTER Microbodies C-terminal targeting signal.	299	-	-	-
1	EBT_Dama_FISH_P4B4_T7_1309384.ab1	GO:0030286,GO:0007472,GO:0007015,GO:0003006,GO:0042802,GO:0003774,GO:0045502,GO:0016887,GO:0048232,GO:0007017,GO:0006997	XP_001655386.1	cytoplasmic dynein light chain [Aedes aegypti]	7e-17	par0_492	1-141:+1	PS00005:PKC_PHOSPHO_SITE Protein kinase C phosphorylation site.|PS00008:MYRISTYL N-myristoylation site.|PS01239:DYNEIN_LIGHT_1 Dynein light chain type 1 signature.	325	OG4_10763	9e-18	90.5
1	EBT_Dama_Past_P1A9_SP6_1274586.ab1	GO:0005515,GO:0043229,GO:0009987,GO:0032991	XP_002198416.1	PREDICTED: transforming, acidic coiled-coil containing protein 3	9e-17	-	165-341:+3	PS00005:PKC_PHOSPHO_SITE Protein kinase C phosphorylation site.|PS00006:CK2_PHOSPHO_SITE Casein kinase II phosphorylation site.	503	-	-	-
1	EBT_Dama_Fish_P1H3_SP6_1276439.ab1	-	XP_001600168.1	PREDICTED: similar to p23-like protein [Nasonia vitripennis]	9e-17	par0_492	131-238:+2	PS00001:ASN_GLYCOSYLATION N-glycosylation site.|PS00008:MYRISTYL N-myristoylation site.	434	OG4_10884	1e-16	86.7
1	EBT_Dama_Past_P3C8_T7_1309031.ab1	GO:0030286,GO:0007472,GO:0007015,GO:0003006,GO:0042802,GO:0003774,GO:0045502,GO:0016887,GO:0048232,GO:0007017,GO:0006997	XP_001655386.1	cytoplasmic dynein light chain [Aedes aegypti]	9e-17	par0_492	1-141:+1	PS00005:PKC_PHOSPHO_SITE Protein kinase C phosphorylation site.|PS00008:MYRISTYL N-myristoylation site.|PS01239:DYNEIN_LIGHT_1 Dynein light chain type 1 signature.	496	OG4_10763	2e-17	90.1
0	EBT_Dama_Fish_P4E7_SP6_1277285.ab1	GO:0050896	EFA12691.1	hypothetical protein TcasGA2_TC001999 [Tribolium castaneum]	1e-16	par0_492	3-167:+3	PS00008:MYRISTYL N-myristoylation site.	274	OG4_11644	2e-15	82.4
1	EBT_Dama_Past_P1C4_SP6_1274548.ab1	-	BAG80991.1	opsin [Branchinella kugenumaensis]	1e-16	-	3-281:+3	PS00001:ASN_GLYCOSYLATION N-glycosylation site.|PS00005:PKC_PHOSPHO_SITE Protein kinase C phosphorylation site.|PS00006:CK2_PHOSPHO_SITE Casein kinase II phosphorylation site.|PS00008:MYRISTYL N-myristoylation site.|PS00016:RGD Cell attachment sequence.	386	-	-	-
1	EBT_Dama_CARB_P6D10_SP6_1275397.ab1	GO:0003824	AAO17927.2	AF468016_1 alpha-amylase [Corbicula fluminea]	1e-16	par0_492	29-265:+2	PS00001:ASN_GLYCOSYLATION N-glycosylation site.|PS00008:MYRISTYL N-myristoylation site.	378	OG4_43538	1e-10	66.6
1	EBT_Dama_CARB_P5D6_SP6_1274004.ab1	-	ADK34016.1	glutathione S-transferase [Prionchulus punctatus]	6e-16	par0_492	300-539:+3	PS00004:CAMP_PHOSPHO_SITE cAMP- and cGMP-dependent protein kinase phosphorylation site.|PS00005:PKC_PHOSPHO_SITE Protein kinase C phosphorylation site.|PS00006:CK2_PHOSPHO_SITE Casein kinase II phosphorylation site.|PS00008:MYRISTYL N-myristoylation site.	539	-	-	-
0	EBT_Dama_Carb_P7G11_T7_1308886.ab1	-	XP_001895031.1	hypothetical protein Bm1_17870 [Brugia malayi]	6e-16	par0_492	72-332:+3	PS00005:PKC_PHOSPHO_SITE Protein kinase C phosphorylation site.|PS00006:CK2_PHOSPHO_SITE Casein kinase II phosphorylation site.|PS00008:MYRISTYL N-myristoylation site.	567	OG4_41303	2e-16	87
1	EBT_Dama_CARB_P6B7_SP6_1275371.ab1	GO:0019866,GO:0031224,GO:0006810	XP_002402794.1	glutamate carrier protein, putative [Ixodes scapularis]	6e-16	par0_492	1-240:+1	PS00005:PKC_PHOSPHO_SITE Protein kinase C phosphorylation site.|PS00008:MYRISTYL N-myristoylation site.	257	OG4_15327	8e-14	77.4
1	EBT_Dama_Fish_P4H1_SP6_1277240.ab1	-	EFN80227.1	Epididymal secretory protein E1 [Harpegnathos saltator]	7e-16	par0_492	117-317:+3	PS00005:PKC_PHOSPHO_SITE Protein kinase C phosphorylation site.	368	-	-	-
1	EBT_Dama_Fish_P1B8_SP6_1276473.ab1	-	XP_002409300.1	WD-repeat protein, putative [Ixodes scapularis]	7e-16	par0_492	3-161:+3	PS00006:CK2_PHOSPHO_SITE Casein kinase II phosphorylation site.|PS00008:MYRISTYL N-myristoylation site.	391	-	-	-
0	EBT_Dama_Fish_P5G4_SP6_1277359.ab1	GO:0055114	ABD19105.1	NADH dehydrogenase subunit 4 [Daphnia pulex]	9e-16	par0_492	226-411:+1	PS00005:PKC_PHOSPHO_SITE Protein kinase C phosphorylation site.	411	-	-	-
1	EBT_Dama_CARB_P6A3_SP6_1275338.ab1	GO:0003678,GO:0005488,GO:0043231,GO:0006261,GO:0006277	XP_001964187.1	GF21421 [Drosophila ananassae]	1e-15	par0_492	178-300:+1	PS00005:PKC_PHOSPHO_SITE Protein kinase C phosphorylation site.	302	-	-	-
1	EBT_Dama_FISH_P2E11_T7_1308995.ab1	GO:0007052,GO:0010467,GO:0015934,GO:0005198	ABK91823.1	60S ribosomal protein L31 [Artemia franciscana]	2e-15	par0_492	3-230:+3	PS00005:PKC_PHOSPHO_SITE Protein kinase C phosphorylation site.|PS00008:MYRISTYL N-myristoylation site.	573	OG4_10487	1e-14	81.3
1	EBT_Dama_Fish_P3A5_SP6_1276640.ab1	GO:0003676,GO:0015934,GO:0006412	ABS19978.1	ribosomal protein L18a [Artemia franciscana]	2e-15	par0_492	41-232:+2	PS00005:PKC_PHOSPHO_SITE Protein kinase C phosphorylation site.	319	OG4_10588	2e-15	82.4
1	EBT_Dama_Past_P3B5_SP6_1276161.ab1	-	ACB05773.1	chitinase [Artemia franciscana]	2e-15	-	2-238:+2	PS00005:PKC_PHOSPHO_SITE Protein kinase C phosphorylation site.|PS00006:CK2_PHOSPHO_SITE Casein kinase II phosphorylation site.|PS00008:MYRISTYL N-myristoylation site.	343	OG4_10335	8e-16	84
0	EBT_Dama_Carb_P6H2_T7_1308871.ab1	-	XP_001656310.1	gamma-subunit,methylmalonyl-CoA decarboxylase, putative [Aedes	3e-15	par0_492	96-566:+3	PS00001:ASN_GLYCOSYLATION N-glycosylation site.|PS00006:CK2_PHOSPHO_SITE Casein kinase II phosphorylation site.|PS00008:MYRISTYL N-myristoylation site.	687	OG4_11258	5e-16	86.3
1	EBT_Dama_CARB_P5C1_SP6_1273963.ab1	GO:0046872,GO:0016887,GO:0016460	ABS19976.1	myosin light chain [Artemia franciscana]	3e-15	par0_492	1-171:+1	PS00004:CAMP_PHOSPHO_SITE cAMP- and cGMP-dependent protein kinase phosphorylation site.|PS00005:PKC_PHOSPHO_SITE Protein kinase C phosphorylation site.|PS00008:MYRISTYL N-myristoylation site.	453	OG4_29301	2e-15	83.2
1	EBT_Dama_Past_P1E4_SP6_1274550.ab1	-	BAH71144.1	ACYPI009245 [Acyrthosiphon pisum]	4e-15	par0_492	2-253:+2	PS00005:PKC_PHOSPHO_SITE Protein kinase C phosphorylation site.|PS00006:CK2_PHOSPHO_SITE Casein kinase II phosphorylation site.	253	-	-	-
1	EBT_Dama_Carb_P6H5_T7_1308873.ab1	GO:0006000,GO:0005529,GO:0042598,GO:0016744,GO:0044444,GO:0006007	XP_001660027.1	transaldolase [Aedes aegypti]	5e-15	par0_492	2-220:+2	PS00005:PKC_PHOSPHO_SITE Protein kinase C phosphorylation site.|PS00006:CK2_PHOSPHO_SITE Casein kinase II phosphorylation site.	510	OG4_10688	1e-15	84.3
1	EBT_Dama_Past_P2C5_SP6_1274748.ab1	GO:0007417,GO:0009888,GO:0005840,GO:0043231,GO:0043005,GO:0031103,GO:0044297,GO:0042221	AAI22374.1	Unknown (protein for IMAGE:7925381) [Danio rerio]	6e-15	par0_492	3-131:+3	PS00008:MYRISTYL N-myristoylation site.	445	-	-	-
1	EBT_Dama_Past_P1C5__SP6_1274556.ab1	GO:0007417,GO:0009888,GO:0005840,GO:0043231,GO:0043005,GO:0031103,GO:0044297,GO:0042221	AAI22374.1	Unknown (protein for IMAGE:7925381) [Danio rerio]	6e-15	par0_492	3-131:+3	PS00008:MYRISTYL N-myristoylation site.	445	-	-	-
1	EBT_Dama_CARB_P7G7_SP6_1274223.ab1	GO:0002251,GO:0016310,GO:0006950,GO:0004702,GO:0007243	XP_001358448.2	GA20540 [Drosophila pseudoobscura pseudoobscura]	6e-15	par0_492	47-259:+2	PS00006:CK2_PHOSPHO_SITE Casein kinase II phosphorylation site.	473	OG4_13639	2e-15	83.2
0	EBT_Dama_CARB_P6D4_SP6_1275349.ab1	GO:0022900,GO:0044425	NP_008632.1	CYTB_15068 cytochrome b [Daphnia pulex]	7e-15	par0_492	75-185:+3	PS00005:PKC_PHOSPHO_SITE Protein kinase C phosphorylation site.	290	OG4_12164	1e-10	64.3
0	EBT_Dama_CARB_P3E3_SP6_1273885.ab1	-	ACR38454.1	unknown [Zea mays]	8e-15	par0_492	-	-	425	-	-	-
0	EBT_Dama_CARB_P3G5_SP6_1273903.ab1	-	ACR38454.1	unknown [Zea mays]	8e-15	par0_492	-	-	412	-	-	-
0	EBT_Dama_CARB_P3G3_SP6_1273887.ab1	-	ACR38454.1	unknown [Zea mays]	8e-15	par0_492	-	-	412	-	-	-
0	EBT_Dama_CARB_P3D3_SP6_1273884.ab1	-	ACR38454.1	unknown [Zea mays]	8e-15	par0_492	-	-	412	-	-	-
1	EBT_Dama_Fish_P2B2_SP6_1276521.ab1	GO:0007417,GO:0009888,GO:0005840,GO:0043231,GO:0043005,GO:0031103,GO:0044297,GO:0042221	AAI22374.1	Unknown (protein for IMAGE:7925381) [Danio rerio]	2e-14	par0_492	2-133:+2	PS00008:MYRISTYL N-myristoylation site.	446	-	-	-
1	EBT_Dama_Fish_P2G3_SP6_1276534.ab1	GO:0005840,GO:0022613	XP_316000.1	AGAP005960-PA [Anopheles gambiae str. PEST]	2e-14	par0_492	3-221:+3	PS00001:ASN_GLYCOSYLATION N-glycosylation site.|PS00005:PKC_PHOSPHO_SITE Protein kinase C phosphorylation site.|PS00006:CK2_PHOSPHO_SITE Casein kinase II phosphorylation site.|PS00008:MYRISTYL N-myristoylation site.	275	OG4_10531	3e-15	82
1	EBT_Dama_Fish_P2B2_SP6_909800.ab1	GO:0007417,GO:0009888,GO:0005840,GO:0043231,GO:0043005,GO:0031103,GO:0044297,GO:0042221	AAI22374.1	Unknown (protein for IMAGE:7925381) [Danio rerio]	2e-14	par0_492	2-133:+2	PS00008:MYRISTYL N-myristoylation site.	446	-	-	-
1	EBT_Dama_CARB_P6H8_SP6_1275385.ab1	-	AAZ29605.1	activated C kinase 1 receptor [Choristoneura fumiferana]	2e-14	par0_492	1-243:+1	PS00005:PKC_PHOSPHO_SITE Protein kinase C phosphorylation site.|PS00006:CK2_PHOSPHO_SITE Casein kinase II phosphorylation site.	309	OG4_11021	6e-14	77.8
1	EBT_Dama_Carb_P8D10_T7_1308916.ab1	-	XP_001851248.1	conserved hypothetical protein [Culex quinquefasciatus]	2e-14	par0_492	251-523:+2	PS00005:PKC_PHOSPHO_SITE Protein kinase C phosphorylation site.|PS00006:CK2_PHOSPHO_SITE Casein kinase II phosphorylation site.	581	-	-	-
1	EBT_Dama_FISH_P5A11_T7_1308950.ab1	GO:0031224,GO:0000323,GO:0001505,GO:0006904,GO:0005515,GO:0012505,GO:0015031	XP_002101894.1	GE15352 [Drosophila yakuba]	3e-14	par0_492	116-430:+2	PS00001:ASN_GLYCOSYLATION N-glycosylation site.|PS00005:PKC_PHOSPHO_SITE Protein kinase C phosphorylation site.|PS00006:CK2_PHOSPHO_SITE Casein kinase II phosphorylation site.|PS00008:MYRISTYL N-myristoylation site.	573	OG4_11063	4e-14	79.3
0	EBT_Dama_CARB_P1A9_SP6_1273737.ab1	-	ACR38454.1	unknown [Zea mays]	3e-14	par0_492	-	-	426	-	-	-
1	EBT_Dama_Past_P5F7_SP6_1276373.ab1	GO:0006818,GO:0000275,GO:0015077,GO:0015662	ADO95153.1	mitochondrial ATP synthase coupling factor [Antheraea yamamai]	5e-14	par0_492	1-201:+1	PS00005:PKC_PHOSPHO_SITE Protein kinase C phosphorylation site.|PS00006:CK2_PHOSPHO_SITE Casein kinase II phosphorylation site.|PS00008:MYRISTYL N-myristoylation site.	237	OG4_17330	5e-14	78.2
1	EBT_Dama_Past_P4F4_T7_1309038.ab1	-	EFA00092.1	hypothetical protein TcasGA2_TC002907 [Tribolium castaneum]	1e-13	par0_492	90-407:+3	PS00005:PKC_PHOSPHO_SITE Protein kinase C phosphorylation site.|PS00006:CK2_PHOSPHO_SITE Casein kinase II phosphorylation site.|PS00008:MYRISTYL N-myristoylation site.	646	no_group	5e-10	66.2
1	EBT_Dama_CARB_P5F7_SP6_1274014.ab1	GO:0030414	Q6T6T5.1	IVBI1_BITGA RecName: Full=Bitisilin-1; AltName: Full=BG-11; AltName:	1e-13	par0_492	37-426:+1	PS00001:ASN_GLYCOSYLATION N-glycosylation site.|PS00005:PKC_PHOSPHO_SITE Protein kinase C phosphorylation site.|PS00006:CK2_PHOSPHO_SITE Casein kinase II phosphorylation site.|PS00007:TYR_PHOSPHO_SITE Tyrosine kinase phosphorylation site.|PS00008:MYRISTYL N-myristoylation site.|PS00280:BPTI_KUNITZ_1 Pancreatic trypsin inhibitor (Kunitz) family signature.	428	-	-	-
1	EBT_Dama_Fish_P1A8_SP6_1276472.ab1	GO:0005840,GO:0006412	ABY62739.1	ribosomal protein S10e [Artemia franciscana]	2e-13	-	1-297:+1	PS00005:PKC_PHOSPHO_SITE Protein kinase C phosphorylation site.|PS00006:CK2_PHOSPHO_SITE Casein kinase II phosphorylation site.|PS00007:TYR_PHOSPHO_SITE Tyrosine kinase phosphorylation site.|PS00008:MYRISTYL N-myristoylation site.	314	OG4_10550	2e-13	76.3
1	EBT_Dama_Past_P2F7_SP6_1274767.ab1	GO:0006810,GO:0044425	NP_001070199.1	hypothetical protein LOC767764 [Danio rerio]	2e-13	par0_492	49-351:+1	PS00005:PKC_PHOSPHO_SITE Protein kinase C phosphorylation site.|PS00008:MYRISTYL N-myristoylation site.|PS00605:ATPASE_C ATP synthase c subunit signature.	445	OG4_10358	1e-13	76.6
1	EBT_Dama_Past_P2F7_SP6_909844.ab1	GO:0006810,GO:0044425	NP_001070199.1	hypothetical protein LOC767764 [Danio rerio]	2e-13	par0_492	49-351:+1	PS00005:PKC_PHOSPHO_SITE Protein kinase C phosphorylation site.|PS00008:MYRISTYL N-myristoylation site.|PS00605:ATPASE_C ATP synthase c subunit signature.	441	OG4_10358	1e-13	76.6
1	EBT_Dama_Past_P5G3_SP6_1276342.ab1	GO:0005815,GO:0004672,GO:0040007,GO:0065007,GO:0012505,GO:0044237	XP_001845039.1	conserved hypothetical protein [Culex quinquefasciatus]	2e-13	par0_492	191-319:+2	PS00001:ASN_GLYCOSYLATION N-glycosylation site.	390	OG4_15746	3e-14	79
1	EBT_Dama_Past_P1F12_SP6_1274615.ab1	GO:0005815,GO:0004672,GO:0040007,GO:0065007,GO:0012505,GO:0044237	XP_001845039.1	conserved hypothetical protein [Culex quinquefasciatus]	2e-13	par0_492	191-319:+2	PS00001:ASN_GLYCOSYLATION N-glycosylation site.	440	OG4_15746	3e-14	79
1	EBT_Dama_Fish_P2G8_SP6_1276574.ab1	-	BAH23306.1	cuticle protein1c [Daphnia magna]	2e-13	-	1-291:+1	PS00004:CAMP_PHOSPHO_SITE cAMP- and cGMP-dependent protein kinase phosphorylation site.|PS00005:PKC_PHOSPHO_SITE Protein kinase C phosphorylation site.|PS00006:CK2_PHOSPHO_SITE Casein kinase II phosphorylation site.	451	-	-	-
1	EBT_Dama_FISH_P2D3_T7_1308984.ab1	-	ABS19978.1	ribosomal protein L18a [Artemia franciscana]	2e-13	par0_492	86-364:+2	PS00001:ASN_GLYCOSYLATION N-glycosylation site.|PS00006:CK2_PHOSPHO_SITE Casein kinase II phosphorylation site.	754	OG4_10588	2e-13	77.8
1	EBT_Dama_CARB_P5B8_SP6_1274018.ab1	GO:0043231,GO:0003712,GO:0006357,GO:0003677	EFN61793.1	Dr1-associated corepressor [Camponotus floridanus]	3e-13	par0_492	3-509:+3	PS00001:ASN_GLYCOSYLATION N-glycosylation site.|PS00005:PKC_PHOSPHO_SITE Protein kinase C phosphorylation site.|PS00006:CK2_PHOSPHO_SITE Casein kinase II phosphorylation site.|PS00008:MYRISTYL N-myristoylation site.|PS00009:AMIDATION Amidation site.	511	OG4_13217	1e-11	70.5
1	EBT_Dama_Past_P3A6_SP6_1276168.ab1	GO:0005815,GO:0040007,GO:0016301,GO:0012505,GO:0044237	XP_001845039.1	conserved hypothetical protein [Culex quinquefasciatus]	7e-13	par0_492	193-321:+1	PS00001:ASN_GLYCOSYLATION N-glycosylation site.	394	-	-	-
1	EBT_Dama_Fish_P2D2_SP6_1276523.ab1	GO:0019941,GO:0016790,GO:0044464,GO:0043687	XP_001356639.2	GA18067 [Drosophila pseudoobscura pseudoobscura]	7e-13	par0_492	105-359:+3	PS00001:ASN_GLYCOSYLATION N-glycosylation site.|PS00004:CAMP_PHOSPHO_SITE cAMP- and cGMP-dependent protein kinase phosphorylation site.|PS00005:PKC_PHOSPHO_SITE Protein kinase C phosphorylation site.|PS00007:TYR_PHOSPHO_SITE Tyrosine kinase phosphorylation site.|PS00009:AMIDATION Amidation site.	384	OG4_11179	2e-13	75.9
1	EBT_Dama_Fish_P2D2_SP6_909802.ab1	GO:0019941,GO:0016790,GO:0044464,GO:0043687	XP_001356639.2	GA18067 [Drosophila pseudoobscura pseudoobscura]	7e-13	par0_492	105-359:+3	PS00001:ASN_GLYCOSYLATION N-glycosylation site.|PS00004:CAMP_PHOSPHO_SITE cAMP- and cGMP-dependent protein kinase phosphorylation site.|PS00005:PKC_PHOSPHO_SITE Protein kinase C phosphorylation site.|PS00007:TYR_PHOSPHO_SITE Tyrosine kinase phosphorylation site.|PS00009:AMIDATION Amidation site.	384	OG4_11179	2e-13	75.9
1	EBT_Dama_Fish_P1B9_SP6_1276481.ab1	GO:0005488,GO:0016740,GO:0005792,GO:0006486,GO:0005789	EFN70326.1	Dolichyl-diphosphooligosaccharide--protein glycosyltransferase	8e-13	par0_492	1-141:+1	-	407	OG4_12817	4e-14	78.2
1	EBT_Dama_CARB_P8B7_SP6_1274475.ab1	-	XP_001521724.1	PREDICTED: similar to amyloid beta (A4) precursor-like protein 2,	1e-12	par0_492	82-462:+1	PS00001:ASN_GLYCOSYLATION N-glycosylation site.|PS00004:CAMP_PHOSPHO_SITE cAMP- and cGMP-dependent protein kinase phosphorylation site.|PS00005:PKC_PHOSPHO_SITE Protein kinase C phosphorylation site.|PS00006:CK2_PHOSPHO_SITE Casein kinase II phosphorylation site.|PS00008:MYRISTYL N-myristoylation site.|PS00280:BPTI_KUNITZ_1 Pancreatic trypsin inhibitor (Kunitz) family signature.	464	-	-	-
1	EBT_Dama_Fish_P5C5_SP6_909825.ab1	-	XP_396542.3	PREDICTED: similar to Arsenite-resistance protein 2 homolog [Apis	3e-12	par0_492	2-217:+2	PS00006:CK2_PHOSPHO_SITE Casein kinase II phosphorylation site.|PS00008:MYRISTYL N-myristoylation site.	296	-	-	-
1	EBT_Dama_Fish_P2H2_SP6_909806.ab1	-	XP_002013173.1	GL23535 [Drosophila persimilis]	3e-12	par0_492	92-394:+2	PS00001:ASN_GLYCOSYLATION N-glycosylation site.|PS00005:PKC_PHOSPHO_SITE Protein kinase C phosphorylation site.	573	OG4_10066	3e-13	55.1
1	EBT_Dama_Fish_P2A12_SP6_909879.ab1	-	XP_002598640.1	hypothetical protein BRAFLDRAFT_118367 [Branchiostoma floridae]	3e-12	par0_492	36-293:+3	PS00006:CK2_PHOSPHO_SITE Casein kinase II phosphorylation site.	294	-	-	-
1	EBT_Dama_Fish_P3B3_SP6_909808.ab1	GO:0001885,GO:0048545,GO:0000267,GO:0005515,GO:0016740	XP_002593173.1	hypothetical protein BRAFLDRAFT_72748 [Branchiostoma floridae]	6e-12	par0_492	2-193:+2	PS00005:PKC_PHOSPHO_SITE Protein kinase C phosphorylation site.|PS00006:CK2_PHOSPHO_SITE Casein kinase II phosphorylation site.	369	OG4_12623	4e-11	68.6
1	EBT_Dama_Past_P1D9_T7_1309009.ab1	GO:0019941,GO:0016790,GO:0044464,GO:0043687	XP_001968368.1	GG24548 [Drosophila erecta]	7e-12	par0_492	103-288:+1	PS00004:CAMP_PHOSPHO_SITE cAMP- and cGMP-dependent protein kinase phosphorylation site.|PS00005:PKC_PHOSPHO_SITE Protein kinase C phosphorylation site.|PS00007:TYR_PHOSPHO_SITE Tyrosine kinase phosphorylation site.|PS00009:AMIDATION Amidation site.	690	OG4_11179	3e-12	73.9
1	EBT_Dama_Past_P4G2_SP6_1276238.ab1	GO:0001885,GO:0048545,GO:0005488,GO:0000267	AAQ74441.1	glutathione S-transferase [Haemaphysalis longicornis]	8e-12	par0_492	1-195:+1	PS00005:PKC_PHOSPHO_SITE Protein kinase C phosphorylation site.	297	OG4_12623	3e-12	72
0	EBT_Dama_Fish_P2F3_SP6_1276533.ab1	-	CAM36311.1	hypothetical protein [Thermobia domestica]	1e-11	-	3-74:+3	PS00008:MYRISTYL N-myristoylation site.	527	-	-	-
0	EBT_Dama_Past_P5H11_SP6_1276399.ab1	-	CAM36311.1	hypothetical protein [Thermobia domestica]	1e-11	-	3-98:+3	PS00008:MYRISTYL N-myristoylation site.	398	-	-	-
0	EBT_Dama_CARB_P7D6_SP6_1274212.ab1	-	XP_002607883.1	hypothetical protein BRAFLDRAFT_213680 [Branchiostoma floridae]	1e-11	par0_492	1-321:+1	PS00008:MYRISTYL N-myristoylation site.	477	-	-	-
1	EBT_Dama_Fish_P3F10_SP6_1276685.ab1	-	XP_002598570.1	hypothetical protein BRAFLDRAFT_118333 [Branchiostoma floridae]	1e-11	par0_492	62-391:+2	PS00005:PKC_PHOSPHO_SITE Protein kinase C phosphorylation site.|PS00008:MYRISTYL N-myristoylation site.|PS00009:AMIDATION Amidation site.|PS00342:MICROBODIES_CTER Microbodies C-terminal targeting signal.	391	-	-	-
1	EBT_Dama_Fish_P2A12_SP6_1276600.ab1	-	XP_002598640.1	hypothetical protein BRAFLDRAFT_118367 [Branchiostoma floridae]	3e-11	par0_492	36-293:+3	PS00006:CK2_PHOSPHO_SITE Casein kinase II phosphorylation site.	318	-	-	-
1	EBT_Dama_Past_P2A5_SP6_1274746.ab1	-	XP_002425267.1	GSTD1-5 protein, putative [Pediculus humanus corporis]	3e-11	par0_492	1-282:+1	PS00006:CK2_PHOSPHO_SITE Casein kinase II phosphorylation site.	357	-	-	-
1	EBT_Dama_CARB_P5E7_SP6_1274013.ab1	-	XP_972731.1	PREDICTED: similar to conserved hypothetical protein [Tribolium	4e-11	par0_492	3-284:+3	PS00001:ASN_GLYCOSYLATION N-glycosylation site.|PS00005:PKC_PHOSPHO_SITE Protein kinase C phosphorylation site.|PS00006:CK2_PHOSPHO_SITE Casein kinase II phosphorylation site.|PS00008:MYRISTYL N-myristoylation site.	354	-	-	-
1	EBT_Dama_FISH_P5E7_T7_1308947.ab1	-	ABI35823.1	heat shock protein 90kDa [Daphnia laevis]	4e-11	par0_492	54-254:+3	PS00004:CAMP_PHOSPHO_SITE cAMP- and cGMP-dependent protein kinase phosphorylation site.|PS00006:CK2_PHOSPHO_SITE Casein kinase II phosphorylation site.	254	OG4_10088	7e-10	64.3
1	EBT_Dama_CARB_P8G1_SP6_1274432.ab1	GO:0030239	ABX75510.1	troponin T [Lycosa singoriensis]	5e-11	par0_492	201-452:+3	PS00004:CAMP_PHOSPHO_SITE cAMP- and cGMP-dependent protein kinase phosphorylation site.|PS00005:PKC_PHOSPHO_SITE Protein kinase C phosphorylation site.|PS00006:CK2_PHOSPHO_SITE Casein kinase II phosphorylation site.	454	OG4_13790	7e-11	67.8
0	EBT_Dama_Fish_P5B1_SP6_1277330.ab1	-	CAM36311.1	hypothetical protein [Thermobia domestica]	5e-11	-	3-98:+3	PS00008:MYRISTYL N-myristoylation site.	476	-	-	-
0	EBT_Dama_Past_P4H11_SP6_1276311.ab1	-	CAM36311.1	hypothetical protein [Thermobia domestica]	5e-11	-	3-98:+3	PS00008:MYRISTYL N-myristoylation site.	412	-	-	-
1	EBT_Dama_Fish_P4H4_SP6_909822.ab1	-	XP_001510575.1	PREDICTED: similar to Receptor accessory protein 6, partial	7e-11	par0_492	2-241:+2	PS00001:ASN_GLYCOSYLATION N-glycosylation site.|PS00006:CK2_PHOSPHO_SITE Casein kinase II phosphorylation site.|PS00008:MYRISTYL N-myristoylation site.	405	-	-	-
1	EBT_Dama_Fish_P1E1_SP6_1276420.ab1	GO:0016787	XP_001650120.1	oviductin [Aedes aegypti]	9e-11	par0_492	2-82:+2	PS00294:PRENYLATION Prenyl group binding site (CAAX box).	426	-	-	-
0	EBT_Dama_CARB_P7D8_SP6_1274228.ab1	-	CAM36311.1	hypothetical protein [Thermobia domestica]	1e-10	-	3-74:+3	PS00008:MYRISTYL N-myristoylation site.	522	-	-	-
0	EBT_Dama_CARB_P7A1_SP6_1274169.ab1	-	CAM36311.1	hypothetical protein [Thermobia domestica]	1e-10	-	2-70:+2	PS00005:PKC_PHOSPHO_SITE Protein kinase C phosphorylation site.|PS00006:CK2_PHOSPHO_SITE Casein kinase II phosphorylation site.|PS00007:TYR_PHOSPHO_SITE Tyrosine kinase phosphorylation site.|PS00342:MICROBODIES_CTER Microbodies C-terminal targeting signal.	443	-	-	-
0	EBT_Dama_Past_P1F1_SP6_1274527.ab1	-	CAM36311.1	hypothetical protein [Thermobia domestica]	1e-10	-	1-63:+1	PS00005:PKC_PHOSPHO_SITE Protein kinase C phosphorylation site.|PS00008:MYRISTYL N-myristoylation site.	458	-	-	-
0	EBT_Dama_Past_P4A7_SP6_1276272.ab1	-	CAM36311.1	hypothetical protein [Thermobia domestica]	1e-10	-	2-79:+2	PS00342:MICROBODIES_CTER Microbodies C-terminal targeting signal.	371	-	-	-
0	EBT_Dama_CARB_P8C6_SP6_1274468.ab1	-	CAM36311.1	hypothetical protein [Thermobia domestica]	1e-10	-	3-98:+3	PS00008:MYRISTYL N-myristoylation site.	526	-	-	-
0	EBT_Dama_CARB_P8H12_SP6_1274521.ab1	-	CAM36311.1	hypothetical protein [Thermobia domestica]	1e-10	-	2-100:+2	PS00008:MYRISTYL N-myristoylation site.	503	-	-	-
0	EBT_Dama_Past_P3H6_SP6_1276175.ab1	-	CAM36311.1	hypothetical protein [Thermobia domestica]	1e-10	-	-	-	487	-	-	-
0	EBT_Dama_Past_P3G1_SP6_1276134.ab1	-	CAM36311.1	hypothetical protein [Thermobia domestica]	1e-10	-	2-100:+2	PS00008:MYRISTYL N-myristoylation site.	424	-	-	-
0	EBT_Dama_Past_P5D5_SP6_1276355.ab1	-	CAM36311.1	hypothetical protein [Thermobia domestica]	1e-10	-	3-170:+3	PS00006:CK2_PHOSPHO_SITE Casein kinase II phosphorylation site.|PS00008:MYRISTYL N-myristoylation site.	471	-	-	-
0	EBT_Dama_CARB_P5H7_SP6_1274016.ab1	-	CAM36311.1	hypothetical protein [Thermobia domestica]	1e-10	-	2-88:+2	PS00008:MYRISTYL N-myristoylation site.	241	-	-	-
0	EBT_Dama_CARB_P5G3_SP6_1273983.ab1	-	CAM36311.1	hypothetical protein [Thermobia domestica]	1e-10	-	-	-	487	-	-	-
0	EBT_Dama_Past_P5A7_SP6_1276368.ab1	-	CAM36311.1	hypothetical protein [Thermobia domestica]	1e-10	-	2-100:+2	PS00008:MYRISTYL N-myristoylation site.	434	-	-	-
0	EBT_Dama_Past_P5A1_SP6_1276320.ab1	-	CAM36311.1	hypothetical protein [Thermobia domestica]	1e-10	-	3-98:+3	PS00008:MYRISTYL N-myristoylation site.	420	-	-	-
0	EBT_Dama_Past_P2F10_SP6_1274791.ab1	-	CAM36311.1	hypothetical protein [Thermobia domestica]	1e-10	-	2-100:+2	PS00008:MYRISTYL N-myristoylation site.	337	-	-	-
0	EBT_Dama_CARB_P8H4_SP6_1274457.ab1	-	CAM36311.1	hypothetical protein [Thermobia domestica]	1e-10	-	-	-	513	-	-	-
0	EBT_Dama_Past_P2B10_SP6_1274787.ab1	-	CAM36311.1	hypothetical protein [Thermobia domestica]	1e-10	-	1-63:+1	PS00005:PKC_PHOSPHO_SITE Protein kinase C phosphorylation site.|PS00008:MYRISTYL N-myristoylation site.	487	-	-	-
0	EBT_Dama_CARB_P8B8_SP6_1274483.ab1	-	CAM36311.1	hypothetical protein [Thermobia domestica]	1e-10	-	2-64:+2	PS00008:MYRISTYL N-myristoylation site.	487	-	-	-
0	EBT_Dama_Past_P5D9_SP6_1276387.ab1	-	CAM36311.1	hypothetical protein [Thermobia domestica]	1e-10	-	2-100:+2	PS00008:MYRISTYL N-myristoylation site.	498	-	-	-
0	EBT_Dama_Past_P3B6_SP6_1276169.ab1	-	CAM36311.1	hypothetical protein [Thermobia domestica]	1e-10	-	3-98:+3	PS00008:MYRISTYL N-myristoylation site.	477	-	-	-
0	EBT_Dama_Past_P3F6_SP6_1276173.ab1	-	CAM36311.1	hypothetical protein [Thermobia domestica]	1e-10	-	3-98:+3	PS00008:MYRISTYL N-myristoylation site.	536	-	-	-
0	EBT_Dama_CARB_P7B11_SP6_1274250.ab1	-	CAM36311.1	hypothetical protein [Thermobia domestica]	1e-10	-	2-100:+2	PS00008:MYRISTYL N-myristoylation site.	435	-	-	-
0	EBT_Dama_Fish_P3B10_SP6_1276681.ab1	-	CAM36311.1	hypothetical protein [Thermobia domestica]	1e-10	-	3-113:+3	PS00008:MYRISTYL N-myristoylation site.	498	-	-	-
0	EBT_Dama_CARB_P8G9_SP6_1274496.ab1	-	CAM36311.1	hypothetical protein [Thermobia domestica]	1e-10	-	2-100:+2	PS00008:MYRISTYL N-myristoylation site.	472	-	-	-
0	EBT_Dama_CARB_P6F2_SP6_1275335.ab1	-	CAM36311.1	hypothetical protein [Thermobia domestica]	1e-10	-	3-98:+3	PS00008:MYRISTYL N-myristoylation site.	332	-	-	-
0	EBT_Dama_CAR_P4G2_SP6_1274395.ab1	-	CAM36311.1	hypothetical protein [Thermobia domestica]	1e-10	-	-	-	523	-	-	-
0	EBT_Dama_CARB_P8G11_SP6_1274512.ab1	-	CAM36311.1	hypothetical protein [Thermobia domestica]	1e-10	-	2-64:+2	PS00008:MYRISTYL N-myristoylation site.	487	-	-	-
1	EBT_Dama_FISH_P3D10_T7_1309005.ab1	GO:0030529	XP_002434030.1	ribosomal protein L12, putative [Ixodes scapularis]	1e-10	par0_492	1-174:+1	PS00005:PKC_PHOSPHO_SITE Protein kinase C phosphorylation site.|PS00006:CK2_PHOSPHO_SITE Casein kinase II phosphorylation site.	532	OG4_10504	6e-11	68.6
0	EBT_Dama_CARB_P5H12_SP6_1274056.ab1	-	CAM36311.1	hypothetical protein [Thermobia domestica]	1e-10	-	3-65:+3	PS00008:MYRISTYL N-myristoylation site.	524	-	-	-
0	EBT_Dama_Past_P1H6_SP6_1274569.ab1	-	CAM36311.1	hypothetical protein [Thermobia domestica]	1e-10	-	1-60:+1	PS00005:PKC_PHOSPHO_SITE Protein kinase C phosphorylation site.	456	-	-	-
0	EBT_Dama_CARB_P7G3_SP6_1274191.ab1	-	CAM36311.1	hypothetical protein [Thermobia domestica]	1e-10	-	3-98:+3	PS00008:MYRISTYL N-myristoylation site.	426	-	-	-
0	EBT_Dama_CARB_P8B6_SP6_1274467.ab1	-	CAM36311.1	hypothetical protein [Thermobia domestica]	1e-10	-	2-64:+2	PS00008:MYRISTYL N-myristoylation site.	471	-	-	-
0	EBT_Dama_Past_P4H2_SP6_1276239.ab1	-	CAM36311.1	hypothetical protein [Thermobia domestica]	1e-10	-	3-98:+3	PS00008:MYRISTYL N-myristoylation site.	436	-	-	-
0	EBT_Dama_Fish_P5B5_SP6_909824.ab1	-	CAM36311.1	hypothetical protein [Thermobia domestica]	1e-10	-	2-100:+2	PS00008:MYRISTYL N-myristoylation site.	367	-	-	-
0	EBT_Dama_CARB_P6C6_SP6_1275364.ab1	-	CAM36311.1	hypothetical protein [Thermobia domestica]	1e-10	-	2-100:+2	PS00008:MYRISTYL N-myristoylation site.	518	-	-	-
0	EBT_Dama_Past_P1H2_T7_1309006.ab1	-	CAM36311.1	hypothetical protein [Thermobia domestica]	1e-10	-	3-74:+3	PS00008:MYRISTYL N-myristoylation site.	513	-	-	-
0	EBT_Dama_CARB_P8C8_SP6_1274484.ab1	-	CAM36311.1	hypothetical protein [Thermobia domestica]	1e-10	-	2-100:+2	PS00008:MYRISTYL N-myristoylation site.	535	-	-	-
0	EBT_Dama_Past_P5D2_SP6_1276331.ab1	-	CAM36311.1	hypothetical protein [Thermobia domestica]	1e-10	-	2-97:+2	-	515	-	-	-
0	EBT_Dama_Past_P2E1_SP6_1274718.ab1	-	CAM36311.1	hypothetical protein [Thermobia domestica]	1e-10	-	-	-	476	-	-	-
0	EBT_Dama_Past_P5A5_SP6_1276352.ab1	-	CAM36311.1	hypothetical protein [Thermobia domestica]	1e-10	-	2-100:+2	PS00008:MYRISTYL N-myristoylation site.	394	-	-	-
0	EBT_Dama_Past_P5E4_SP6_1276348.ab1	-	CAM36311.1	hypothetical protein [Thermobia domestica]	1e-10	-	1-72:+1	PS00005:PKC_PHOSPHO_SITE Protein kinase C phosphorylation site.|PS00008:MYRISTYL N-myristoylation site.	238	-	-	-
0	EBT_Dama_CARB_P6E4_SP6_1275350.ab1	-	CAM36311.1	hypothetical protein [Thermobia domestica]	1e-10	-	2-148:+2	PS00005:PKC_PHOSPHO_SITE Protein kinase C phosphorylation site.	307	-	-	-
0	EBT_Dama_Past_P2F1_SP6_1274719.ab1	-	CAM36311.1	hypothetical protein [Thermobia domestica]	1e-10	-	-	-	427	-	-	-
0	EBT_Dama_Past_P5H12_SP6_1276415.ab1	-	CAM36311.1	hypothetical protein [Thermobia domestica]	1e-10	-	-	-	485	-	-	-
0	EBT_Dama_CARB_P6C12_SP6_1275412.ab1	-	CAM36311.1	hypothetical protein [Thermobia domestica]	1e-10	-	3-98:+3	PS00008:MYRISTYL N-myristoylation site.	421	-	-	-
0	EBT_Dama_CARB_P7F2_SP6_1274182.ab1	-	CAM36311.1	hypothetical protein [Thermobia domestica]	1e-10	-	3-68:+3	PS00008:MYRISTYL N-myristoylation site.|PS00342:MICROBODIES_CTER Microbodies C-terminal targeting signal.	360	-	-	-
0	EBT_Dama_CARB_P8H6_SP6_1274473.ab1	-	CAM36311.1	hypothetical protein [Thermobia domestica]	1e-10	-	2-100:+2	PS00008:MYRISTYL N-myristoylation site.	484	-	-	-
0	EBT_Dama_Past_P4E11_SP6_1276308.ab1	-	CAM36311.1	hypothetical protein [Thermobia domestica]	1e-10	-	3-98:+3	PS00008:MYRISTYL N-myristoylation site.	481	-	-	-
0	EBT_Dama_CARB_P8C2_SP6_1274436.ab1	-	CAM36311.1	hypothetical protein [Thermobia domestica]	1e-10	-	1-78:+1	PS00016:RGD Cell attachment sequence.	386	-	-	-
1	EBT_Dama_Fish_P1E1_SP6_909795.ab1	GO:0016787	XP_001650120.1	oviductin [Aedes aegypti]	1e-10	par0_492	2-82:+2	PS00294:PRENYLATION Prenyl group binding site (CAAX box).	557	-	-	-
0	EBT_Dama_Fish_P3E1_SP6_1276612.ab1	-	CAM36311.1	hypothetical protein [Thermobia domestica]	1e-10	-	-	-	466	-	-	-
0	EBT_Dama_Past_P2F4_SP6_1274743.ab1	-	CAM36311.1	hypothetical protein [Thermobia domestica]	1e-10	-	3-98:+3	PS00008:MYRISTYL N-myristoylation site.	407	-	-	-
0	EBT_Dama_Fish_P2C5_SP6_1276546.ab1	-	CAM36311.1	hypothetical protein [Thermobia domestica]	1e-10	-	3-74:+3	PS00008:MYRISTYL N-myristoylation site.	510	-	-	-
0	EBT_Dama_Past_P1H6_SP6_909838.ab1	-	CAM36311.1	hypothetical protein [Thermobia domestica]	1e-10	-	1-60:+1	PS00005:PKC_PHOSPHO_SITE Protein kinase C phosphorylation site.	534	-	-	-
0	EBT_Dama_CARB_P5A11_SP6_1274041.ab1	-	CAM36311.1	hypothetical protein [Thermobia domestica]	1e-10	-	2-100:+2	PS00008:MYRISTYL N-myristoylation site.	435	-	-	-
0	EBT_Dama_CARB_P7A3_SP6_1274185.ab1	-	CAM36311.1	hypothetical protein [Thermobia domestica]	1e-10	-	2-100:+2	PS00008:MYRISTYL N-myristoylation site.	460	-	-	-
0	EBT_Dama_CARB_P5F4_SP6_1273990.ab1	-	CAM36311.1	hypothetical protein [Thermobia domestica]	1e-10	-	2-100:+2	PS00008:MYRISTYL N-myristoylation site.	484	-	-	-
0	EBT_Dama_Fish_P5G5_SP6_909829.ab1	-	CAM36311.1	hypothetical protein [Thermobia domestica]	1e-10	-	3-98:+3	PS00008:MYRISTYL N-myristoylation site.	320	-	-	-
0	EBT_Dama_Past_P1F10_SP6_1274599.ab1	-	CAM36311.1	hypothetical protein [Thermobia domestica]	1e-10	-	2-100:+2	PS00008:MYRISTYL N-myristoylation site.	400	-	-	-
0	EBT_Dama_CARB_P6G6_SP6_1275368.ab1	-	CAM36311.1	hypothetical protein [Thermobia domestica]	1e-10	-	2-97:+2	PS00005:PKC_PHOSPHO_SITE Protein kinase C phosphorylation site.|PS00008:MYRISTYL N-myristoylation site.	278	-	-	-
0	EBT_Dama_Past_P2B2_SP6_1274723.ab1	-	CAM36311.1	hypothetical protein [Thermobia domestica]	1e-10	-	3-98:+3	PS00008:MYRISTYL N-myristoylation site.	407	-	-	-
0	EBT_Dama_Fish_P4G4_SP6_909821.ab1	-	CAM36311.1	hypothetical protein [Thermobia domestica]	1e-10	-	3-65:+3	PS00008:MYRISTYL N-myristoylation site.	294	-	-	-
0	EBT_Dama_CARB_P7B4_SP6_1274194.ab1	-	CAM36311.1	hypothetical protein [Thermobia domestica]	1e-10	-	3-77:+3	PS00008:MYRISTYL N-myristoylation site.	506	-	-	-
0	EBT_Dama_Past_P1E12_SP6_1274614.ab1	-	CAM36311.1	hypothetical protein [Thermobia domestica]	1e-10	-	3-98:+3	PS00008:MYRISTYL N-myristoylation site.	469	-	-	-
0	EBT_Dama_CARB_P8A11_SP6_1274506.ab1	-	CAM36311.1	hypothetical protein [Thermobia domestica]	1e-10	-	-	-	255	-	-	-
0	EBT_Dama_Past_P4D3_SP6_1276243.ab1	-	CAM36311.1	hypothetical protein [Thermobia domestica]	1e-10	-	3-98:+3	PS00008:MYRISTYL N-myristoylation site.	538	-	-	-
0	EBT_Dama_CAR_P4H5_SP6_1274420.ab1	-	CAM36311.1	hypothetical protein [Thermobia domestica]	1e-10	-	2-100:+2	PS00008:MYRISTYL N-myristoylation site.	536	-	-	-
0	EBT_Dama_CARB_P5E3_SP6_1273981.ab1	-	CAM36311.1	hypothetical protein [Thermobia domestica]	1e-10	-	3-125:+3	PS00005:PKC_PHOSPHO_SITE Protein kinase C phosphorylation site.	447	-	-	-
0	EBT_Dama_Fish_P1H9_SP6_1276487.ab1	-	CAM36311.1	hypothetical protein [Thermobia domestica]	1e-10	-	3-98:+3	PS00008:MYRISTYL N-myristoylation site.	457	-	-	-
0	EBT_Dama_CARB_P6G12_SP6_1275416.ab1	-	CAM36311.1	hypothetical protein [Thermobia domestica]	1e-10	-	3-98:+3	PS00008:MYRISTYL N-myristoylation site.	528	-	-	-
0	EBT_Dama_Past_P1G5_SP6_1274560.ab1	-	CAM36311.1	hypothetical protein [Thermobia domestica]	1e-10	-	1-63:+1	PS00005:PKC_PHOSPHO_SITE Protein kinase C phosphorylation site.|PS00008:MYRISTYL N-myristoylation site.	521	-	-	-
0	EBT_Dama_Past_P4A1_SP6_1276224.ab1	-	CAM36311.1	hypothetical protein [Thermobia domestica]	1e-10	-	2-100:+2	PS00008:MYRISTYL N-myristoylation site.	440	-	-	-
1	EBT_Dama_Past_P2A4_T7_1309014.ab1	GO:0030217,GO:0003676,GO:0005539,GO:0015934,GO:0006412,GO:0005198	ABX44824.1	putative 60S ribosomal protein RPL22 [Flustra foliacea]	1e-10	par0_492	379-576:+1	PS00008:MYRISTYL N-myristoylation site.	578	OG4_10643	2e-10	67.4
0	EBT_Dama_Past_P1B6_SP6_909832.ab1	-	CAM36311.1	hypothetical protein [Thermobia domestica]	1e-10	-	-	-	507	-	-	-
0	EBT_Dama_Past_P4C12_SP6_1276314.ab1	-	CAM36311.1	hypothetical protein [Thermobia domestica]	1e-10	-	1-99:+1	PS00008:MYRISTYL N-myristoylation site.	367	-	-	-
0	EBT_Dama_CARB_P6F12_SP6_1275415.ab1	-	CAM36311.1	hypothetical protein [Thermobia domestica]	1e-10	-	2-100:+2	PS00008:MYRISTYL N-myristoylation site.	436	-	-	-
0	EBT_Dama_CARB_P7A11_SP6_1274249.ab1	-	CAM36311.1	hypothetical protein [Thermobia domestica]	1e-10	-	2-100:+2	PS00008:MYRISTYL N-myristoylation site.	419	-	-	-
0	EBT_Dama_CAR_P4F2_SP6_1274394.ab1	-	CAM36311.1	hypothetical protein [Thermobia domestica]	1e-10	-	2-100:+2	PS00008:MYRISTYL N-myristoylation site.	411	-	-	-
0	EBT_Dama_CARB_P8F8_SP6_1274487.ab1	-	CAM36311.1	hypothetical protein [Thermobia domestica]	1e-10	-	-	-	487	-	-	-
0	EBT_Dama_CARB_P8H5_SP6_1274465.ab1	-	CAM36311.1	hypothetical protein [Thermobia domestica]	1e-10	-	3-65:+3	PS00008:MYRISTYL N-myristoylation site.	529	-	-	-
0	EBT_Dama_Fish_P1C9_SP6_1276482.ab1	-	CAM36311.1	hypothetical protein [Thermobia domestica]	1e-10	-	2-76:+2	PS00008:MYRISTYL N-myristoylation site.	530	-	-	-
0	EBT_Dama_Past_P3E1_SP6_1276132.ab1	-	CAM36311.1	hypothetical protein [Thermobia domestica]	1e-10	-	2-76:+2	PS00008:MYRISTYL N-myristoylation site.	509	-	-	-
0	EBT_Dama_CARB_P8A5_SP6_1274458.ab1	-	CAM36311.1	hypothetical protein [Thermobia domestica]	1e-10	-	3-98:+3	PS00008:MYRISTYL N-myristoylation site.	340	-	-	-
0	EBT_Dama_Past_P3F7_SP6_1276181.ab1	-	CAM36311.1	hypothetical protein [Thermobia domestica]	1e-10	-	3-98:+3	PS00008:MYRISTYL N-myristoylation site.	442	-	-	-
0	EBT_Dama_Fish_P2C11_SP6_1276594.ab1	-	CAM36311.1	hypothetical protein [Thermobia domestica]	1e-10	-	3-98:+3	PS00008:MYRISTYL N-myristoylation site.	516	-	-	-
0	EBT_Dama_Past_P4A9_SP6_1276288.ab1	-	CAM36311.1	hypothetical protein [Thermobia domestica]	1e-10	-	3-98:+3	PS00008:MYRISTYL N-myristoylation site.	470	-	-	-
0	EBT_Dama_CARB_P6H12_SP6_1275417.ab1	-	CAM36311.1	hypothetical protein [Thermobia domestica]	1e-10	-	404-532:+2	-	533	-	-	-
0	EBT_Dama_Past_P1D11_SP6_1274605.ab1	-	CAM36311.1	hypothetical protein [Thermobia domestica]	1e-10	-	3-74:+3	PS00008:MYRISTYL N-myristoylation site.	525	-	-	-
0	EBT_Dama_CARB_P8B3_SP6_1274443.ab1	-	CAM36311.1	hypothetical protein [Thermobia domestica]	1e-10	-	2-100:+2	PS00008:MYRISTYL N-myristoylation site.	435	-	-	-
0	EBT_Dama_CARB_P8A4_SP6_1274450.ab1	-	CAM36311.1	hypothetical protein [Thermobia domestica]	1e-10	-	2-100:+2	PS00008:MYRISTYL N-myristoylation site.	531	-	-	-
1	EBT_Dama_CAR_P4H6_SP6_1274425.ab1	-	XP_002738323.1	PREDICTED: zonadhesin-like [Saccoglossus kowalevskii]	2e-10	par0_492	2-250:+2	PS00001:ASN_GLYCOSYLATION N-glycosylation site.|PS00005:PKC_PHOSPHO_SITE Protein kinase C phosphorylation site.|PS00006:CK2_PHOSPHO_SITE Casein kinase II phosphorylation site.|PS00008:MYRISTYL N-myristoylation site.	491	-	-	-
0	EBT_Dama_CARB_P5G5_SP6_1273999.ab1	-	CAM36311.1	hypothetical protein [Thermobia domestica]	2e-10	-	3-98:+3	PS00008:MYRISTYL N-myristoylation site.	545	-	-	-
0	EBT_Dama_CAR_P4H10_SP6_1274407.ab1	-	CAM36311.1	hypothetical protein [Thermobia domestica]	2e-10	-	82-213:+1	PS00005:PKC_PHOSPHO_SITE Protein kinase C phosphorylation site.|PS00006:CK2_PHOSPHO_SITE Casein kinase II phosphorylation site.|PS00007:TYR_PHOSPHO_SITE Tyrosine kinase phosphorylation site.	556	-	-	-
0	EBT_Dama_Past_P4G9_SP6_909861.ab1	-	CAM36311.1	hypothetical protein [Thermobia domestica]	2e-10	-	2-76:+2	PS00008:MYRISTYL N-myristoylation site.	589	-	-	-
0	EBT_Dama_CARB_P8F5_SP6_1274463.ab1	-	CAM36311.1	hypothetical protein [Thermobia domestica]	2e-10	-	2-76:+2	PS00008:MYRISTYL N-myristoylation site.	589	-	-	-
0	EBT_Dama_Fish_P3A3_SP6_909807.ab1	-	CAM36311.1	hypothetical protein [Thermobia domestica]	2e-10	-	3-98:+3	PS00008:MYRISTYL N-myristoylation site.	555	-	-	-
0	EBT_Dama_CAR_P4F8_SP6_1274416.ab1	-	CAM36311.1	hypothetical protein [Thermobia domestica]	2e-10	-	2-100:+2	PS00008:MYRISTYL N-myristoylation site.	543	-	-	-
0	EBT_Dama_CARB_P7E9_SP6_1274237.ab1	-	CAM36311.1	hypothetical protein [Thermobia domestica]	2e-10	-	3-98:+3	PS00008:MYRISTYL N-myristoylation site.	540	-	-	-
0	EBT_Dama_CARB_P8G10_SP6_1274504.ab1	-	CAM36311.1	hypothetical protein [Thermobia domestica]	2e-10	-	2-100:+2	PS00008:MYRISTYL N-myristoylation site.	542	-	-	-
0	EBT_Dama_Past_P2F5_SP6_1274751.ab1	-	CAM36311.1	hypothetical protein [Thermobia domestica]	2e-10	-	1-63:+1	PS00005:PKC_PHOSPHO_SITE Protein kinase C phosphorylation site.	577	-	-	-
0	EBT_Dama_CARB_P6E6_SP6_1275366.ab1	-	CAM36311.1	hypothetical protein [Thermobia domestica]	2e-10	-	3-98:+3	PS00008:MYRISTYL N-myristoylation site.	558	-	-	-
0	EBT_Dama_CARB_P8E8_SP6_1274486.ab1	-	CAM36311.1	hypothetical protein [Thermobia domestica]	2e-10	-	3-98:+3	PS00008:MYRISTYL N-myristoylation site.	540	-	-	-
0	EBT_Dama_CARB_P8D6_SP6_1274469.ab1	-	CAM36311.1	hypothetical protein [Thermobia domestica]	2e-10	-	3-98:+3	PS00008:MYRISTYL N-myristoylation site.	552	-	-	-
0	EBT_Dama_CARB_P6C5_SP6_1275356.ab1	-	CAM36311.1	hypothetical protein [Thermobia domestica]	2e-10	-	2-100:+2	PS00008:MYRISTYL N-myristoylation site.	575	-	-	-
0	EBT_Dama_Past_P2H4_SP6_1274745.ab1	-	CAM36311.1	hypothetical protein [Thermobia domestica]	2e-10	-	3-98:+3	PS00008:MYRISTYL N-myristoylation site.	540	-	-	-
0	EBT_Dama_Past_P4D4_SP6_1276251.ab1	-	CAM36311.1	hypothetical protein [Thermobia domestica]	2e-10	-	3-74:+3	PS00008:MYRISTYL N-myristoylation site.	564	-	-	-
1	EBT_Dama_Fish_P2C12_SP6_909809.ab1	-	CAM36311.1	hypothetical protein [Thermobia domestica]	2e-10	-	554-667:+2	PS00005:PKC_PHOSPHO_SITE Protein kinase C phosphorylation site.	698	-	-	-
0	EBT_Dama_Fish_P2C7_SP6_1276562.ab1	-	CAM36311.1	hypothetical protein [Thermobia domestica]	2e-10	-	2-100:+2	PS00008:MYRISTYL N-myristoylation site.	597	-	-	-
0	EBT_Dama_CARB_P5B7_SP6_1274010.ab1	-	CAM36311.1	hypothetical protein [Thermobia domestica]	2e-10	-	-	-	551	-	-	-
0	EBT_Dama_Fish_P5F5_SP6_909828.ab1	-	CAM36311.1	hypothetical protein [Thermobia domestica]	2e-10	-	2-76:+2	PS00008:MYRISTYL N-myristoylation site.	590	-	-	-
0	EBT_Dama_Fish_P3E3_SP6_909811.ab1	-	CAM36311.1	hypothetical protein [Thermobia domestica]	2e-10	-	3-98:+3	PS00008:MYRISTYL N-myristoylation site.	589	-	-	-
0	EBT_Dama_Past_P2D5_SP6_1274749.ab1	-	CAM36311.1	hypothetical protein [Thermobia domestica]	2e-10	-	2-100:+2	PS00008:MYRISTYL N-myristoylation site.	563	-	-	-
0	EBT_Dama_Past_P5F3_SP6_1276341.ab1	-	CAM36311.1	hypothetical protein [Thermobia domestica]	2e-10	-	1-63:+1	PS00005:PKC_PHOSPHO_SITE Protein kinase C phosphorylation site.	544	-	-	-
0	EBT_Dama_Fish_P1F1_SP6_1276421.ab1	-	CAM36311.1	hypothetical protein [Thermobia domestica]	2e-10	-	3-98:+3	PS00008:MYRISTYL N-myristoylation site.	414	-	-	-
0	EBT_Dama_Fish_P2D12_SP6_909818.ab1	-	CAM36311.1	hypothetical protein [Thermobia domestica]	2e-10	-	3-74:+3	PS00008:MYRISTYL N-myristoylation site.	590	-	-	-
0	EBT_Dama_Fish_P1F1_SP6_909796.ab1	-	CAM36311.1	hypothetical protein [Thermobia domestica]	2e-10	-	3-98:+3	PS00008:MYRISTYL N-myristoylation site.	472	-	-	-
0	EBT_Dama_Past_P5H10_SP6_909870.ab1	-	CAM36311.1	hypothetical protein [Thermobia domestica]	2e-10	-	2-76:+2	PS00008:MYRISTYL N-myristoylation site.	590	-	-	-
0	EBT_Dama_Past_P4H9_SP6_909862.ab1	-	CAM36311.1	hypothetical protein [Thermobia domestica]	2e-10	-	2-76:+2	PS00008:MYRISTYL N-myristoylation site.	590	-	-	-
0	EBT_Dama_Past_P5C7_SP6_1276370.ab1	-	CAM36311.1	hypothetical protein [Thermobia domestica]	2e-10	-	3-98:+3	PS00007:TYR_PHOSPHO_SITE Tyrosine kinase phosphorylation site.|PS00008:MYRISTYL N-myristoylation site.	547	-	-	-
0	EBT_Dama_Past_P5E8_SP6_1276380.ab1	-	CAM36311.1	hypothetical protein [Thermobia domestica]	2e-10	-	3-98:+3	PS00008:MYRISTYL N-myristoylation site.	573	-	-	-
0	EBT_Dama_CARB_P5F5_SP6_1273998.ab1	-	CAM36311.1	hypothetical protein [Thermobia domestica]	2e-10	-	3-98:+3	PS00008:MYRISTYL N-myristoylation site.	590	-	-	-
0	EBT_Dama_Past_P4G8_SP6_1276286.ab1	-	CAM36311.1	hypothetical protein [Thermobia domestica]	2e-10	-	-	-	484	-	-	-
0	EBT_Dama_CARB_P8G12_SP6_1274520.ab1	-	CAM36311.1	hypothetical protein [Thermobia domestica]	2e-10	-	-	-	558	-	-	-
0	EBT_Dama_CARB_P5C11_SP6_1274043.ab1	-	CAM36311.1	hypothetical protein [Thermobia domestica]	2e-10	-	1-99:+1	PS00008:MYRISTYL N-myristoylation site.	592	-	-	-
0	EBT_Dama_Past_P4A9_SP6_909855.ab1	-	CAM36311.1	hypothetical protein [Thermobia domestica]	2e-10	-	3-98:+3	PS00008:MYRISTYL N-myristoylation site.	558	-	-	-
0	EBT_Dama_Past_P5G12_SP6_1276414.ab1	-	CAM36311.1	hypothetical protein [Thermobia domestica]	2e-10	-	2-100:+2	PS00008:MYRISTYL N-myristoylation site.	545	-	-	-
0	EBT_Dama_CARB_P7C5_SP6_1274203.ab1	-	CAM36311.1	hypothetical protein [Thermobia domestica]	2e-10	-	2-76:+2	PS00008:MYRISTYL N-myristoylation site.	555	-	-	-
0	EBT_Dama_CARB_P5C7_SP6_1274011.ab1	-	CAM36311.1	hypothetical protein [Thermobia domestica]	2e-10	-	3-98:+3	PS00008:MYRISTYL N-myristoylation site.	575	-	-	-
0	EBT_Dama_CARB_P5H4_SP6_1273992.ab1	-	CAM36311.1	hypothetical protein [Thermobia domestica]	2e-10	-	-	-	559	-	-	-
0	EBT_Dama_CARB_P6G4_SP6_1275352.ab1	-	CAM36311.1	hypothetical protein [Thermobia domestica]	3e-10	-	2-100:+2	PS00008:MYRISTYL N-myristoylation site.	483	-	-	-
0	EBT_Dama_Past_P2D10_SP6_1274789.ab1	-	CAM36311.1	hypothetical protein [Thermobia domestica]	3e-10	-	2-100:+2	PS00008:MYRISTYL N-myristoylation site.	522	-	-	-
0	EBT_Dama_Fish_P3C7_SP6_1276658.ab1	-	CAM36311.1	hypothetical protein [Thermobia domestica]	3e-10	-	3-74:+3	PS00008:MYRISTYL N-myristoylation site.	603	-	-	-
0	EBT_Dama_CARB_P7F4_SP6_1274198.ab1	-	CAM36311.1	hypothetical protein [Thermobia domestica]	3e-10	-	1-66:+1	-	411	-	-	-
1	EBT_Dama_Carb_P3E5_T7_1308858.ab1	-	CAL69099.1	TPA: putative 40S ribosomal protein S13 [Spadella cephaloptera]	3e-10	par0_492	2-322:+2	PS00001:ASN_GLYCOSYLATION N-glycosylation site.|PS00005:PKC_PHOSPHO_SITE Protein kinase C phosphorylation site.|PS00008:MYRISTYL N-myristoylation site.	439	OG4_10562	1e-10	66.6
0	EBT_Dama_CARB_P7H2_SP6_1274184.ab1	-	CAM36311.1	hypothetical protein [Thermobia domestica]	3e-10	-	1-66:+1	-	364	-	-	-
0	EBT_Dama_CARB_P5A7_SP6_1274009.ab1	-	CAM36311.1	hypothetical protein [Thermobia domestica]	4e-10	-	2-100:+2	PS00008:MYRISTYL N-myristoylation site.	398	-	-	-
0	EBT_Dama_Past_P3E7_SP6_1276180.ab1	-	CAM36311.1	hypothetical protein [Thermobia domestica]	4e-10	-	3-74:+3	PS00008:MYRISTYL N-myristoylation site.	507	-	-	-
0	EBT_Dama_CARB_P7C1_SP6_1274171.ab1	-	CAM36311.1	hypothetical protein [Thermobia domestica]	4e-10	-	3-71:+3	PS00005:PKC_PHOSPHO_SITE Protein kinase C phosphorylation site.	465	-	-	-
0	EBT_Dama_CARB_P8E10_SP6_1274502.ab1	-	CAM36311.1	hypothetical protein [Thermobia domestica]	5e-10	-	3-98:+3	PS00008:MYRISTYL N-myristoylation site.	356	-	-	-
0	EBT_Dama_CARB_P8D11_SP6_1274509.ab1	-	CAM36311.1	hypothetical protein [Thermobia domestica]	5e-10	-	2-100:+2	PS00008:MYRISTYL N-myristoylation site.	532	-	-	-
0	EBT_Dama_Past_P4F9_SP6_909860.ab1	-	CAM36311.1	hypothetical protein [Thermobia domestica]	5e-10	-	2-100:+2	PS00008:MYRISTYL N-myristoylation site.	362	-	-	-
0	EBT_Dama_Past_P4F9_SP6_1276293.ab1	-	CAM36311.1	hypothetical protein [Thermobia domestica]	5e-10	-	2-100:+2	PS00008:MYRISTYL N-myristoylation site.	362	-	-	-
1	EBT_Dama_CARB_P7F12_SP6_1274262.ab1	GO:0030239	NP_001162744.1	upheld, isoform L [Drosophila melanogaster]	5e-10	par0_492	2-241:+2	PS00004:CAMP_PHOSPHO_SITE cAMP- and cGMP-dependent protein kinase phosphorylation site.|PS00005:PKC_PHOSPHO_SITE Protein kinase C phosphorylation site.|PS00008:MYRISTYL N-myristoylation site.|PS00009:AMIDATION Amidation site.	419	OG4_13790	6e-11	67.8
0	EBT_Dama_CARB_P5C3_SP6_1273979.ab1	-	CAM36311.1	hypothetical protein [Thermobia domestica]	5e-10	-	2-100:+2	PS00008:MYRISTYL N-myristoylation site.	554	-	-	-
1	EBT_Dama_CARB_P6G10_SP6_1275400.ab1	-	XP_001988341.1	GH11114 [Drosophila grimshawi]	6e-10	par0_492	1-207:+1	PS00005:PKC_PHOSPHO_SITE Protein kinase C phosphorylation site.	465	-	-	-
1	EBT_Dama_CARB_P5G1_SP6_1273967.ab1	-	XP_001988341.1	GH11114 [Drosophila grimshawi]	6e-10	par0_492	1-207:+1	PS00005:PKC_PHOSPHO_SITE Protein kinase C phosphorylation site.	465	-	-	-
1	EBT_Dama_Past_P4E1_SP6_1276228.ab1	-	XP_002738323.1	PREDICTED: zonadhesin-like [Saccoglossus kowalevskii]	6e-10	par0_492	3-248:+3	PS00001:ASN_GLYCOSYLATION N-glycosylation site.|PS00005:PKC_PHOSPHO_SITE Protein kinase C phosphorylation site.|PS00006:CK2_PHOSPHO_SITE Casein kinase II phosphorylation site.|PS00008:MYRISTYL N-myristoylation site.	459	-	-	-
0	EBT_Dama_Fish_P2G2_SP6_1276526.ab1	-	CAM36311.1	hypothetical protein [Thermobia domestica]	8e-10	-	-	-	443	-	-	-
0	EBT_Dama_CARB_P7F9_SP6_1274238.ab1	-	CAM36311.1	hypothetical protein [Thermobia domestica]	8e-10	-	-	-	376	-	-	-
0	EBT_Dama_Fish_P2G2_SP6_909805.ab1	-	CAM36311.1	hypothetical protein [Thermobia domestica]	9e-10	-	1-63:+1	PS00005:PKC_PHOSPHO_SITE Protein kinase C phosphorylation site.|PS00008:MYRISTYL N-myristoylation site.	521	-	-	-
1	EBT_Dama_Fish_P5E9_SP6_1277397.ab1	-	XP_001942869.1	PREDICTED: similar to CG15828 CG15828-PA, partial [Acyrthosiphon	1e-09	par0_492	48-395:+3	PS00001:ASN_GLYCOSYLATION N-glycosylation site.|PS00005:PKC_PHOSPHO_SITE Protein kinase C phosphorylation site.|PS00006:CK2_PHOSPHO_SITE Casein kinase II phosphorylation site.|PS00008:MYRISTYL N-myristoylation site.	520	-	-	-
1	EBT_Dama_Past_P4F1_T7_1309035.ab1	-	XP_001942869.1	PREDICTED: similar to CG15828 CG15828-PA, partial [Acyrthosiphon	1e-09	par0_492	50-397:+2	PS00001:ASN_GLYCOSYLATION N-glycosylation site.|PS00005:PKC_PHOSPHO_SITE Protein kinase C phosphorylation site.|PS00006:CK2_PHOSPHO_SITE Casein kinase II phosphorylation site.|PS00008:MYRISTYL N-myristoylation site.	523	-	-	-
1	EBT_Dama_Fish_P2B11_SP6_1276593.ab1	GO:0016787	XP_317284.3	CLIP-domain serine protease subfamily D (AGAP008183-PA) [Anopheles	1e-09	par0_492	2-433:+2	PS00005:PKC_PHOSPHO_SITE Protein kinase C phosphorylation site.|PS00006:CK2_PHOSPHO_SITE Casein kinase II phosphorylation site.|PS00008:MYRISTYL N-myristoylation site.|PS00016:RGD Cell attachment sequence.|PS00134:TRYPSIN_HIS Serine proteases, trypsin family, histidine active site.	434	-	-	-
0	EBT_Dama_CARB_P6H11_SP6_1275409.ab1	-	CAM36311.1	hypothetical protein [Thermobia domestica]	1e-09	-	194-298:+2	PS00005:PKC_PHOSPHO_SITE Protein kinase C phosphorylation site.	435	-	-	-
1	EBT_Dama_Past_P3C1_SP6_1276130.ab1	-	Q9PTU6.1	ENDOU_PAROL RecName: Full=Poly(U)-specific endoribonuclease; AltName:	1e-09	par0_492	74-382:+2	PS00005:PKC_PHOSPHO_SITE Protein kinase C phosphorylation site.|PS00006:CK2_PHOSPHO_SITE Casein kinase II phosphorylation site.|PS00008:MYRISTYL N-myristoylation site.|PS00524:SMB_1 Somatomedin B domain (SMB) signature.	384	-	-	-
1	EBT_Dama_CARB_P3H7_SP6_1273920.ab1	-	ADD19645.1	differentiation-related protein 1-like protein NDR1 protein	2e-09	par0_492	3-200:+3	PS00006:CK2_PHOSPHO_SITE Casein kinase II phosphorylation site.|PS00008:MYRISTYL N-myristoylation site.	202	OG4_12922	3e-10	65.5
1	EBT_Dama_Carb_P7E8_T7_1308879.ab1	-	ACA62956.1	cuticle protein [Artemia franciscana]	2e-09	par0_492	2-286:+2	PS00005:PKC_PHOSPHO_SITE Protein kinase C phosphorylation site.|PS00007:TYR_PHOSPHO_SITE Tyrosine kinase phosphorylation site.|PS00008:MYRISTYL N-myristoylation site.|PS00233:CHIT_BIND_RR_1 Chitin-binding type R&R domain signature.|PS00342:MICROBODIES_CTER Microbodies C-terminal targeting signal.	642	no_group	3e-07	57
0	EBT_Dama_Past_P4F8_SP6_1276285.ab1	-	CAM36311.1	hypothetical protein [Thermobia domestica]	4e-09	-	2-76:+2	PS00008:MYRISTYL N-myristoylation site.	527	-	-	-
0	EBT_Dama_Fish_P5A2_SP6_1277337.ab1	-	CAM36311.1	hypothetical protein [Thermobia domestica]	4e-09	-	3-98:+3	PS00008:MYRISTYL N-myristoylation site.	364	-	-	-
1	EBT_Dama_CARB_P7A5_SP6_1274201.ab1	GO:0005840	ACO11190.1	40S ribosomal protein S2 [Caligus rogercresseyi]	5e-09	par0_492	98-388:+2	PS00001:ASN_GLYCOSYLATION N-glycosylation site.|PS00005:PKC_PHOSPHO_SITE Protein kinase C phosphorylation site.|PS00006:CK2_PHOSPHO_SITE Casein kinase II phosphorylation site.	390	OG4_10195	9e-07	53.9
0	EBT_Dama_Fish_P1G10_SP6_1276494.ab1	-	CAM36311.1	hypothetical protein [Thermobia domestica]	6e-09	-	-	-	536	-	-	-
1	EBT_Dama_Fish_P1G1_SP6_1276422.ab1	-	XP_002423073.1	cutile protein, putative [Pediculus humanus corporis]	7e-09	par0_492	1-396:+1	PS00005:PKC_PHOSPHO_SITE Protein kinase C phosphorylation site.|PS00006:CK2_PHOSPHO_SITE Casein kinase II phosphorylation site.|PS00008:MYRISTYL N-myristoylation site.|PS00233:CHIT_BIND_RR_1 Chitin-binding type R&R domain signature.	397	-	-	-
1	EBT_Dama_Past_P4D10_SP6_1276299.ab1	-	XP_002405761.1	hypothetical protein IscW_ISCW020129 [Ixodes scapularis]	9e-09	par0_492	159-317:+3	PS00005:PKC_PHOSPHO_SITE Protein kinase C phosphorylation site.	458	-	-	-
1	EBT_Dama_CARB_P5B2_SP6_1273970.ab1	-	XP_002161618.1	PREDICTED: similar to toxin-A [Hydra magnipapillata]	1e-08	-	380-496:+2	PS00001:ASN_GLYCOSYLATION N-glycosylation site.|PS00004:CAMP_PHOSPHO_SITE cAMP- and cGMP-dependent protein kinase phosphorylation site.|PS00005:PKC_PHOSPHO_SITE Protein kinase C phosphorylation site.	496	-	-	-
1	EBT_Dama_Fish_P1G1_SP6_909797.ab1	-	XP_002423073.1	cutile protein, putative [Pediculus humanus corporis]	1e-08	par0_492	1-675:+1	PS00005:PKC_PHOSPHO_SITE Protein kinase C phosphorylation site.|PS00006:CK2_PHOSPHO_SITE Casein kinase II phosphorylation site.|PS00008:MYRISTYL N-myristoylation site.|PS00233:CHIT_BIND_RR_1 Chitin-binding type R&R domain signature.	676	-	-	-
1	EBT_Dama_CARB_P6E5_SP6_1275358.ab1	GO:0010259,GO:0005488,GO:0031988,GO:0044444,GO:0002164	ABU41136.1	vitellogenin-like protein [Lepeophtheirus salmonis]	1e-08	par0_492	49-477:+1	PS00001:ASN_GLYCOSYLATION N-glycosylation site.|PS00004:CAMP_PHOSPHO_SITE cAMP- and cGMP-dependent protein kinase phosphorylation site.|PS00005:PKC_PHOSPHO_SITE Protein kinase C phosphorylation site.|PS00006:CK2_PHOSPHO_SITE Casein kinase II phosphorylation site.	477	-	-	-
1	EBT_Dama_Past_P5C5_SP6_1276354.ab1	-	EFN88541.1	Protein transport protein Sec61 subunit alpha isoform 2	7e-08	par0_492	3-116:+3	PS00008:MYRISTYL N-myristoylation site.	459	OG4_10575	1e-08	60.5
0	EBT_Dama_FISH_P3C2_T7_1309380.ab1	-	CAM36311.1	hypothetical protein [Thermobia domestica]	8e-08	-	-	-	506	-	-	-
0	EBT_Dama_Past_P4E3_SP6_1276244.ab1	-	CAM36311.1	hypothetical protein [Thermobia domestica]	2e-07	-	2-76:+2	PS00008:MYRISTYL N-myristoylation site.	480	-	-	-
1	EBT_Dama_Past_P4C2_SP6_1276234.ab1	-	XP_394269.3	PREDICTED: similar to CG15828-PB, isoform B [Apis mellifera]	2e-07	par0_492	3-248:+3	PS00001:ASN_GLYCOSYLATION N-glycosylation site.|PS00005:PKC_PHOSPHO_SITE Protein kinase C phosphorylation site.|PS00006:CK2_PHOSPHO_SITE Casein kinase II phosphorylation site.|PS00008:MYRISTYL N-myristoylation site.	364	-	-	-
1	EBT_Dama_CARB_P8F6_SP6_1274471.ab1	-	ACO51839.1	Beta-ureidopropionase [Rana catesbeiana]	2e-07	par0_492	2-67:+2	PS00005:PKC_PHOSPHO_SITE Protein kinase C phosphorylation site.|PS00008:MYRISTYL N-myristoylation site.	342	-	-	-
0	EBT_Dama_Past_P3C6_SP6_1276170.ab1	-	CAM36311.1	hypothetical protein [Thermobia domestica]	2e-07	-	-	-	508	-	-	-
0	EBT_Dama_CARB_P7F7_SP6_1274222.ab1	-	CAM36311.1	hypothetical protein [Thermobia domestica]	2e-07	-	3-71:+3	PS00008:MYRISTYL N-myristoylation site.	476	-	-	-
1	EBT_Dama_Past_P5D7_T7_1308907.ab1	GO:0016491	AAT92119.1	truncated glutathione peroxidase [Ixodes pacificus]	3e-07	par0_492	278-421:+2	PS00001:ASN_GLYCOSYLATION N-glycosylation site.|PS00008:MYRISTYL N-myristoylation site.	551	-	-	-
1	EBT_Dama_Past_P4E2_SP6_1276236.ab1	GO:0006952,GO:0001562	Q5MGQ0.1	DFP1_LONON RecName: Full=Putative defense protein 1; Short=DFP-1; Flags:	4e-07	par0_492	3-476:+3	PS00001:ASN_GLYCOSYLATION N-glycosylation site.|PS00004:CAMP_PHOSPHO_SITE cAMP- and cGMP-dependent protein kinase phosphorylation site.|PS00005:PKC_PHOSPHO_SITE Protein kinase C phosphorylation site.|PS00006:CK2_PHOSPHO_SITE Casein kinase II phosphorylation site.|PS00008:MYRISTYL N-myristoylation site.	477	-	-	-
1	EBT_Dama_Past_P4B10_T7_1308900.ab1	-	XP_973761.1	PREDICTED: similar to pupal cuticle protein 78E, putative	4e-07	-	87-500:+3	-	510	-	-	-
1	EBT_Dama_Past_P5B4_SP6_1276345.ab1	-	XP_002730512.1	PREDICTED: polyamine modulated factor 1 binding protein 1-like,	8e-07	-	26-421:+2	PS00001:ASN_GLYCOSYLATION N-glycosylation site.|PS00004:CAMP_PHOSPHO_SITE cAMP- and cGMP-dependent protein kinase phosphorylation site.|PS00005:PKC_PHOSPHO_SITE Protein kinase C phosphorylation site.|PS00006:CK2_PHOSPHO_SITE Casein kinase II phosphorylation site.	423	-	-	-
1	EBT_Dama_Past_P3G10_SP6_1276206.ab1	-	XP_001981260.1	GG11974 [Drosophila erecta]	1e-06	par0_492	3-146:+3	PS00001:ASN_GLYCOSYLATION N-glycosylation site.|PS00005:PKC_PHOSPHO_SITE Protein kinase C phosphorylation site.|PS00006:CK2_PHOSPHO_SITE Casein kinase II phosphorylation site.|PS00961:RIBOSOMAL_S28E Ribosomal protein S28e signature.	375	OG4_10488	1e-07	56.6
1	EBT_Dama_Fish_P3G8_SP6_1276670.ab1	-	XP_974635.1	PREDICTED: similar to hypoxia associated factor [Tribolium	1e-06	par0_492	3-164:+3	PS00001:ASN_GLYCOSYLATION N-glycosylation site.|PS00008:MYRISTYL N-myristoylation site.	394	-	-	-
1	EBT_Dama_CARB_P8B1_SP6_1274427.ab1	GO:0043234,GO:0006412	XP_002020252.1	GL13604 [Drosophila persimilis]	2e-06	par0_492	1-141:+1	PS00006:CK2_PHOSPHO_SITE Casein kinase II phosphorylation site.	168	OG4_11045	9e-07	53.9
1	EBT_Dama_Fish_P3D1_SP6_1276611.ab1	-	NP_001087270.1	MGC85256 protein [Xenopus laevis]	2e-06	par0_492	2-133:+2	PS00005:PKC_PHOSPHO_SITE Protein kinase C phosphorylation site.|PS00009:AMIDATION Amidation site.	200	OG4_13207	1e-06	53.5
1	EBT_Dama_Fish_P5D6_SP6_1277372.ab1	-	NP_001087270.1	MGC85256 protein [Xenopus laevis]	2e-06	par0_492	2-133:+2	PS00005:PKC_PHOSPHO_SITE Protein kinase C phosphorylation site.|PS00009:AMIDATION Amidation site.	200	OG4_13207	1e-06	53.5
0	EBT_Dama_CARB_P6E10_SP6_1275398.ab1	-	CAM36311.1	hypothetical protein [Thermobia domestica]	3e-06	-	1-150:+1	PS00005:PKC_PHOSPHO_SITE Protein kinase C phosphorylation site.	351	-	-	-
1	EBT_Dama_Past_P3E11_SP6_1276212.ab1	-	EFA12930.1	hypothetical protein TcasGA2_TC010476 [Tribolium castaneum]	4e-06	par0_492	28-375:+1	PS00004:CAMP_PHOSPHO_SITE cAMP- and cGMP-dependent protein kinase phosphorylation site.	375	-	-	-
1	EBT_Dama_Carb_P3H12_T7_1308862.ab1	-	ADD19645.1	differentiation-related protein 1-like protein NDR1 protein	4e-06	par0_492	1-354:+1	PS00005:PKC_PHOSPHO_SITE Protein kinase C phosphorylation site.|PS00008:MYRISTYL N-myristoylation site.|PS00017:ATP_GTP_A ATP/GTP-binding site motif A (P-loop).	462	OG4_12922	2e-06	53.1
0	EBT_Dama_CARB_P7H1_SP6_1274176.ab1	-	CAM36311.1	hypothetical protein [Thermobia domestica]	4e-06	-	-	-	427	-	-	-
1	EBT_Dama_Carb_P7H10_T7_1308884.ab1	-	XP_002934094.1	PREDICTED: hypothetical protein LOC100497422 [Xenopus (Silurana)	8e-06	-	113-337:+2	PS00005:PKC_PHOSPHO_SITE Protein kinase C phosphorylation site.|PS00342:MICROBODIES_CTER Microbodies C-terminal targeting signal.	643	-	-	-
1	EBT_Dama_CARB_P6D1_SP6_1275325.ab1	-	-	-	-	-	41-412:+2	PS00004:CAMP_PHOSPHO_SITE cAMP- and cGMP-dependent protein kinase phosphorylation site.|PS00005:PKC_PHOSPHO_SITE Protein kinase C phosphorylation site.|PS00006:CK2_PHOSPHO_SITE Casein kinase II phosphorylation site.|PS00009:AMIDATION Amidation site.	414	-	-	-
1	EBT_Dama_FISH_P1E3_T7_1308972.ab1	-	-	-	-	-	1-165:+1	PS00005:PKC_PHOSPHO_SITE Protein kinase C phosphorylation site.|PS00006:CK2_PHOSPHO_SITE Casein kinase II phosphorylation site.	646	-	-	-
0	EBT_Dama_Past_P4F6_SP6_1276269.ab1	-	-	-	-	-	60-227:+3	PS00008:MYRISTYL N-myristoylation site.	396	-	-	-
0	EBT_Dama_Past_P1D5_SP6_1274557.ab1	-	-	-	-	-	2-223:+2	PS00001:ASN_GLYCOSYLATION N-glycosylation site.|PS00005:PKC_PHOSPHO_SITE Protein kinase C phosphorylation site.|PS00006:CK2_PHOSPHO_SITE Casein kinase II phosphorylation site.	339	-	-	-
0	EBT_Dama_CARB_P8F11_SP6_1274511.ab1	-	-	-	-	-	-	-	287	-	-	-
0	EBT_Dama_CARB_P8E3_SP6_1274446.ab1	-	-	-	-	-	2-64:+2	PS00008:MYRISTYL N-myristoylation site.	301	-	-	-
1	EBT_Dama_CARB_P7G12_SP6_1274263.ab1	-	-	-	-	-	133-297:+1	PS00005:PKC_PHOSPHO_SITE Protein kinase C phosphorylation site.|PS00008:MYRISTYL N-myristoylation site.	297	-	-	-
0	EBT_Dama_Past_P3H8_SP6_909854.ab1	-	-	-	-	-	1-138:+1	PS00005:PKC_PHOSPHO_SITE Protein kinase C phosphorylation site.|PS00006:CK2_PHOSPHO_SITE Casein kinase II phosphorylation site.	378	-	-	-
0	EBT_Dama_Fish_P1E7_SP6_1276468.ab1	-	-	-	-	-	3-317:+3	PS00001:ASN_GLYCOSYLATION N-glycosylation site.|PS00005:PKC_PHOSPHO_SITE Protein kinase C phosphorylation site.	361	-	-	-
1	EBT_Dama_CARB_P3D12_SP6_1273956.ab1	-	-	-	-	-	245-373:+2	PS00005:PKC_PHOSPHO_SITE Protein kinase C phosphorylation site.|PS00006:CK2_PHOSPHO_SITE Casein kinase II phosphorylation site.	375	-	-	-
0	EBT_Dama_CARB_P8F12_SP6_1274519.ab1	-	-	-	-	-	2-76:+2	PS00008:MYRISTYL N-myristoylation site.	433	-	-	-
0	EBT_Dama_Past_P4E10_SP6_1276300.ab1	-	-	-	-	-	2-298:+2	PS00005:PKC_PHOSPHO_SITE Protein kinase C phosphorylation site.	300	-	-	-
0	EBT_Dama_Past_P2B4_T7_1309015.ab1	-	-	-	-	-	89-232:+2	PS00006:CK2_PHOSPHO_SITE Casein kinase II phosphorylation site.|PS00008:MYRISTYL N-myristoylation site.	696	-	-	-
1	EBT_Dama_Past_P3D8_SP6_909850.ab1	-	-	-	-	-	131-343:+2	PS00006:CK2_PHOSPHO_SITE Casein kinase II phosphorylation site.|PS00008:MYRISTYL N-myristoylation site.	389	-	-	-
0	EBT_Dama_CARB_P5E6_SP6_1274005.ab1	-	-	-	-	-	2-64:+2	-	418	-	-	-
1	EBT_Dama_CARB_P3G11_SP6_1273951.ab1	-	-	-	-	-	245-373:+2	PS00005:PKC_PHOSPHO_SITE Protein kinase C phosphorylation site.|PS00006:CK2_PHOSPHO_SITE Casein kinase II phosphorylation site.	375	-	-	-
1	EBT_Dama_CARB_P1E5_SP6_1273709.ab1	-	-	-	-	-	1-192:+1	-	193	-	-	-
0	EBT_Dama_Past_P4B8_SP6_1276281.ab1	-	-	-	-	-	2-241:+2	PS00006:CK2_PHOSPHO_SITE Casein kinase II phosphorylation site.	377	-	-	-
1	EBT_Dama_CARB_P5C2_SP6_1273971.ab1	-	-	-	-	-	3-161:+3	PS00001:ASN_GLYCOSYLATION N-glycosylation site.|PS00006:CK2_PHOSPHO_SITE Casein kinase II phosphorylation site.|PS00008:MYRISTYL N-myristoylation site.	275	-	-	-
1	EBT_Dama_Carb_P7A9_T7_1308880.ab1	-	-	-	-	par0_492	1-150:+1	PS00004:CAMP_PHOSPHO_SITE cAMP- and cGMP-dependent protein kinase phosphorylation site.|PS00005:PKC_PHOSPHO_SITE Protein kinase C phosphorylation site.|PS00009:AMIDATION Amidation site.	454	OG4_15614	5e-06	51.6
1	EBT_Dama_CARB_P7B1_SP6_1274170.ab1	-	-	-	-	-	1-153:+1	PS00004:CAMP_PHOSPHO_SITE cAMP- and cGMP-dependent protein kinase phosphorylation site.|PS00005:PKC_PHOSPHO_SITE Protein kinase C phosphorylation site.|PS00006:CK2_PHOSPHO_SITE Casein kinase II phosphorylation site.	359	-	-	-
0	EBT_Dama_CARB_P7A12_SP6_1274257.ab1	-	-	-	-	-	2-241:+2	PS00004:CAMP_PHOSPHO_SITE cAMP- and cGMP-dependent protein kinase phosphorylation site.|PS00005:PKC_PHOSPHO_SITE Protein kinase C phosphorylation site.|PS00006:CK2_PHOSPHO_SITE Casein kinase II phosphorylation site.|PS00008:MYRISTYL N-myristoylation site.|PS00009:AMIDATION Amidation site.|PS00016:RGD Cell attachment sequence.	404	-	-	-
1	EBT_Dama_CARB_P5H11_SP6_1274048.ab1	-	-	-	-	-	170-334:+2	PS00001:ASN_GLYCOSYLATION N-glycosylation site.|PS00005:PKC_PHOSPHO_SITE Protein kinase C phosphorylation site.|PS00006:CK2_PHOSPHO_SITE Casein kinase II phosphorylation site.|PS00008:MYRISTYL N-myristoylation site.	457	-	-	-
1	EBT_Dama_Fish_P4A5_SP6_1277265.ab1	-	-	-	-	-	3-296:+3	PS00001:ASN_GLYCOSYLATION N-glycosylation site.|PS00005:PKC_PHOSPHO_SITE Protein kinase C phosphorylation site.|PS00006:CK2_PHOSPHO_SITE Casein kinase II phosphorylation site.|PS00008:MYRISTYL N-myristoylation site.	390	-	-	-
1	EBT_Dama_Past_P3B10_T7_1309396.ab1	-	-	-	-	-	2-355:+2	PS00001:ASN_GLYCOSYLATION N-glycosylation site.|PS00004:CAMP_PHOSPHO_SITE cAMP- and cGMP-dependent protein kinase phosphorylation site.|PS00005:PKC_PHOSPHO_SITE Protein kinase C phosphorylation site.|PS00006:CK2_PHOSPHO_SITE Casein kinase II phosphorylation site.|PS00008:MYRISTYL N-myristoylation site.	355	-	-	-
0	EBT_Dama_CARB_P3D9_SP6_1273932.ab1	-	-	-	-	-	50-271:+2	PS00005:PKC_PHOSPHO_SITE Protein kinase C phosphorylation site.	271	-	-	-
0	EBT_Dama_Carb_P6B3_T7_1308893.ab1	-	-	-	-	-	2-253:+2	PS00005:PKC_PHOSPHO_SITE Protein kinase C phosphorylation site.|PS00006:CK2_PHOSPHO_SITE Casein kinase II phosphorylation site.|PS00007:TYR_PHOSPHO_SITE Tyrosine kinase phosphorylation site.	548	-	-	-
1	EBT_Dama_Past_P4F3_SP6_1276245.ab1	-	-	-	-	-	110-274:+2	PS00005:PKC_PHOSPHO_SITE Protein kinase C phosphorylation site.|PS00008:MYRISTYL N-myristoylation site.	444	-	-	-
0	EBT_Dama_Fish_P3F5_SP6_1276645.ab1	-	-	-	-	-	2-61:+2	-	90	-	-	-
0	EBT_Dama_Fish_P1E6_SP6_1276460.ab1	-	-	-	-	-	2-541:+2	PS00001:ASN_GLYCOSYLATION N-glycosylation site.|PS00005:PKC_PHOSPHO_SITE Protein kinase C phosphorylation site.|PS00006:CK2_PHOSPHO_SITE Casein kinase II phosphorylation site.|PS00008:MYRISTYL N-myristoylation site.	543	-	-	-
0	EBT_Dama_Past_P4E6_SP6_1276268.ab1	-	-	-	-	-	60-227:+3	PS00008:MYRISTYL N-myristoylation site.	396	-	-	-
0	EBT_Dama_Past_P4F11_SP6_1276309.ab1	-	-	-	-	-	-	-	376	-	-	-
0	EBT_Dama_Fish_P2E7_SP6_1276564.ab1	-	-	-	-	-	219-344:+3	PS00005:PKC_PHOSPHO_SITE Protein kinase C phosphorylation site.|PS00008:MYRISTYL N-myristoylation site.	436	-	-	-
1	EBT_Dama_CARB_P6D2_SP6_1275333.ab1	-	-	-	-	-	3-92:+3	PS00005:PKC_PHOSPHO_SITE Protein kinase C phosphorylation site.|PS00008:MYRISTYL N-myristoylation site.	305	-	-	-
0	EBT_Dama_Past_P3A2_T7_1309025.ab1	-	-	-	-	-	221-460:+2	PS00004:CAMP_PHOSPHO_SITE cAMP- and cGMP-dependent protein kinase phosphorylation site.|PS00006:CK2_PHOSPHO_SITE Casein kinase II phosphorylation site.|PS00009:AMIDATION Amidation site.|PS00017:ATP_GTP_A ATP/GTP-binding site motif A (P-loop).	628	-	-	-
0	EBT_Dama_Fish_P5F1_SP6_1277334.ab1	-	-	-	-	-	178-384:+1	-	386	-	-	-
1	EBT_Dama_Past_P1F9_T7_1309010.ab1	-	-	-	-	-	131-514:+2	PS00004:CAMP_PHOSPHO_SITE cAMP- and cGMP-dependent protein kinase phosphorylation site.|PS00005:PKC_PHOSPHO_SITE Protein kinase C phosphorylation site.|PS00006:CK2_PHOSPHO_SITE Casein kinase II phosphorylation site.|PS00008:MYRISTYL N-myristoylation site.	631	-	-	-
0	EBT_Dama_Fish_P4E2_SP6_1277245.ab1	-	-	-	-	-	1-270:+1	-	271	-	-	-
1	EBT_Dama_Fish_P5E6_SP6_1277373.ab1	-	-	-	-	-	3-371:+3	PS00005:PKC_PHOSPHO_SITE Protein kinase C phosphorylation site.|PS00008:MYRISTYL N-myristoylation site.	372	-	-	-
1	EBT_Dama_Past_P1D2_SP6_1274533.ab1	-	-	-	-	-	91-198:+1	PS00006:CK2_PHOSPHO_SITE Casein kinase II phosphorylation site.|PS00008:MYRISTYL N-myristoylation site.	317	-	-	-
0	EBT_Dama_Fish_P3E6_SP6_1276652.ab1	-	-	-	-	-	1-114:+1	PS00005:PKC_PHOSPHO_SITE Protein kinase C phosphorylation site.	376	-	-	-
0	EBT_Dama_Past_P2G6_T7_1309017.ab1	-	-	-	-	-	136-450:+1	PS00004:CAMP_PHOSPHO_SITE cAMP- and cGMP-dependent protein kinase phosphorylation site.|PS00006:CK2_PHOSPHO_SITE Casein kinase II phosphorylation site.|PS00009:AMIDATION Amidation site.	630	-	-	-
1	EBT_Dama_Fish_P2G9_SP6_1276582.ab1	-	-	-	-	-	1-291:+1	PS00004:CAMP_PHOSPHO_SITE cAMP- and cGMP-dependent protein kinase phosphorylation site.|PS00005:PKC_PHOSPHO_SITE Protein kinase C phosphorylation site.|PS00006:CK2_PHOSPHO_SITE Casein kinase II phosphorylation site.	366	-	-	-
0	EBT_Dama_Past_P5C6_SP6_1276362.ab1	-	-	-	-	-	168-416:+3	-	416	-	-	-
0	EBT_Dama_Past_P5B5_T7_1308904.ab1	-	-	-	-	-	48-422:+3	PS00005:PKC_PHOSPHO_SITE Protein kinase C phosphorylation site.|PS00006:CK2_PHOSPHO_SITE Casein kinase II phosphorylation site.|PS00029:LEUCINE_ZIPPER Leucine zipper pattern.	681	-	-	-
1	EBT_Dama_Carb_P4H7_T7_1308927.ab1	-	-	-	-	-	3-137:+3	PS00001:ASN_GLYCOSYLATION N-glycosylation site.|PS00005:PKC_PHOSPHO_SITE Protein kinase C phosphorylation site.	578	-	-	-
1	EBT_Dama_Fish_P5D10_SP6_1277404.ab1	-	-	-	-	-	124-432:+1	PS00001:ASN_GLYCOSYLATION N-glycosylation site.|PS00004:CAMP_PHOSPHO_SITE cAMP- and cGMP-dependent protein kinase phosphorylation site.|PS00005:PKC_PHOSPHO_SITE Protein kinase C phosphorylation site.|PS00006:CK2_PHOSPHO_SITE Casein kinase II phosphorylation site.|PS00008:MYRISTYL N-myristoylation site.	434	-	-	-
1	EBT_Dama_FISH_P1D8_T7_1308978.ab1	-	-	-	-	-	90-341:+3	PS00005:PKC_PHOSPHO_SITE Protein kinase C phosphorylation site.|PS00006:CK2_PHOSPHO_SITE Casein kinase II phosphorylation site.|PS00008:MYRISTYL N-myristoylation site.	510	-	-	-
0	EBT_Dama_Fish_P5F2_SP6_1277342.ab1	-	-	-	-	-	221-436:+2	PS00001:ASN_GLYCOSYLATION N-glycosylation site.|PS00004:CAMP_PHOSPHO_SITE cAMP- and cGMP-dependent protein kinase phosphorylation site.|PS00005:PKC_PHOSPHO_SITE Protein kinase C phosphorylation site.	436	-	-	-
0	EBT_Dama_Past_P1H5_SP6_1274561.ab1	-	-	-	-	-	124-408:+1	PS00001:ASN_GLYCOSYLATION N-glycosylation site.|PS00005:PKC_PHOSPHO_SITE Protein kinase C phosphorylation site.|PS00006:CK2_PHOSPHO_SITE Casein kinase II phosphorylation site.	489	-	-	-
1	EBT_Dama_CARB_P6H1_SP6_1275329.ab1	-	-	-	-	-	36-296:+3	PS00005:PKC_PHOSPHO_SITE Protein kinase C phosphorylation site.	391	-	-	-
1	EBT_Dama_CARB_P5F12_SP6_1274054.ab1	-	-	-	-	-	3-317:-3	PS00005:PKC_PHOSPHO_SITE Protein kinase C phosphorylation site.|PS00016:RGD Cell attachment sequence.	357	-	-	-
1	EBT_Dama_FISH_P4C5_T7_1308961.ab1	-	-	-	-	-	1-96:+1	PS00005:PKC_PHOSPHO_SITE Protein kinase C phosphorylation site.	832	-	-	-
0	EBT_Dama_CARB_P6E8_SP6_1275381.ab1	-	-	-	-	-	56-298:+2	PS00001:ASN_GLYCOSYLATION N-glycosylation site.|PS00004:CAMP_PHOSPHO_SITE cAMP- and cGMP-dependent protein kinase phosphorylation site.|PS00008:MYRISTYL N-myristoylation site.	299	-	-	-
0	EBT_Dama_Fish_P5E12_SP6_1277421.ab1	-	-	-	-	-	33-290:+3	PS00005:PKC_PHOSPHO_SITE Protein kinase C phosphorylation site.|PS00008:MYRISTYL N-myristoylation site.	386	-	-	-
1	EBT_Dama_CARB_P7F11_SP6_1274254.ab1	-	-	-	-	par0_492	3-452:+3	PS00001:ASN_GLYCOSYLATION N-glycosylation site.|PS00005:PKC_PHOSPHO_SITE Protein kinase C phosphorylation site.|PS00006:CK2_PHOSPHO_SITE Casein kinase II phosphorylation site.|PS00008:MYRISTYL N-myristoylation site.	454	-	-	-
0	EBT_Dama_Fish_P4F1_SP6_1277238.ab1	-	-	-	-	-	257-385:+2	PS00008:MYRISTYL N-myristoylation site.	387	-	-	-
0	EBT_Dama_Fish_P2B7_SP6_1276561.ab1	-	-	-	-	-	257-424:+2	PS00008:MYRISTYL N-myristoylation site.	495	-	-	-
0	EBT_Dama_Past_P3D7_SP6_1276179.ab1	-	-	-	-	-	111-281:+3	PS00001:ASN_GLYCOSYLATION N-glycosylation site.|PS00008:MYRISTYL N-myristoylation site.	282	-	-	-
1	EBT_Dama_Fish_P3F11_SP6_1276693.ab1	-	-	-	-	-	203-415:+2	PS00001:ASN_GLYCOSYLATION N-glycosylation site.|PS00005:PKC_PHOSPHO_SITE Protein kinase C phosphorylation site.|PS00006:CK2_PHOSPHO_SITE Casein kinase II phosphorylation site.|PS00008:MYRISTYL N-myristoylation site.	417	-	-	-
0	EBT_Dama_CARB_P8C4_SP6_1274452.ab1	-	-	-	-	-	115-402:+1	PS00001:ASN_GLYCOSYLATION N-glycosylation site.|PS00005:PKC_PHOSPHO_SITE Protein kinase C phosphorylation site.	575	-	-	-
0	EBT_Dama_Past_P2G4_SP6_1274744.ab1	-	-	-	-	-	1-180:+1	PS00001:ASN_GLYCOSYLATION N-glycosylation site.|PS00005:PKC_PHOSPHO_SITE Protein kinase C phosphorylation site.|PS00008:MYRISTYL N-myristoylation site.|PS00294:PRENYLATION Prenyl group binding site (CAAX box).	398	-	-	-
0	EBT_Dama_Past_P1A3_SP6_1276626.ab1	-	-	-	-	-	1-165:+1	PS00006:CK2_PHOSPHO_SITE Casein kinase II phosphorylation site.	520	-	-	-
0	EBT_Dama_Past_P5E11_SP6_1276396.ab1	-	-	-	-	-	2-76:+2	PS00008:MYRISTYL N-myristoylation site.	349	-	-	-
1	EBT_Dama_Past_P3E3_SP6_1276148.ab1	-	-	-	-	par0_492	31-327:+1	PS00005:PKC_PHOSPHO_SITE Protein kinase C phosphorylation site.|PS00006:CK2_PHOSPHO_SITE Casein kinase II phosphorylation site.|PS00008:MYRISTYL N-myristoylation site.	368	-	-	-
0	EBT_Dama_CARB_P5G6_SP6_1274007.ab1	-	-	-	-	-	2-208:+2	PS00001:ASN_GLYCOSYLATION N-glycosylation site.|PS00005:PKC_PHOSPHO_SITE Protein kinase C phosphorylation site.|PS00008:MYRISTYL N-myristoylation site.	417	-	-	-
1	EBT_Dama_Fish_P3A1_SP6_1276688.ab1	-	-	-	-	-	245-376:+2	PS00005:PKC_PHOSPHO_SITE Protein kinase C phosphorylation site.|PS00006:CK2_PHOSPHO_SITE Casein kinase II phosphorylation site.	378	-	-	-
0	EBT_Dama_Past_P1B3_SP6_1274539.ab1	-	-	-	-	-	2-76:+2	PS00008:MYRISTYL N-myristoylation site.	440	-	-	-
1	EBT_Dama_CARB_P8B5_SP6_1274459.ab1	-	-	-	-	-	52-288:+1	PS00005:PKC_PHOSPHO_SITE Protein kinase C phosphorylation site.|PS00008:MYRISTYL N-myristoylation site.	427	-	-	-
0	EBT_Dama_Fish_P5A5_SP6_910849.ab1	-	-	-	-	-	2-88:+2	PS00001:ASN_GLYCOSYLATION N-glycosylation site.|PS00006:CK2_PHOSPHO_SITE Casein kinase II phosphorylation site.	593	-	-	-
1	EBT_Dama_CARB_P8E5_SP6_1274462.ab1	-	-	-	-	-	1-135:+1	PS00005:PKC_PHOSPHO_SITE Protein kinase C phosphorylation site.	365	-	-	-
0	EBT_Dama_Past_P4B6_SP6_1276265.ab1	-	-	-	-	-	79-291:+1	PS00004:CAMP_PHOSPHO_SITE cAMP- and cGMP-dependent protein kinase phosphorylation site.|PS00005:PKC_PHOSPHO_SITE Protein kinase C phosphorylation site.	339	-	-	-
0	EBT_Dama_Past_P3H8_SP6_1276191.ab1	-	-	-	-	-	1-138:+1	PS00005:PKC_PHOSPHO_SITE Protein kinase C phosphorylation site.|PS00006:CK2_PHOSPHO_SITE Casein kinase II phosphorylation site.	271	-	-	-
0	EBT_Dama_Past_P1F6_SP6_1274567.ab1	-	-	-	-	-	3-86:+3	PS00001:ASN_GLYCOSYLATION N-glycosylation site.|PS00006:CK2_PHOSPHO_SITE Casein kinase II phosphorylation site.	528	-	-	-
0	EBT_Dama_Fish_P4G6_SP6_1277279.ab1	-	-	-	-	-	2-154:+2	-	333	-	-	-
1	EBT_Dama_Past_P5A2_SP6_1276328.ab1	-	-	-	-	-	107-397:+2	PS00006:CK2_PHOSPHO_SITE Casein kinase II phosphorylation site.|PS00009:AMIDATION Amidation site.	397	-	-	-
0	EBT_Dama_Past_P5F8_SP6_1276381.ab1	-	-	-	-	-	3-113:+3	PS00001:ASN_GLYCOSYLATION N-glycosylation site.|PS00005:PKC_PHOSPHO_SITE Protein kinase C phosphorylation site.|PS00006:CK2_PHOSPHO_SITE Casein kinase II phosphorylation site.	370	-	-	-
0	EBT_Dama_CARB_P8G8_SP6_1274488.ab1	-	-	-	-	-	1-60:+1	-	423	-	-	-
0	EBT_Dama_Past_P4D8_SP6_1276283.ab1	-	-	-	-	-	2-88:+2	PS00001:ASN_GLYCOSYLATION N-glycosylation site.|PS00006:CK2_PHOSPHO_SITE Casein kinase II phosphorylation site.	525	-	-	-
0	EBT_Dama_Past_P1F6_SP6_909836.ab1	-	-	-	-	-	2-88:+2	PS00001:ASN_GLYCOSYLATION N-glycosylation site.|PS00006:CK2_PHOSPHO_SITE Casein kinase II phosphorylation site.	595	-	-	-
0	EBT_Dama_Fish_P1A4_SP6_1276440.ab1	-	-	-	-	-	156-368:+3	PS00004:CAMP_PHOSPHO_SITE cAMP- and cGMP-dependent protein kinase phosphorylation site.|PS00005:PKC_PHOSPHO_SITE Protein kinase C phosphorylation site.	423	-	-	-
0	EBT_Dama_Past_P1D10_SP6_1274597.ab1	-	-	-	-	-	192-377:+3	PS00001:ASN_GLYCOSYLATION N-glycosylation site.|PS00005:PKC_PHOSPHO_SITE Protein kinase C phosphorylation site.|PS00006:CK2_PHOSPHO_SITE Casein kinase II phosphorylation site.	535	-	-	-
1	EBT_Dama_CARB_P1G11_SP6_1273759.ab1	-	-	-	-	-	245-373:+2	PS00005:PKC_PHOSPHO_SITE Protein kinase C phosphorylation site.|PS00006:CK2_PHOSPHO_SITE Casein kinase II phosphorylation site.	375	-	-	-
1	EBT_Dama_FISH_P1H12_T7_1308982.ab1	-	-	-	-	-	3-257:+3	PS00001:ASN_GLYCOSYLATION N-glycosylation site.|PS00005:PKC_PHOSPHO_SITE Protein kinase C phosphorylation site.|PS00006:CK2_PHOSPHO_SITE Casein kinase II phosphorylation site.|PS00007:TYR_PHOSPHO_SITE Tyrosine kinase phosphorylation site.|PS00008:MYRISTYL N-myristoylation site.|PS00029:LEUCINE_ZIPPER Leucine zipper pattern.	525	-	-	-
0	EBT_Dama_Carb_P6A4_T7_1308872.ab1	-	-	-	-	-	90-335:+3	PS00008:MYRISTYL N-myristoylation site.	386	-	-	-
1	EBT_Dama_CARB_P2A4_SP6_1273793.ab1	-	-	-	-	-	3-155:+3	PS00005:PKC_PHOSPHO_SITE Protein kinase C phosphorylation site.	375	-	-	-
0	EBT_Dama_Past_P3A3_SP6_1276144.ab1	-	-	-	-	-	73-162:+1	PS00001:ASN_GLYCOSYLATION N-glycosylation site.|PS00006:CK2_PHOSPHO_SITE Casein kinase II phosphorylation site.	351	-	-	-
0	EBT_Dama_Fish_P4G12_SP6_1277327.ab1	-	-	-	-	-	2-208:+2	PS00005:PKC_PHOSPHO_SITE Protein kinase C phosphorylation site.|PS00006:CK2_PHOSPHO_SITE Casein kinase II phosphorylation site.	208	-	-	-
0	EBT_Dama_CARB_P8D3_SP6_1274445.ab1	-	-	-	-	-	1-114:+1	-	393	-	-	-
1	EBT_Dama_CARB_P8H1_SP6_1274426.ab1	-	-	-	-	-	2-169:+2	PS00005:PKC_PHOSPHO_SITE Protein kinase C phosphorylation site.|PS00006:CK2_PHOSPHO_SITE Casein kinase II phosphorylation site.|PS00008:MYRISTYL N-myristoylation site.	390	-	-	-
1	EBT_Dama_CARB_P6F8_SP6_1275383.ab1	-	-	-	-	-	349-486:+1	PS00001:ASN_GLYCOSYLATION N-glycosylation site.|PS00005:PKC_PHOSPHO_SITE Protein kinase C phosphorylation site.|PS00008:MYRISTYL N-myristoylation site.|PS00342:MICROBODIES_CTER Microbodies C-terminal targeting signal.	487	-	-	-
1	EBT_Dama_Past_P3G7_SP6_1276347.ab1	-	-	-	-	-	92-514:+2	PS00001:ASN_GLYCOSYLATION N-glycosylation site.|PS00005:PKC_PHOSPHO_SITE Protein kinase C phosphorylation site.	515	-	-	-
1	EBT_Dama_CARB_P1D11_SP6_1273756.ab1	-	-	-	-	-	2-154:+2	PS00005:PKC_PHOSPHO_SITE Protein kinase C phosphorylation site.	374	-	-	-
0	EBT_Dama_CARB_P5F3_SP6_1273982.ab1	-	-	-	-	-	283-453:+1	PS00001:ASN_GLYCOSYLATION N-glycosylation site.|PS00004:CAMP_PHOSPHO_SITE cAMP- and cGMP-dependent protein kinase phosphorylation site.|PS00005:PKC_PHOSPHO_SITE Protein kinase C phosphorylation site.|PS00006:CK2_PHOSPHO_SITE Casein kinase II phosphorylation site.	453	-	-	-
0	EBT_Dama_Past_P3E8_SP6_909851.ab1	-	-	-	-	-	2-76:+2	PS00008:MYRISTYL N-myristoylation site.	404	-	-	-
1	EBT_Dama_Past_P1C2_SP6_1274532.ab1	-	-	-	-	-	46-234:+1	-	322	-	-	-
0	EBT_Dama_CARB_P5B6_SP6_1274002.ab1	-	-	-	-	-	332-466:+2	PS00005:PKC_PHOSPHO_SITE Protein kinase C phosphorylation site.|PS00009:AMIDATION Amidation site.	476	-	-	-
1	EBT_Dama_FISH_P2F4_T7_1308986.ab1	-	-	-	-	-	88-339:+1	PS00005:PKC_PHOSPHO_SITE Protein kinase C phosphorylation site.|PS00006:CK2_PHOSPHO_SITE Casein kinase II phosphorylation site.|PS00008:MYRISTYL N-myristoylation site.	508	-	-	-
1	EBT_Dama_Past_P1A6_SP6_909831.ab1	-	-	-	-	-	3-281:+3	PS00001:ASN_GLYCOSYLATION N-glycosylation site.|PS00005:PKC_PHOSPHO_SITE Protein kinase C phosphorylation site.|PS00006:CK2_PHOSPHO_SITE Casein kinase II phosphorylation site.|PS00008:MYRISTYL N-myristoylation site.	578	-	-	-
0	EBT_Dama_Fish_P2D12_SP6_1276603.ab1	-	-	-	-	-	3-74:+3	PS00008:MYRISTYL N-myristoylation site.	410	-	-	-
0	EBT_Dama_CARB_P8D8_SP6_1274485.ab1	-	-	-	-	-	3-305:+3	PS00005:PKC_PHOSPHO_SITE Protein kinase C phosphorylation site.|PS00006:CK2_PHOSPHO_SITE Casein kinase II phosphorylation site.|PS00007:TYR_PHOSPHO_SITE Tyrosine kinase phosphorylation site.	530	-	-	-
0	EBT_Dama_Fish_P5G3_SP6_1277351.ab1	-	-	-	-	-	1-105:+1	PS00008:MYRISTYL N-myristoylation site.	219	-	-	-
0	EBT_Dama_CARB_P7D4_SP6_1274196.ab1	-	-	-	-	-	2-64:+2	PS00008:MYRISTYL N-myristoylation site.	301	-	-	-
0	EBT_Dama_Past_P4G5_T7_1308898.ab1	-	-	-	-	-	114-227:+3	PS00004:CAMP_PHOSPHO_SITE cAMP- and cGMP-dependent protein kinase phosphorylation site.|PS00005:PKC_PHOSPHO_SITE Protein kinase C phosphorylation site.|PS00006:CK2_PHOSPHO_SITE Casein kinase II phosphorylation site.|PS00342:MICROBODIES_CTER Microbodies C-terminal targeting signal.	545	-	-	-
0	EBT_Dama_Past_P5H10_SP6_1276407.ab1	-	-	-	-	-	2-76:+2	PS00008:MYRISTYL N-myristoylation site.	395	-	-	-
1	EBT_Dama_CARB_P1C12_SP6_1273763.ab1	-	-	-	-	-	245-373:+2	PS00005:PKC_PHOSPHO_SITE Protein kinase C phosphorylation site.|PS00006:CK2_PHOSPHO_SITE Casein kinase II phosphorylation site.	375	-	-	-
1	EBT_Dama_CARB_P8C5_SP6_1274460.ab1	-	-	-	-	-	1-135:+1	PS00005:PKC_PHOSPHO_SITE Protein kinase C phosphorylation site.	365	-	-	-
0	EBT_Dama_Past_P4G3_SP6_1276246.ab1	-	-	-	-	-	2-88:+2	PS00001:ASN_GLYCOSYLATION N-glycosylation site.|PS00006:CK2_PHOSPHO_SITE Casein kinase II phosphorylation site.	534	-	-	-
1	EBT_Dama_Fish_P3D8_SP6_1276667.ab1	-	-	-	-	-	34-438:+1	PS00005:PKC_PHOSPHO_SITE Protein kinase C phosphorylation site.|PS00006:CK2_PHOSPHO_SITE Casein kinase II phosphorylation site.|PS00008:MYRISTYL N-myristoylation site.|PS00009:AMIDATION Amidation site.	439	-	-	-
0	EBT_Dama_Past_P5H1_SP6_1276327.ab1	-	-	-	-	-	3-74:+3	PS00008:MYRISTYL N-myristoylation site.	401	-	-	-
0	EBT_Dama_Past_P1B3__SP6_1276628.ab1	-	-	-	-	-	2-76:+2	PS00008:MYRISTYL N-myristoylation site.	458	-	-	-
0	EBT_Dama_CARB_P7D5_SP6_1274204.ab1	-	-	-	-	-	198-434:+3	PS00005:PKC_PHOSPHO_SITE Protein kinase C phosphorylation site.|PS00006:CK2_PHOSPHO_SITE Casein kinase II phosphorylation site.	435	-	-	-
1	EBT_Dama_CARB_P5B11_SP6_1274042.ab1	-	-	-	-	-	1-171:+1	PS00005:PKC_PHOSPHO_SITE Protein kinase C phosphorylation site.|PS00006:CK2_PHOSPHO_SITE Casein kinase II phosphorylation site.	399	-	-	-
1	EBT_Dama_FISH_P2A5_T7_1308988.ab1	-	-	-	-	-	114-371:+3	PS00005:PKC_PHOSPHO_SITE Protein kinase C phosphorylation site.|PS00006:CK2_PHOSPHO_SITE Casein kinase II phosphorylation site.	590	-	-	-
0	EBT_Dama_Past_P1A2_SP6_1277363.ab1	-	-	-	-	-	1-285:+1	PS00001:ASN_GLYCOSYLATION N-glycosylation site.|PS00005:PKC_PHOSPHO_SITE Protein kinase C phosphorylation site.|PS00006:CK2_PHOSPHO_SITE Casein kinase II phosphorylation site.	497	-	-	-
1	EBT_Dama_Past_P3D8_SP6_1276187.ab1	-	-	-	-	-	1-192:+1	PS00001:ASN_GLYCOSYLATION N-glycosylation site.|PS00005:PKC_PHOSPHO_SITE Protein kinase C phosphorylation site.|PS00006:CK2_PHOSPHO_SITE Casein kinase II phosphorylation site.|PS00008:MYRISTYL N-myristoylation site.	357	-	-	-
1	EBT_Dama_CARB_P2H6_SP6_1273816.ab1	-	-	-	-	-	245-373:+2	PS00005:PKC_PHOSPHO_SITE Protein kinase C phosphorylation site.|PS00006:CK2_PHOSPHO_SITE Casein kinase II phosphorylation site.	374	-	-	-
0	EBT_Dama_Fish_P1H5_SP6_1276455.ab1	-	-	-	-	-	1-249:+1	PS00004:CAMP_PHOSPHO_SITE cAMP- and cGMP-dependent protein kinase phosphorylation site.|PS00005:PKC_PHOSPHO_SITE Protein kinase C phosphorylation site.|PS00009:AMIDATION Amidation site.	374	-	-	-
1	EBT_Dama_Past_P3D10_SP6_1276203.ab1	-	-	-	-	-	126-323:+3	PS00006:CK2_PHOSPHO_SITE Casein kinase II phosphorylation site.	354	-	-	-
1	EBT_Dama_CARB_P2A5_SP6_1273801.ab1	-	-	-	-	-	245-385:+2	PS00005:PKC_PHOSPHO_SITE Protein kinase C phosphorylation site.|PS00006:CK2_PHOSPHO_SITE Casein kinase II phosphorylation site.	385	-	-	-
0	EBT_Dama_CARB_P5E4_SP6_1273989.ab1	-	-	-	-	-	-	-	327	-	-	-
0	EBT_Dama_CARB_P7H7_SP6_1274224.ab1	-	-	-	-	-	1-105:+1	PS00005:PKC_PHOSPHO_SITE Protein kinase C phosphorylation site.	171	-	-	-
1	EBT_Dama_Fish_P2B6_SP6_1276553.ab1	-	-	-	-	-	312-458:+3	PS00001:ASN_GLYCOSYLATION N-glycosylation site.|PS00006:CK2_PHOSPHO_SITE Casein kinase II phosphorylation site.	459	-	-	-
0	EBT_Dama_Fish_P3F8_SP6_1276669.ab1	-	-	-	-	-	2-247:+2	PS00005:PKC_PHOSPHO_SITE Protein kinase C phosphorylation site.|PS00342:MICROBODIES_CTER Microbodies C-terminal targeting signal.	402	-	-	-
0	EBT_Dama_Past_P4B9_T7_1309404.ab1	-	-	-	-	-	163-381:+1	PS00005:PKC_PHOSPHO_SITE Protein kinase C phosphorylation site.|PS00008:MYRISTYL N-myristoylation site.	425	-	-	-
0	EBT_Dama_Past_P4D2_SP6_1276235.ab1	-	-	-	-	-	112-261:+1	PS00005:PKC_PHOSPHO_SITE Protein kinase C phosphorylation site.|PS00008:MYRISTYL N-myristoylation site.	420	-	-	-
1	EBT_Dama_FISH_P3G11_T7_1309383.ab1	-	-	-	-	-	1-123:+1	PS00005:PKC_PHOSPHO_SITE Protein kinase C phosphorylation site.|PS00006:CK2_PHOSPHO_SITE Casein kinase II phosphorylation site.|PS00008:MYRISTYL N-myristoylation site.	263	-	-	-
1	EBT_Dama_Past_P1E6_SP6_1274566.ab1	-	-	-	-	-	3-281:+3	PS00001:ASN_GLYCOSYLATION N-glycosylation site.|PS00005:PKC_PHOSPHO_SITE Protein kinase C phosphorylation site.|PS00006:CK2_PHOSPHO_SITE Casein kinase II phosphorylation site.|PS00008:MYRISTYL N-myristoylation site.	576	-	-	-
1	EBT_Dama_Fish_P4E9_SP6_1277301.ab1	-	-	-	-	-	124-432:+1	PS00001:ASN_GLYCOSYLATION N-glycosylation site.|PS00004:CAMP_PHOSPHO_SITE cAMP- and cGMP-dependent protein kinase phosphorylation site.|PS00005:PKC_PHOSPHO_SITE Protein kinase C phosphorylation site.|PS00006:CK2_PHOSPHO_SITE Casein kinase II phosphorylation site.|PS00008:MYRISTYL N-myristoylation site.	434	-	-	-
1	EBT_Dama_CARB_P7C6_SP6_1274211.ab1	-	-	-	-	-	49-279:+1	PS00005:PKC_PHOSPHO_SITE Protein kinase C phosphorylation site.|PS00009:AMIDATION Amidation site.	434	-	-	-
1	EBT_Dama_Fish_P5E4_SP6_1277357.ab1	-	-	-	-	-	2-121:+2	PS00008:MYRISTYL N-myristoylation site.	218	-	-	-
1	EBT_Dama_Fish_P3D2_SP6_1276619.ab1	-	-	-	-	-	116-370:+2	PS00006:CK2_PHOSPHO_SITE Casein kinase II phosphorylation site.|PS00007:TYR_PHOSPHO_SITE Tyrosine kinase phosphorylation site.	370	-	-	-
0	EBT_Dama_CARB_P2B10_SP6_1273842.ab1	-	-	-	-	-	3-104:+3	PS00005:PKC_PHOSPHO_SITE Protein kinase C phosphorylation site.	194	-	-	-
1	EBT_Dama_Past_P3B3_SP6_1276145.ab1	-	-	-	-	-	156-395:+3	PS00005:PKC_PHOSPHO_SITE Protein kinase C phosphorylation site.|PS00006:CK2_PHOSPHO_SITE Casein kinase II phosphorylation site.|PS00008:MYRISTYL N-myristoylation site.	395	-	-	-
1	EBT_Dama_CARB_P3C4_SP6_1273891.ab1	-	-	-	-	-	60-296:+3	PS00001:ASN_GLYCOSYLATION N-glycosylation site.|PS00006:CK2_PHOSPHO_SITE Casein kinase II phosphorylation site.|PS00008:MYRISTYL N-myristoylation site.	298	-	-	-
0	EBT_Dama_Past_P3F10_SP6_1276205.ab1	-	-	-	-	-	2-76:+2	PS00008:MYRISTYL N-myristoylation site.	368	-	-	-
1	EBT_Dama_CARB_P6F7_SP6_1275375.ab1	-	-	-	-	-	52-288:+1	PS00005:PKC_PHOSPHO_SITE Protein kinase C phosphorylation site.|PS00008:MYRISTYL N-myristoylation site.	416	-	-	-
0	EBT_Dama_Fish_P3G10_SP6_1276686.ab1	-	-	-	-	-	51-374:+3	PS00008:MYRISTYL N-myristoylation site.	375	-	-	-
1	EBT_Dama_FISH_P5B6_T7_1308945.ab1	-	-	-	-	-	3-179:+3	PS00005:PKC_PHOSPHO_SITE Protein kinase C phosphorylation site.|PS00006:CK2_PHOSPHO_SITE Casein kinase II phosphorylation site.|PS00136:SUBTILASE_ASP Serine proteases, subtilase family, aspartic acid active site.	801	-	-	-
0	EBT_Dama_Past_P1C10_SP6_1274596.ab1	-	-	-	-	-	2-88:+2	PS00001:ASN_GLYCOSYLATION N-glycosylation site.|PS00006:CK2_PHOSPHO_SITE Casein kinase II phosphorylation site.	513	-	-	-
1	EBT_Dama_Past_P3C12_SP6_1276218.ab1	-	-	-	-	-	154-381:+1	PS00005:PKC_PHOSPHO_SITE Protein kinase C phosphorylation site.|PS00008:MYRISTYL N-myristoylation site.	383	-	-	-
1	EBT_Dama_CARB_P6D11_SP6_1275405.ab1	-	-	-	-	-	41-418:+2	PS00004:CAMP_PHOSPHO_SITE cAMP- and cGMP-dependent protein kinase phosphorylation site.|PS00005:PKC_PHOSPHO_SITE Protein kinase C phosphorylation site.|PS00006:CK2_PHOSPHO_SITE Casein kinase II phosphorylation site.|PS00009:AMIDATION Amidation site.	445	-	-	-
0	EBT_Dama_Past_P2H8_SP6_1274777.ab1	-	-	-	-	-	2-76:+2	PS00008:MYRISTYL N-myristoylation site.	390	-	-	-
0	EBT_Dama_Past_P2G1_T7_1309398.ab1	-	-	-	-	-	16-270:+1	PS00001:ASN_GLYCOSYLATION N-glycosylation site.|PS00005:PKC_PHOSPHO_SITE Protein kinase C phosphorylation site.	435	-	-	-
0	EBT_Dama_FISH_P4B6_T7_1308957.ab1	-	-	-	-	-	275-466:+2	PS00008:MYRISTYL N-myristoylation site.	583	-	-	-
1	EBT_Dama_CARB_P1C11_SP6_1273755.ab1	-	-	-	-	-	2-154:+2	PS00005:PKC_PHOSPHO_SITE Protein kinase C phosphorylation site.	374	-	-	-
0	EBT_Dama_Fish_P1D2_SP6_1276427.ab1	-	-	-	-	-	38-244:+2	PS00001:ASN_GLYCOSYLATION N-glycosylation site.	353	-	-	-
1	EBT_Dama_Past_P1F2_SP6_1277368.ab1	-	-	-	-	-	3-110:+3	PS00006:CK2_PHOSPHO_SITE Casein kinase II phosphorylation site.|PS00008:MYRISTYL N-myristoylation site.	397	-	-	-
1	EBT_Dama_CARB_P8H10_SP6_1274505.ab1	-	-	-	-	-	68-319:+2	PS00001:ASN_GLYCOSYLATION N-glycosylation site.|PS00005:PKC_PHOSPHO_SITE Protein kinase C phosphorylation site.|PS00008:MYRISTYL N-myristoylation site.	320	-	-	-
0	EBT_Dama_Past_P4E12_SP6_1276316.ab1	-	-	-	-	-	2-88:+2	PS00001:ASN_GLYCOSYLATION N-glycosylation site.|PS00006:CK2_PHOSPHO_SITE Casein kinase II phosphorylation site.	450	-	-	-
1	EBT_Dama_Past_P3E10_T7_1309033.ab1	-	-	-	-	-	1-159:+1	PS00005:PKC_PHOSPHO_SITE Protein kinase C phosphorylation site.|PS00006:CK2_PHOSPHO_SITE Casein kinase II phosphorylation site.|PS00008:MYRISTYL N-myristoylation site.	636	-	-	-
1	EBT_Dama_CARB_P6B1_SP6_1275323.ab1	-	-	-	-	-	1-174:+1	PS00004:CAMP_PHOSPHO_SITE cAMP- and cGMP-dependent protein kinase phosphorylation site.|PS00005:PKC_PHOSPHO_SITE Protein kinase C phosphorylation site.	369	-	-	-
0	EBT_Dama_CARB_P5B5_SP6_1273994.ab1	-	-	-	-	-	2-106:+2	PS00001:ASN_GLYCOSYLATION N-glycosylation site.|PS00005:PKC_PHOSPHO_SITE Protein kinase C phosphorylation site.	303	-	-	-
1	EBT_Dama_CARB_P1H2_SP6_1273688.ab1	-	-	-	-	-	2-154:+2	PS00005:PKC_PHOSPHO_SITE Protein kinase C phosphorylation site.	374	-	-	-
0	EBT_Dama_CARB_P5C12_SP6_1274051.ab1	-	-	-	-	-	-	-	340	-	-	-
0	EBT_Dama_Fish_P4E12_SP6_1277325.ab1	-	-	-	-	-	257-424:+2	PS00008:MYRISTYL N-myristoylation site.	438	-	-	-
0	EBT_Dama_CAR_P4F6_SP6_1274423.ab1	-	-	-	-	-	1-207:+1	PS00004:CAMP_PHOSPHO_SITE cAMP- and cGMP-dependent protein kinase phosphorylation site.|PS00005:PKC_PHOSPHO_SITE Protein kinase C phosphorylation site.|PS00006:CK2_PHOSPHO_SITE Casein kinase II phosphorylation site.	436	-	-	-
1	EBT_Dama_CARB_P8D5_SP6_1274461.ab1	-	-	-	-	-	1-336:+1	PS00001:ASN_GLYCOSYLATION N-glycosylation site.|PS00005:PKC_PHOSPHO_SITE Protein kinase C phosphorylation site.|PS00006:CK2_PHOSPHO_SITE Casein kinase II phosphorylation site.	550	-	-	-
1	EBT_Dama_Carb_P5D3_T7_1308868.ab1	-	-	-	-	-	2-118:+2	PS00006:CK2_PHOSPHO_SITE Casein kinase II phosphorylation site.	571	-	-	-
1	EBT_Dama_CARB_P1G7_SP6_1273727.ab1	-	-	-	-	-	245-373:+2	PS00005:PKC_PHOSPHO_SITE Protein kinase C phosphorylation site.|PS00006:CK2_PHOSPHO_SITE Casein kinase II phosphorylation site.	375	-	-	-
0	EBT_Dama_Fish_P4D4_SP6_1277260.ab1	-	-	-	-	-	2-115:+2	PS00005:PKC_PHOSPHO_SITE Protein kinase C phosphorylation site.|PS00008:MYRISTYL N-myristoylation site.	160	-	-	-
1	EBT_Dama_CAR_P4G11_SP6_1274398.ab1	-	-	-	-	-	230-457:+2	PS00005:PKC_PHOSPHO_SITE Protein kinase C phosphorylation site.	461	-	-	-
1	EBT_Dama_CARB_P6D6_SP6_1275365.ab1	-	-	-	-	par0_492	3-197:+3	PS00005:PKC_PHOSPHO_SITE Protein kinase C phosphorylation site.	512	OG4_17250	7e-06	51.6
0	EBT_Dama_Past_P4C10_SP6_1276298.ab1	-	-	-	-	-	1-258:+1	PS00001:ASN_GLYCOSYLATION N-glycosylation site.|PS00004:CAMP_PHOSPHO_SITE cAMP- and cGMP-dependent protein kinase phosphorylation site.|PS00005:PKC_PHOSPHO_SITE Protein kinase C phosphorylation site.|PS00008:MYRISTYL N-myristoylation site.|PS00009:AMIDATION Amidation site.	334	-	-	-
0	EBT_Dama_FISH_P5G7_T7_1308948.ab1	-	-	-	-	-	3-161:+3	PS00006:CK2_PHOSPHO_SITE Casein kinase II phosphorylation site.|PS00008:MYRISTYL N-myristoylation site.	594	-	-	-
1	EBT_Dama_CARB_P5E11_SP6_1274045.ab1	-	-	-	-	-	1-207:+1	PS00004:CAMP_PHOSPHO_SITE cAMP- and cGMP-dependent protein kinase phosphorylation site.|PS00005:PKC_PHOSPHO_SITE Protein kinase C phosphorylation site.|PS00006:CK2_PHOSPHO_SITE Casein kinase II phosphorylation site.	278	-	-	-
0	EBT_Dama_FISH_P3C4_T7_1308997.ab1	-	-	-	-	-	3-143:+3	PS00004:CAMP_PHOSPHO_SITE cAMP- and cGMP-dependent protein kinase phosphorylation site.|PS00005:PKC_PHOSPHO_SITE Protein kinase C phosphorylation site.|PS00008:MYRISTYL N-myristoylation site.|PS00342:MICROBODIES_CTER Microbodies C-terminal targeting signal.	603	-	-	-
0	EBT_Dama_Past_P4B9_SP6_909856.ab1	-	-	-	-	-	-	-	470	-	-	-
0	EBT_Dama_Carb_P7D11_T7_1308885.ab1	-	-	-	-	-	2-211:+2	PS00006:CK2_PHOSPHO_SITE Casein kinase II phosphorylation site.|PS00008:MYRISTYL N-myristoylation site.	637	-	-	-
0	EBT_Dama_Fish_P4E1_SP6_1277237.ab1	-	-	-	-	-	53-217:+2	PS00001:ASN_GLYCOSYLATION N-glycosylation site.|PS00005:PKC_PHOSPHO_SITE Protein kinase C phosphorylation site.|PS00008:MYRISTYL N-myristoylation site.|PS00009:AMIDATION Amidation site.|PS00017:ATP_GTP_A ATP/GTP-binding site motif A (P-loop).	218	-	-	-
0	EBT_Dama_Past_P1G4__SP6_1274552.ab1	-	-	-	-	-	134-265:+2	PS00004:CAMP_PHOSPHO_SITE cAMP- and cGMP-dependent protein kinase phosphorylation site.|PS00005:PKC_PHOSPHO_SITE Protein kinase C phosphorylation site.|PS00006:CK2_PHOSPHO_SITE Casein kinase II phosphorylation site.	318	-	-	-
0	EBT_Dama_FISH_P5E5_T7_1308956.ab1	-	-	-	-	-	3-203:+3	PS00005:PKC_PHOSPHO_SITE Protein kinase C phosphorylation site.|PS00008:MYRISTYL N-myristoylation site.	254	-	-	-
0	EBT_Dama_FISH_P3D3_T7_1308935.ab1	-	-	-	-	-	114-446:+3	PS00005:PKC_PHOSPHO_SITE Protein kinase C phosphorylation site.|PS00006:CK2_PHOSPHO_SITE Casein kinase II phosphorylation site.|PS00007:TYR_PHOSPHO_SITE Tyrosine kinase phosphorylation site.|PS00008:MYRISTYL N-myristoylation site.	552	-	-	-
1	EBT_Dama_CARB_P5G11_SP6_1274047.ab1	-	-	-	-	-	384-479:+3	-	534	-	-	-
0	EBT_Dama_Fish_P1F12_SP6_1276509.ab1	-	-	-	-	-	89-232:+2	PS00006:CK2_PHOSPHO_SITE Casein kinase II phosphorylation site.	355	-	-	-
0	EBT_Dama_Carb_P1F8_T7_1308851.ab1	-	-	-	-	-	2-352:+2	PS00008:MYRISTYL N-myristoylation site.|PS00017:ATP_GTP_A ATP/GTP-binding site motif A (P-loop).	354	-	-	-
0	EBT_Dama_Fish_P3B1_SP6_1276609.ab1	-	-	-	-	-	1-153:+1	PS00004:CAMP_PHOSPHO_SITE cAMP- and cGMP-dependent protein kinase phosphorylation site.|PS00005:PKC_PHOSPHO_SITE Protein kinase C phosphorylation site.	348	-	-	-
1	EBT_Dama_CARB_P5A10_SP6_1274033.ab1	-	-	-	-	-	3-161:+3	PS00001:ASN_GLYCOSYLATION N-glycosylation site.|PS00006:CK2_PHOSPHO_SITE Casein kinase II phosphorylation site.|PS00008:MYRISTYL N-myristoylation site.	275	-	-	-
1	EBT_Dama_CARB_P1H1_SP6_1273680.ab1	-	-	-	-	-	245-349:+2	PS00005:PKC_PHOSPHO_SITE Protein kinase C phosphorylation site.|PS00006:CK2_PHOSPHO_SITE Casein kinase II phosphorylation site.	350	-	-	-
0	EBT_Dama_CAR_P4H4_SP6_1274412.ab1	-	-	-	-	-	99-251:+3	PS00005:PKC_PHOSPHO_SITE Protein kinase C phosphorylation site.	390	-	-	-
1	EBT_Dama_FISH_P4C7_T7_1308967.ab1	-	-	-	-	-	93-434:+3	PS00001:ASN_GLYCOSYLATION N-glycosylation site.|PS00004:CAMP_PHOSPHO_SITE cAMP- and cGMP-dependent protein kinase phosphorylation site.|PS00005:PKC_PHOSPHO_SITE Protein kinase C phosphorylation site.	434	-	-	-
0	EBT_Dama_CAR_P4C5_SP6_1274391.ab1	-	-	-	-	-	-	-	278	-	-	-
0	EBT_Dama_Past_P1G2_SP6_1276624.ab1	-	-	-	-	-	3-71:+3	-	371	-	-	-
0	EBT_Dama_Fish_P4G8_SP6_1277295.ab1	-	-	-	-	-	3-170:+3	PS00005:PKC_PHOSPHO_SITE Protein kinase C phosphorylation site.|PS00294:PRENYLATION Prenyl group binding site (CAAX box).	389	-	-	-
1	EBT_Dama_Past_P1E6_SP6_909835.ab1	-	-	-	-	-	3-281:+3	PS00001:ASN_GLYCOSYLATION N-glycosylation site.|PS00005:PKC_PHOSPHO_SITE Protein kinase C phosphorylation site.|PS00006:CK2_PHOSPHO_SITE Casein kinase II phosphorylation site.|PS00008:MYRISTYL N-myristoylation site.	579	-	-	-
0	EBT_Dama_FISH_P2E8_T7_1308992.ab1	-	-	-	-	-	-	-	437	-	-	-
0	EBT_Dama_Fish_P1C1_SP6_1276418.ab1	-	-	-	-	-	250-348:+1	PS00005:PKC_PHOSPHO_SITE Protein kinase C phosphorylation site.	350	-	-	-
0	EBT_Dama_Fish_P3FH6_SP6_1276655.ab1	-	-	-	-	-	2-115:+2	PS00005:PKC_PHOSPHO_SITE Protein kinase C phosphorylation site.|PS00007:TYR_PHOSPHO_SITE Tyrosine kinase phosphorylation site.|PS00008:MYRISTYL N-myristoylation site.	126	-	-	-
0	EBT_Dama_FISH_P3A4_T7_1308996.ab1	-	-	-	-	-	-	-	484	-	-	-
0	EBT_Dama_Past_P3A1_T7_1309024.ab1	-	-	-	-	-	351-569:+3	PS00005:PKC_PHOSPHO_SITE Protein kinase C phosphorylation site.|PS00008:MYRISTYL N-myristoylation site.	664	-	-	-
0	EBT_Dama_FISH_P2F12_T7_1308943.ab1	-	-	-	-	-	2-139:+2	PS00004:CAMP_PHOSPHO_SITE cAMP- and cGMP-dependent protein kinase phosphorylation site.|PS00005:PKC_PHOSPHO_SITE Protein kinase C phosphorylation site.|PS00342:MICROBODIES_CTER Microbodies C-terminal targeting signal.	452	-	-	-
1	EBT_Dama_CARB_P5A8_SP6_1274017.ab1	-	-	-	-	-	280-405:+1	PS00008:MYRISTYL N-myristoylation site.|PS00009:AMIDATION Amidation site.	415	-	-	-
0	EBT_Dama_CAR_P4G12_SP6_1274400.ab1	-	-	-	-	-	1-222:+1	PS00005:PKC_PHOSPHO_SITE Protein kinase C phosphorylation site.|PS00008:MYRISTYL N-myristoylation site.	354	-	-	-
0	EBT_Dama_Past_P5F11_SP6_1276397.ab1	-	-	-	-	-	46-285:+1	PS00008:MYRISTYL N-myristoylation site.	361	-	-	-
1	EBT_Dama_CARB_P1H7_SP6_1273728.ab1	-	-	-	-	-	1-144:+1	PS00001:ASN_GLYCOSYLATION N-glycosylation site.|PS00005:PKC_PHOSPHO_SITE Protein kinase C phosphorylation site.|PS00008:MYRISTYL N-myristoylation site.	230	-	-	-
1	EBT_Dama_Fish_P4C4_SP6_909817.ab1	-	-	-	-	-	124-432:+1	PS00001:ASN_GLYCOSYLATION N-glycosylation site.|PS00004:CAMP_PHOSPHO_SITE cAMP- and cGMP-dependent protein kinase phosphorylation site.|PS00005:PKC_PHOSPHO_SITE Protein kinase C phosphorylation site.|PS00006:CK2_PHOSPHO_SITE Casein kinase II phosphorylation site.|PS00008:MYRISTYL N-myristoylation site.	434	-	-	-
1	EBT_Dama_FISH_P2G7_T7_1308991.ab1	-	-	-	-	-	3-62:+3	PS00005:PKC_PHOSPHO_SITE Protein kinase C phosphorylation site.|PS00006:CK2_PHOSPHO_SITE Casein kinase II phosphorylation site.	645	-	-	-
0	EBT_Dama_Past_P3H3_T7_1309028.ab1	-	-	-	-	-	1-108:+1	PS00005:PKC_PHOSPHO_SITE Protein kinase C phosphorylation site.	289	-	-	-
0	EBT_Dama_FISH_P3D3_T7_1309001.ab1	-	-	-	-	-	115-447:+1	PS00005:PKC_PHOSPHO_SITE Protein kinase C phosphorylation site.|PS00006:CK2_PHOSPHO_SITE Casein kinase II phosphorylation site.|PS00007:TYR_PHOSPHO_SITE Tyrosine kinase phosphorylation site.|PS00008:MYRISTYL N-myristoylation site.	553	-	-	-
0	EBT_Dama_FISH_P3E5_T7_1308998.ab1	-	-	-	-	-	2-160:+2	PS00001:ASN_GLYCOSYLATION N-glycosylation site.|PS00005:PKC_PHOSPHO_SITE Protein kinase C phosphorylation site.	528	-	-	-
0	EBT_Dama_CARB_P5H6_SP6_1274008.ab1	-	-	-	-	-	2-208:+2	PS00001:ASN_GLYCOSYLATION N-glycosylation site.|PS00005:PKC_PHOSPHO_SITE Protein kinase C phosphorylation site.|PS00008:MYRISTYL N-myristoylation site.	417	-	-	-
0	EBT_Dama_CARB_P4B2_SP6_1273937.ab1	-	-	-	-	-	2-115:+2	-	117	-	-	-
0	EBT_Dama_CARB_P5D5_SP6_1273996.ab1	-	-	-	-	-	325-387:+1	-	388	-	-	-
1	EBT_Dama_Past_P1A6_SP6_1274562.ab1	-	-	-	-	-	3-281:+3	PS00001:ASN_GLYCOSYLATION N-glycosylation site.|PS00005:PKC_PHOSPHO_SITE Protein kinase C phosphorylation site.|PS00006:CK2_PHOSPHO_SITE Casein kinase II phosphorylation site.|PS00008:MYRISTYL N-myristoylation site.	438	-	-	-
0	EBT_Dama_Past_P5B2_SP6_1276329.ab1	-	-	-	-	-	3-74:+3	PS00008:MYRISTYL N-myristoylation site.	406	-	-	-
0	EBT_Dama_CARB_P7G9_SP6_1274239.ab1	-	-	-	-	-	3-74:+3	PS00008:MYRISTYL N-myristoylation site.	439	-	-	-
1	EBT_Dama_CARB_P2G3_SP6_1273791.ab1	-	-	-	-	-	245-373:+2	PS00005:PKC_PHOSPHO_SITE Protein kinase C phosphorylation site.|PS00006:CK2_PHOSPHO_SITE Casein kinase II phosphorylation site.	375	-	-	-
1	EBT_Dama_CARB_P5H8_SP6_1274024.ab1	-	-	-	-	-	3-206:+3	PS00029:LEUCINE_ZIPPER Leucine zipper pattern.	208	-	-	-
0	EBT_Dama_CARB_P5F6_SP6_1274006.ab1	-	-	-	-	-	107-409:+2	PS00008:MYRISTYL N-myristoylation site.	410	-	-	-
0	EBT_Dama_Fish_P3FH7_SP6_1276663.ab1	-	-	-	-	-	3-65:+3	PS00001:ASN_GLYCOSYLATION N-glycosylation site.|PS00006:CK2_PHOSPHO_SITE Casein kinase II phosphorylation site.|PS00008:MYRISTYL N-myristoylation site.	100	-	-	-
0	EBT_Dama_Fish_P2C6_SP6_1276554.ab1	-	-	-	-	-	2-232:+2	PS00004:CAMP_PHOSPHO_SITE cAMP- and cGMP-dependent protein kinase phosphorylation site.|PS00005:PKC_PHOSPHO_SITE Protein kinase C phosphorylation site.|PS00008:MYRISTYL N-myristoylation site.	233	-	-	-
1	EBT_Dama_CARB_P1C7_SP6_1273723.ab1	-	-	-	-	-	198-326:+3	PS00005:PKC_PHOSPHO_SITE Protein kinase C phosphorylation site.|PS00006:CK2_PHOSPHO_SITE Casein kinase II phosphorylation site.	327	-	-	-
1	EBT_Dama_Past_P1H10_T7_1309394.ab1	-	-	-	-	-	138-233:+3	PS00005:PKC_PHOSPHO_SITE Protein kinase C phosphorylation site.	235	-	-	-
0	EBT_Dama_Past_P1G2_SP6_1274536.ab1	-	-	-	-	-	3-71:+3	-	371	-	-	-
0	EBT_Dama_CARB_P7H6_SP6_1274216.ab1	-	-	-	-	-	3-302:+3	PS00004:CAMP_PHOSPHO_SITE cAMP- and cGMP-dependent protein kinase phosphorylation site.|PS00005:PKC_PHOSPHO_SITE Protein kinase C phosphorylation site.|PS00009:AMIDATION Amidation site.	304	-	-	-
0	EBT_Dama_CARB_P7H4_SP6_1274200.ab1	-	-	-	-	-	67-324:+1	PS00004:CAMP_PHOSPHO_SITE cAMP- and cGMP-dependent protein kinase phosphorylation site.|PS00005:PKC_PHOSPHO_SITE Protein kinase C phosphorylation site.|PS00006:CK2_PHOSPHO_SITE Casein kinase II phosphorylation site.|PS00008:MYRISTYL N-myristoylation site.	535	-	-	-
0	EBT_Dama_Fish_P1G6_SP6_1276462.ab1	-	-	-	-	-	255-422:+3	PS00008:MYRISTYL N-myristoylation site.	439	-	-	-
0	EBT_Dama_Past_P5E9_SP6_1276388.ab1	-	-	-	-	-	3-68:+3	PS00005:PKC_PHOSPHO_SITE Protein kinase C phosphorylation site.	249	-	-	-
0	EBT_Dama_Past_P2G11_T7_1309023.ab1	-	-	-	-	-	3-149:+3	PS00005:PKC_PHOSPHO_SITE Protein kinase C phosphorylation site.|PS00007:TYR_PHOSPHO_SITE Tyrosine kinase phosphorylation site.|PS00008:MYRISTYL N-myristoylation site.	639	-	-	-
0	EBT_Dama_Past_P2C3_T7_1309012.ab1	-	-	-	-	-	185-352:+2	PS00001:ASN_GLYCOSYLATION N-glycosylation site.|PS00005:PKC_PHOSPHO_SITE Protein kinase C phosphorylation site.|PS00008:MYRISTYL N-myristoylation site.	634	-	-	-
1	EBT_Dama_CARB_P6F9_SP6_1275391.ab1	-	-	-	-	-	41-418:+2	PS00004:CAMP_PHOSPHO_SITE cAMP- and cGMP-dependent protein kinase phosphorylation site.|PS00005:PKC_PHOSPHO_SITE Protein kinase C phosphorylation site.|PS00006:CK2_PHOSPHO_SITE Casein kinase II phosphorylation site.|PS00009:AMIDATION Amidation site.	444	-	-	-
0	EBT_Dama_Fish_P4A9_SP6_1277297.ab1	-	-	-	-	-	3-68:+3	PS00008:MYRISTYL N-myristoylation site.	191	-	-	-
0	EBT_Dama_CARB_P6F1_SP6_1275327.ab1	-	-	-	-	-	2-250:+2	PS00001:ASN_GLYCOSYLATION N-glycosylation site.|PS00005:PKC_PHOSPHO_SITE Protein kinase C phosphorylation site.|PS00008:MYRISTYL N-myristoylation site.	368	-	-	-
0	EBT_Dama_Past_P3E8_SP6_1276188.ab1	-	-	-	-	-	2-76:+2	PS00008:MYRISTYL N-myristoylation site.	404	-	-	-
0	EBT_Dama_Past_P4G12_SP6_1276318.ab1	-	-	-	-	-	1-171:+1	-	204	-	-	-
0	EBT_Dama_FISH_P4H8_T7_1308959.ab1	-	-	-	-	-	1-201:+1	PS00001:ASN_GLYCOSYLATION N-glycosylation site.|PS00005:PKC_PHOSPHO_SITE Protein kinase C phosphorylation site.|PS00006:CK2_PHOSPHO_SITE Casein kinase II phosphorylation site.|PS00008:MYRISTYL N-myristoylation site.	274	-	-	-
0	EBT_Dama_FISH_P1A3_T7_1308971.ab1	-	-	-	-	-	2-538:+2	PS00001:ASN_GLYCOSYLATION N-glycosylation site.|PS00004:CAMP_PHOSPHO_SITE cAMP- and cGMP-dependent protein kinase phosphorylation site.|PS00005:PKC_PHOSPHO_SITE Protein kinase C phosphorylation site.|PS00006:CK2_PHOSPHO_SITE Casein kinase II phosphorylation site.|PS00008:MYRISTYL N-myristoylation site.|PS00009:AMIDATION Amidation site.	578	-	-	-
0	EBT_Dama_FISH_P4A1_T7_1308962.ab1	-	-	-	-	-	2-256:+2	PS00001:ASN_GLYCOSYLATION N-glycosylation site.|PS00004:CAMP_PHOSPHO_SITE cAMP- and cGMP-dependent protein kinase phosphorylation site.|PS00006:CK2_PHOSPHO_SITE Casein kinase II phosphorylation site.|PS00008:MYRISTYL N-myristoylation site.|PS00009:AMIDATION Amidation site.	625	-	-	-
0	EBT_Dama_FISH_P1C5_T7_1308937.ab1	-	-	-	-	-	231-467:+3	PS00001:ASN_GLYCOSYLATION N-glycosylation site.|PS00004:CAMP_PHOSPHO_SITE cAMP- and cGMP-dependent protein kinase phosphorylation site.|PS00005:PKC_PHOSPHO_SITE Protein kinase C phosphorylation site.|PS00008:MYRISTYL N-myristoylation site.	467	-	-	-
0	EBT_Dama_FISH_P1D10_T7_1308980.ab1	-	-	-	-	-	3-356:+3	PS00005:PKC_PHOSPHO_SITE Protein kinase C phosphorylation site.|PS00006:CK2_PHOSPHO_SITE Casein kinase II phosphorylation site.|PS00008:MYRISTYL N-myristoylation site.|PS00009:AMIDATION Amidation site.	526	-	-	-
0	EBT_Dama_Fish_P2A8_SP6_1276568.ab1	-	-	-	-	-	3-74:+3	PS00008:MYRISTYL N-myristoylation site.	352	-	-	-
0	EBT_Dama_CARB_P6F3_SP6_1275343.ab1	-	-	-	-	-	2-223:-2	PS00001:ASN_GLYCOSYLATION N-glycosylation site.|PS00005:PKC_PHOSPHO_SITE Protein kinase C phosphorylation site.	446	-	-	-
1	EBT_Dama_FISH_P2F10_T7_1308993.ab1	-	-	-	-	-	311-451:+2	PS00004:CAMP_PHOSPHO_SITE cAMP- and cGMP-dependent protein kinase phosphorylation site.|PS00005:PKC_PHOSPHO_SITE Protein kinase C phosphorylation site.|PS00006:CK2_PHOSPHO_SITE Casein kinase II phosphorylation site.|PS00008:MYRISTYL N-myristoylation site.|PS00009:AMIDATION Amidation site.	622	-	-	-
1	EBT_Dama_Fish_P3B12_SP6_1276697.ab1	-	-	-	-	-	1-195:+1	PS00008:MYRISTYL N-myristoylation site.	397	-	-	-
1	EBT_Dama_CARB_P7E6_SP6_1274213.ab1	-	-	-	-	-	3-188:+3	PS00001:ASN_GLYCOSYLATION N-glycosylation site.|PS00008:MYRISTYL N-myristoylation site.	221	-	-	-
1	EBT_Dama_CARB_P6A8_SP6_1275378.ab1	-	-	-	-	-	2-343:+2	PS00006:CK2_PHOSPHO_SITE Casein kinase II phosphorylation site.|PS00008:MYRISTYL N-myristoylation site.	344	-	-	-
0	EBT_Dama_Past_P5B1_SP6_1276321.ab1	-	-	-	-	-	46-285:+1	PS00008:MYRISTYL N-myristoylation site.	358	-	-	-
1	EBT_Dama_Fish_P4F6_SP6_1277278.ab1	-	-	-	-	-	1-174:+1	PS00004:CAMP_PHOSPHO_SITE cAMP- and cGMP-dependent protein kinase phosphorylation site.|PS00006:CK2_PHOSPHO_SITE Casein kinase II phosphorylation site.|PS00009:AMIDATION Amidation site.	473	-	-	-
0	EBT_Dama_FISH_P3G1_T7_1309002.ab1	-	-	-	-	-	303-416:+3	PS00001:ASN_GLYCOSYLATION N-glycosylation site.|PS00005:PKC_PHOSPHO_SITE Protein kinase C phosphorylation site.	772	-	-	-
0	EBT_Dama_Past_P4G9_SP6_1276294.ab1	-	-	-	-	-	2-76:+2	PS00008:MYRISTYL N-myristoylation site.	437	-	-	-
0	EBT_Dama_Fish_P3D12_SP6_1276699.ab1	-	-	-	-	-	10-318:+1	PS00001:ASN_GLYCOSYLATION N-glycosylation site.	318	-	-	-
0	EBT_Dama_Fish_P3A12_SP6_1276696.ab1	-	-	-	-	-	2-76:+2	PS00008:MYRISTYL N-myristoylation site.	392	-	-	-
0	EBT_Dama_CARB_P8A12_SP6_1274514.ab1	-	-	-	-	-	2-76:+2	PS00008:MYRISTYL N-myristoylation site.	390	-	-	-
1	EBT_Dama_Past_P4B7_T7_1308899.ab1	-	-	-	-	-	73-363:+1	PS00001:ASN_GLYCOSYLATION N-glycosylation site.|PS00005:PKC_PHOSPHO_SITE Protein kinase C phosphorylation site.|PS00006:CK2_PHOSPHO_SITE Casein kinase II phosphorylation site.|PS00008:MYRISTYL N-myristoylation site.	584	-	-	-
0	EBT_Dama_Fish_P4B7_SP6_1277282.ab1	-	-	-	-	-	3-188:+3	PS00004:CAMP_PHOSPHO_SITE cAMP- and cGMP-dependent protein kinase phosphorylation site.|PS00009:AMIDATION Amidation site.	286	-	-	-
0	EBT_Dama_FISH_P3F1_T7_1309379.ab1	-	-	-	-	-	1-366:+1	PS00001:ASN_GLYCOSYLATION N-glycosylation site.|PS00005:PKC_PHOSPHO_SITE Protein kinase C phosphorylation site.|PS00008:MYRISTYL N-myristoylation site.	638	-	-	-
0	EBT_Dama_Fish_P3B7_SP6_1276657.ab1	-	-	-	-	-	-	-	513	-	-	-
0	EBT_Dama_CARB_P8F4_SP6_1274455.ab1	-	-	-	-	-	332-466:+2	PS00005:PKC_PHOSPHO_SITE Protein kinase C phosphorylation site.|PS00009:AMIDATION Amidation site.	479	-	-	-
0	EBT_Dama_CAR_P4G3_SP6_1274403.ab1	-	-	-	-	-	2-76:+2	-	402	-	-	-
0	EBT_Dama_Past_P3F11_SP6_1276213.ab1	-	-	-	-	-	-	-	263	-	-	-
1	EBT_Dama_Carb_P6A12_T7_1308930.ab1	-	-	-	-	-	221-511:+2	PS00004:CAMP_PHOSPHO_SITE cAMP- and cGMP-dependent protein kinase phosphorylation site.|PS00005:PKC_PHOSPHO_SITE Protein kinase C phosphorylation site.|PS00006:CK2_PHOSPHO_SITE Casein kinase II phosphorylation site.|PS00008:MYRISTYL N-myristoylation site.|PS00009:AMIDATION Amidation site.	637	-	-	-
1	EBT_Dama_CAR_P4D5_SP6_1274392.ab1	-	-	-	-	-	3-155:+3	PS00005:PKC_PHOSPHO_SITE Protein kinase C phosphorylation site.	375	-	-	-
0	EBT_Dama_Fish_P5B2_SP6_1277338.ab1	-	-	-	-	-	3-137:+3	PS00006:CK2_PHOSPHO_SITE Casein kinase II phosphorylation site.|PS00008:MYRISTYL N-myristoylation site.	259	-	-	-
1	EBT_Dama_Past_P5F10_SP6_909868.ab1	-	-	-	-	-	1-72:+1	PS00005:PKC_PHOSPHO_SITE Protein kinase C phosphorylation site.	367	-	-	-
1	EBT_Dama_CARB_P6B12_SP6_1275411.ab1	-	-	-	-	-	91-198:+1	PS00006:CK2_PHOSPHO_SITE Casein kinase II phosphorylation site.|PS00008:MYRISTYL N-myristoylation site.	317	-	-	-
1	EBT_Dama_Fish_P2C10_SP6_1276586.ab1	-	-	-	-	-	2-184:+2	PS00005:PKC_PHOSPHO_SITE Protein kinase C phosphorylation site.|PS00006:CK2_PHOSPHO_SITE Casein kinase II phosphorylation site.|PS00008:MYRISTYL N-myristoylation site.	416	-	-	-
0	EBT_Dama_Fish_P2A3_SP6_1276528.ab1	-	-	-	-	-	146-253:+2	PS00001:ASN_GLYCOSYLATION N-glycosylation site.|PS00005:PKC_PHOSPHO_SITE Protein kinase C phosphorylation site.|PS00008:MYRISTYL N-myristoylation site.	487	-	-	-
0	EBT_Dama_CARB_P7C8_SP6_1274227.ab1	-	-	-	-	-	331-435:+1	PS00004:CAMP_PHOSPHO_SITE cAMP- and cGMP-dependent protein kinase phosphorylation site.	551	-	-	-
0	EBT_Dama_Fish_P4E11_SP6_1277317.ab1	-	-	-	-	-	1-129:+1	PS00001:ASN_GLYCOSYLATION N-glycosylation site.	283	-	-	-
0	EBT_Dama_Past_P2B11_SP6_1274795.ab1	-	-	-	-	-	3-182:+3	PS00004:CAMP_PHOSPHO_SITE cAMP- and cGMP-dependent protein kinase phosphorylation site.|PS00005:PKC_PHOSPHO_SITE Protein kinase C phosphorylation site.	400	-	-	-
0	EBT_Dama_Fish_P1F3_SP6_1276437.ab1	-	-	-	-	-	1-237:+1	PS00001:ASN_GLYCOSYLATION N-glycosylation site.|PS00005:PKC_PHOSPHO_SITE Protein kinase C phosphorylation site.|PS00008:MYRISTYL N-myristoylation site.	238	-	-	-
1	EBT_Dama_CARB_P5B1_SP6_1273962.ab1	-	-	-	-	-	88-339:+1	PS00005:PKC_PHOSPHO_SITE Protein kinase C phosphorylation site.|PS00006:CK2_PHOSPHO_SITE Casein kinase II phosphorylation site.|PS00007:TYR_PHOSPHO_SITE Tyrosine kinase phosphorylation site.|PS00008:MYRISTYL N-myristoylation site.	425	-	-	-
0	EBT_Dama_CARB_P7A7_SP6_1274217.ab1	-	-	-	-	-	221-349:+2	PS00004:CAMP_PHOSPHO_SITE cAMP- and cGMP-dependent protein kinase phosphorylation site.|PS00005:PKC_PHOSPHO_SITE Protein kinase C phosphorylation site.	459	-	-	-
1	EBT_Dama_Past_P4E4_SP6_1276252.ab1	-	-	-	-	-	2-136:+2	PS00001:ASN_GLYCOSYLATION N-glycosylation site.|PS00005:PKC_PHOSPHO_SITE Protein kinase C phosphorylation site.|PS00008:MYRISTYL N-myristoylation site.	242	-	-	-
1	EBT_Dama_Past_P3D6_SP6_1276171.ab1	-	-	-	-	-	3-215:+3	PS00001:ASN_GLYCOSYLATION N-glycosylation site.|PS00004:CAMP_PHOSPHO_SITE cAMP- and cGMP-dependent protein kinase phosphorylation site.|PS00005:PKC_PHOSPHO_SITE Protein kinase C phosphorylation site.|PS00006:CK2_PHOSPHO_SITE Casein kinase II phosphorylation site.|PS00007:TYR_PHOSPHO_SITE Tyrosine kinase phosphorylation site.|PS00008:MYRISTYL N-myristoylation site.	357	-	-	-
1	EBT_Dama_Past_P4F5_SP6_1276261.ab1	-	-	-	-	-	273-428:+3	-	595	-	-	-
1	EBT_Dama_Fish_P5D9_SP6_1277396.ab1	-	-	-	-	-	92-193:+2	PS00001:ASN_GLYCOSYLATION N-glycosylation site.|PS00005:PKC_PHOSPHO_SITE Protein kinase C phosphorylation site.	439	-	-	-
1	EBT_Dama_Past_P1H9_SP6_1274593.ab1	-	-	-	-	par0_492	172-369:+1	PS00006:CK2_PHOSPHO_SITE Casein kinase II phosphorylation site.|PS00008:MYRISTYL N-myristoylation site.	404	OG4_16417	8e-06	50.8
0	EBT_Dama_Past_P3D4_SP6_1276155.ab1	-	-	-	-	-	61-555:+1	PS00005:PKC_PHOSPHO_SITE Protein kinase C phosphorylation site.|PS00006:CK2_PHOSPHO_SITE Casein kinase II phosphorylation site.	556	-	-	-
0	EBT_Dama_Fish_P2H11_SP6_1276599.ab1	-	-	-	-	-	1-63:+1	PS00005:PKC_PHOSPHO_SITE Protein kinase C phosphorylation site.	287	-	-	-
1	EBT_Dama_Fish_P5H1_SP6_1277336.ab1	-	-	-	-	-	2-271:+2	PS00005:PKC_PHOSPHO_SITE Protein kinase C phosphorylation site.|PS00006:CK2_PHOSPHO_SITE Casein kinase II phosphorylation site.|PS00007:TYR_PHOSPHO_SITE Tyrosine kinase phosphorylation site.	353	-	-	-
1	EBT_Dama_Past_P3H10_SP6_1276207.ab1	-	-	-	-	-	126-350:+3	PS00005:PKC_PHOSPHO_SITE Protein kinase C phosphorylation site.	351	-	-	-
0	EBT_Dama_Past_P5G10_SP6_1276406.ab1	-	-	-	-	-	2-88:+2	PS00001:ASN_GLYCOSYLATION N-glycosylation site.|PS00006:CK2_PHOSPHO_SITE Casein kinase II phosphorylation site.	491	-	-	-
0	EBT_Dama_Fish_P1E10_SP6_1276492.ab1	-	-	-	-	-	-	-	243	-	-	-
1	EBT_Dama_CARB_P1B1_SP6_1273674.ab1	-	-	-	-	-	2-169:+2	PS00004:CAMP_PHOSPHO_SITE cAMP- and cGMP-dependent protein kinase phosphorylation site.|PS00005:PKC_PHOSPHO_SITE Protein kinase C phosphorylation site.|PS00006:CK2_PHOSPHO_SITE Casein kinase II phosphorylation site.	376	-	-	-
0	EBT_Dama_CARB_P8C11_SP6_1274508.ab1	-	-	-	-	-	1-102:+1	PS00006:CK2_PHOSPHO_SITE Casein kinase II phosphorylation site.	122	-	-	-
0	EBT_Dama_Past_P1F1_SP6_1277320.ab1	-	-	-	-	-	1-63:+1	PS00005:PKC_PHOSPHO_SITE Protein kinase C phosphorylation site.|PS00008:MYRISTYL N-myristoylation site.	382	-	-	-
0	EBT_Dama_CARB_P8F1_SP6_1274431.ab1	-	-	-	-	-	3-62:+3	PS00008:MYRISTYL N-myristoylation site.	495	-	-	-
0	EBT_Dama_CARB_P5G7_SP6_1274015.ab1	-	-	-	-	-	3-230:+3	PS00005:PKC_PHOSPHO_SITE Protein kinase C phosphorylation site.|PS00008:MYRISTYL N-myristoylation site.	512	-	-	-
1	EBT_Dama_CARB_P5B9_SP6_1274026.ab1	-	-	-	-	-	57-323:+3	PS00004:CAMP_PHOSPHO_SITE cAMP- and cGMP-dependent protein kinase phosphorylation site.|PS00005:PKC_PHOSPHO_SITE Protein kinase C phosphorylation site.|PS00007:TYR_PHOSPHO_SITE Tyrosine kinase phosphorylation site.	325	-	-	-
1	EBT_Dama_CARB_P1H5_SP6_1273712.ab1	-	-	-	-	-	245-373:+2	PS00005:PKC_PHOSPHO_SITE Protein kinase C phosphorylation site.|PS00006:CK2_PHOSPHO_SITE Casein kinase II phosphorylation site.	375	-	-	-
0	EBT_Dama_FISH_P2A4_T7_1308985.ab1	-	-	-	-	-	2-85:+2	PS00005:PKC_PHOSPHO_SITE Protein kinase C phosphorylation site.|PS00007:TYR_PHOSPHO_SITE Tyrosine kinase phosphorylation site.	583	-	-	-
1	EBT_Dama_CARB_P5F2_SP6_1273974.ab1	-	-	-	-	-	280-405:+1	PS00008:MYRISTYL N-myristoylation site.|PS00009:AMIDATION Amidation site.	429	-	-	-
0	EBT_Dama_CARB_P2G12_SP6_1273863.ab1	-	-	-	-	-	-	-	52	-	-	-
0	EBT_Dama_Past_P4H9_SP6_1276295.ab1	-	-	-	-	-	2-76:+2	PS00008:MYRISTYL N-myristoylation site.	439	-	-	-
0	EBT_Dama_Fish_P3E4_SP6_1276636.ab1	-	-	-	-	-	1-195:+1	PS00004:CAMP_PHOSPHO_SITE cAMP- and cGMP-dependent protein kinase phosphorylation site.|PS00009:AMIDATION Amidation site.	293	-	-	-
0	EBT_Dama_CARB_P8F2_SP6_1274439.ab1	-	-	-	-	-	3-74:+3	PS00008:MYRISTYL N-myristoylation site.	371	-	-	-
0	EBT_Dama_Fish_P1C1_SP6_909793.ab1	-	-	-	-	-	250-348:+1	PS00005:PKC_PHOSPHO_SITE Protein kinase C phosphorylation site.	350	-	-	-
0	EBT_Dama_CAR_P4H8_SP6_1274408.ab1	-	-	-	-	-	2-103:+2	PS00005:PKC_PHOSPHO_SITE Protein kinase C phosphorylation site.|PS00008:MYRISTYL N-myristoylation site.	525	-	-	-
0	EBT_Dama_Past_P1G6_T7_1309007.ab1	-	-	-	-	-	3-74:+3	PS00008:MYRISTYL N-myristoylation site.	606	-	-	-
0	EBT_Dama_FISH_P2C2_T7_1309386.ab1	-	-	-	-	-	3-113:+3	PS00005:PKC_PHOSPHO_SITE Protein kinase C phosphorylation site.|PS00006:CK2_PHOSPHO_SITE Casein kinase II phosphorylation site.|PS00008:MYRISTYL N-myristoylation site.|PS00961:RIBOSOMAL_S28E Ribosomal protein S28e signature.	299	-	-	-
1	EBT_Dama_CARB_P2A2_SP6_1273777.ab1	-	-	-	-	-	1-150:+1	PS00005:PKC_PHOSPHO_SITE Protein kinase C phosphorylation site.	271	-	-	-
0	EBT_Dama_Past_P4E9_SP6_1276292.ab1	-	-	-	-	-	2-205:+2	PS00006:CK2_PHOSPHO_SITE Casein kinase II phosphorylation site.|PS00008:MYRISTYL N-myristoylation site.	317	-	-	-
1	EBT_Dama_Past_P5F10_SP6_1276405.ab1	-	-	-	-	-	1-72:+1	PS00005:PKC_PHOSPHO_SITE Protein kinase C phosphorylation site.	367	-	-	-
1	EBT_Dama_Fish_P4B11_SP6_1277314.ab1	-	-	-	-	-	26-304:+2	PS00005:PKC_PHOSPHO_SITE Protein kinase C phosphorylation site.|PS00006:CK2_PHOSPHO_SITE Casein kinase II phosphorylation site.|PS00008:MYRISTYL N-myristoylation site.	406	-	-	-
0	EBT_Dama_Past_P3A8_SP6_909847.ab1	-	-	-	-	-	2-145:+2	PS00001:ASN_GLYCOSYLATION N-glycosylation site.|PS00005:PKC_PHOSPHO_SITE Protein kinase C phosphorylation site.	416	-	-	-
1	EBT_Dama_CARB_P6A11_SP6_1275402.ab1	-	-	-	-	-	170-334:+2	PS00001:ASN_GLYCOSYLATION N-glycosylation site.|PS00005:PKC_PHOSPHO_SITE Protein kinase C phosphorylation site.|PS00006:CK2_PHOSPHO_SITE Casein kinase II phosphorylation site.|PS00008:MYRISTYL N-myristoylation site.	368	-	-	-
0	EBT_Dama_CAR_P4G6_SP6_1274424.ab1	-	-	-	-	-	1-207:+1	PS00004:CAMP_PHOSPHO_SITE cAMP- and cGMP-dependent protein kinase phosphorylation site.|PS00005:PKC_PHOSPHO_SITE Protein kinase C phosphorylation site.|PS00006:CK2_PHOSPHO_SITE Casein kinase II phosphorylation site.	436	-	-	-
0	EBT_Dama_Past_P5G10_SP6_909869.ab1	-	-	-	-	-	2-76:+2	PS00001:ASN_GLYCOSYLATION N-glycosylation site.|PS00005:PKC_PHOSPHO_SITE Protein kinase C phosphorylation site.|PS00006:CK2_PHOSPHO_SITE Casein kinase II phosphorylation site.	587	-	-	-
1	EBT_Dama_Past_P4E5_SP6_1276260.ab1	-	-	-	-	-	273-428:+3	-	549	-	-	-
0	EBT_Dama_Carb_P3E6_T7_1308859.ab1	-	-	-	-	-	1-156:+1	PS00005:PKC_PHOSPHO_SITE Protein kinase C phosphorylation site.|PS00006:CK2_PHOSPHO_SITE Casein kinase II phosphorylation site.	472	-	-	-
0	EBT_Dama_Past_P5G9_SP6_1276390.ab1	-	-	-	-	-	2-76:+2	PS00008:MYRISTYL N-myristoylation site.	441	-	-	-
0	EBT_Dama_CARB_P8C7_SP6_1274476.ab1	-	-	-	-	-	393-566:+3	PS00001:ASN_GLYCOSYLATION N-glycosylation site.|PS00006:CK2_PHOSPHO_SITE Casein kinase II phosphorylation site.	567	-	-	-
0	EBT_Dama_Past_P3G3_SP6_1276150.ab1	-	-	-	-	-	3-200:+3	PS00004:CAMP_PHOSPHO_SITE cAMP- and cGMP-dependent protein kinase phosphorylation site.|PS00005:PKC_PHOSPHO_SITE Protein kinase C phosphorylation site.|PS00008:MYRISTYL N-myristoylation site.|PS00342:MICROBODIES_CTER Microbodies C-terminal targeting signal.	497	-	-	-
1	EBT_Dama_Past_P3A9_SP6_1276192.ab1	-	-	-	-	-	3-191:+3	PS00001:ASN_GLYCOSYLATION N-glycosylation site.|PS00005:PKC_PHOSPHO_SITE Protein kinase C phosphorylation site.|PS00008:MYRISTYL N-myristoylation site.	356	-	-	-
1	EBT_Dama_Fish_P2G11_SP6_1276598.ab1	-	-	-	-	-	3-179:+3	PS00004:CAMP_PHOSPHO_SITE cAMP- and cGMP-dependent protein kinase phosphorylation site.|PS00005:PKC_PHOSPHO_SITE Protein kinase C phosphorylation site.|PS00006:CK2_PHOSPHO_SITE Casein kinase II phosphorylation site.|PS00008:MYRISTYL N-myristoylation site.	499	-	-	-
0	EBT_Dama_FISH_P1G11_T7_1308939.ab1	-	-	-	-	-	64-540:+1	PS00005:PKC_PHOSPHO_SITE Protein kinase C phosphorylation site.|PS00006:CK2_PHOSPHO_SITE Casein kinase II phosphorylation site.|PS00008:MYRISTYL N-myristoylation site.|PS00009:AMIDATION Amidation site.	541	-	-	-
1	EBT_Dama_Past_P4H1_SP6_1276231.ab1	-	-	-	-	-	109-426:+1	PS00005:PKC_PHOSPHO_SITE Protein kinase C phosphorylation site.|PS00006:CK2_PHOSPHO_SITE Casein kinase II phosphorylation site.|PS00008:MYRISTYL N-myristoylation site.	427	-	-	-
0	EBT_Dama_Fish_P1B2_SP6_1276425.ab1	-	-	-	-	-	2-76:+2	PS00008:MYRISTYL N-myristoylation site.	459	-	-	-
0	EBT_Dama_CARB_P8F10_SP6_1274503.ab1	-	-	-	-	-	-	-	232	-	-	-
1	EBT_Dama_Past_P3D12_SP6_1276219.ab1	-	-	-	-	-	3-116:+3	PS00001:ASN_GLYCOSYLATION N-glycosylation site.|PS00005:PKC_PHOSPHO_SITE Protein kinase C phosphorylation site.|PS00006:CK2_PHOSPHO_SITE Casein kinase II phosphorylation site.	407	-	-	-
1	EBT_Dama_CARB_P8A3_SP6_1274442.ab1	-	-	-	-	-	1-234:+1	PS00005:PKC_PHOSPHO_SITE Protein kinase C phosphorylation site.|PS00008:MYRISTYL N-myristoylation site.	417	-	-	-
1	EBT_Dama_Past_P4D11_SP6_1276307.ab1	-	-	-	-	-	154-534:+1	PS00005:PKC_PHOSPHO_SITE Protein kinase C phosphorylation site.|PS00008:MYRISTYL N-myristoylation site.	535	-	-	-
0	EBT_Dama_Fish_P2H8_SP6_1276575.ab1	-	-	-	-	-	3-74:+3	PS00008:MYRISTYL N-myristoylation site.	400	-	-	-
0	EBT_Dama_Fish_P3H10_SP6_1276687.ab1	-	-	-	-	-	2-124:+2	PS00005:PKC_PHOSPHO_SITE Protein kinase C phosphorylation site.|PS00006:CK2_PHOSPHO_SITE Casein kinase II phosphorylation site.|PS00008:MYRISTYL N-myristoylation site.	296	-	-	-
0	EBT_Dama_Past_P1D12_SP6_1274613.ab1	-	-	-	-	-	161-379:+2	PS00005:PKC_PHOSPHO_SITE Protein kinase C phosphorylation site.|PS00008:MYRISTYL N-myristoylation site.	425	-	-	-
0	EBT_Dama_CARB_P5A12_SP6_1274049.ab1	-	-	-	-	-	-	-	405	-	-	-
0	EBT_Dama_Past_P5E3_SP6_1274602.ab1	-	-	-	-	-	3-83:+3	PS00008:MYRISTYL N-myristoylation site.	89	-	-	-
1	EBT_Dama_FISH_P2B12_T7_1309392.ab1	-	-	-	-	-	1-126:+1	PS00005:PKC_PHOSPHO_SITE Protein kinase C phosphorylation site.	202	-	-	-
1	EBT_Dama_Past_P5H8_SP6_1276383.ab1	-	-	-	-	-	110-274:+2	PS00005:PKC_PHOSPHO_SITE Protein kinase C phosphorylation site.|PS00008:MYRISTYL N-myristoylation site.	411	-	-	-
1	EBT_Dama_Past_P2A3_SP6_1274730.ab1	-	-	-	-	-	99-422:+3	PS00005:PKC_PHOSPHO_SITE Protein kinase C phosphorylation site.|PS00006:CK2_PHOSPHO_SITE Casein kinase II phosphorylation site.|PS00007:TYR_PHOSPHO_SITE Tyrosine kinase phosphorylation site.|PS00008:MYRISTYL N-myristoylation site.	424	-	-	-
0	EBT_Dama_CARB_P7B3_SP6_1274186.ab1	-	-	-	-	-	3-188:+3	PS00006:CK2_PHOSPHO_SITE Casein kinase II phosphorylation site.|PS00029:LEUCINE_ZIPPER Leucine zipper pattern.	374	-	-	-
0	EBT_Dama_Past_P2E6_SP6_1274758.ab1	-	-	-	-	-	3-269:+3	PS00004:CAMP_PHOSPHO_SITE cAMP- and cGMP-dependent protein kinase phosphorylation site.|PS00005:PKC_PHOSPHO_SITE Protein kinase C phosphorylation site.|PS00008:MYRISTYL N-myristoylation site.|PS00009:AMIDATION Amidation site.	560	-	-	-
0	EBT_Dama_Fish_P2D11_SP6_1276595.ab1	-	-	-	-	-	1-165:+1	PS00005:PKC_PHOSPHO_SITE Protein kinase C phosphorylation site.	165	-	-	-
1	EBT_Dama_Past_P5E2_SP6_1276332.ab1	-	-	-	-	-	1-207:+1	PS00001:ASN_GLYCOSYLATION N-glycosylation site.|PS00008:MYRISTYL N-myristoylation site.	464	-	-	-
0	EBT_Dama_Past_P1B9_SP6_1274587.ab1	-	-	-	-	-	3-74:+3	PS00001:ASN_GLYCOSYLATION N-glycosylation site.	74	-	-	-
0	EBT_Dama_Past_P1A2_SP6_1274530.ab1	-	-	-	-	-	1-285:+1	PS00001:ASN_GLYCOSYLATION N-glycosylation site.|PS00005:PKC_PHOSPHO_SITE Protein kinase C phosphorylation site.|PS00006:CK2_PHOSPHO_SITE Casein kinase II phosphorylation site.	427	-	-	-
0	EBT_Dama_Carb_P7G10_T7_1308883.ab1	-	-	-	-	-	1-195:+1	PS00005:PKC_PHOSPHO_SITE Protein kinase C phosphorylation site.|PS00008:MYRISTYL N-myristoylation site.	600	-	-	-
1	EBT_Dama_CAR_P4H3_SP6_1274404.ab1	-	-	-	-	-	1-336:+1	PS00001:ASN_GLYCOSYLATION N-glycosylation site.|PS00005:PKC_PHOSPHO_SITE Protein kinase C phosphorylation site.|PS00006:CK2_PHOSPHO_SITE Casein kinase II phosphorylation site.	446	-	-	-
1	EBT_Dama_Past_P4B2_T7_1309036.ab1	-	-	-	-	-	113-370:+2	PS00005:PKC_PHOSPHO_SITE Protein kinase C phosphorylation site.|PS00006:CK2_PHOSPHO_SITE Casein kinase II phosphorylation site.	576	-	-	-
1	EBT_Dama_Past_P5H5_T7_1308905.ab1	-	-	-	-	-	2-178:+2	PS00005:PKC_PHOSPHO_SITE Protein kinase C phosphorylation site.|PS00006:CK2_PHOSPHO_SITE Casein kinase II phosphorylation site.|PS00136:SUBTILASE_ASP Serine proteases, subtilase family, aspartic acid active site.	511	-	-	-
1	EBT_Dama_Past_P1F2_SP6_1274535.ab1	-	-	-	-	-	3-110:+3	PS00006:CK2_PHOSPHO_SITE Casein kinase II phosphorylation site.|PS00008:MYRISTYL N-myristoylation site.	397	-	-	-
0	EBT_Dama_Fish_P1D1_SP6_910848.ab1	-	-	-	-	-	-	-	262	-	-	-
1	EBT_Dama_CARB_P5H9_SP6_1274032.ab1	-	-	-	-	-	34-480:+1	PS00005:PKC_PHOSPHO_SITE Protein kinase C phosphorylation site.|PS00006:CK2_PHOSPHO_SITE Casein kinase II phosphorylation site.	481	-	-	-
0	EBT_Dama_Past_P3A8_SP6_1276184.ab1	-	-	-	-	-	2-145:+2	PS00001:ASN_GLYCOSYLATION N-glycosylation site.|PS00005:PKC_PHOSPHO_SITE Protein kinase C phosphorylation site.	316	-	-	-
0	EBT_Dama_Past_P4A2_SP6_1276232.ab1	-	-	-	-	-	1-174:+1	PS00005:PKC_PHOSPHO_SITE Protein kinase C phosphorylation site.|PS00008:MYRISTYL N-myristoylation site.	363	-	-	-
1	EBT_Dama_Past_P1H11_SP6_1274609.ab1	-	-	-	-	-	120-263:+3	PS00006:CK2_PHOSPHO_SITE Casein kinase II phosphorylation site.	376	-	-	-
0	EBT_Dama_Past_P2E4_SP6_1274742.ab1	-	-	-	-	-	2-88:+2	PS00001:ASN_GLYCOSYLATION N-glycosylation site.|PS00006:CK2_PHOSPHO_SITE Casein kinase II phosphorylation site.	267	-	-	-
0	EBT_Dama_Past_P3F2_T7_1309027.ab1	-	-	-	-	-	416-628:+2	PS00004:CAMP_PHOSPHO_SITE cAMP- and cGMP-dependent protein kinase phosphorylation site.|PS00008:MYRISTYL N-myristoylation site.|PS00009:AMIDATION Amidation site.	628	-	-	-
0	EBT_Dama_Past_P5A9_SP6_1274554.ab1	-	-	-	-	-	3-62:+3	PS00008:MYRISTYL N-myristoylation site.	388	-	-	-
1	EBT_Dama_Fish_P1A6_SP6_1276456.ab1	-	-	-	-	-	3-191:+3	PS00004:CAMP_PHOSPHO_SITE cAMP- and cGMP-dependent protein kinase phosphorylation site.|PS00005:PKC_PHOSPHO_SITE Protein kinase C phosphorylation site.|PS00008:MYRISTYL N-myristoylation site.	355	-	-	-
0	EBT_Dama_Fish_P3F7_SP6_1276661.ab1	-	-	-	-	-	3-86:+3	PS00001:ASN_GLYCOSYLATION N-glycosylation site.|PS00006:CK2_PHOSPHO_SITE Casein kinase II phosphorylation site.|PS00016:RGD Cell attachment sequence.	425	-	-	-
0	EBT_Dama_Fish_P1H2_SP6_1276431.ab1	-	-	-	-	-	1-189:+1	-	190	-	-	-
0	EBT_Dama_Past_P2D12_SP6_1274805.ab1	-	-	-	-	-	111-281:+3	PS00001:ASN_GLYCOSYLATION N-glycosylation site.|PS00008:MYRISTYL N-myristoylation site.	281	-	-	-
0	EBT_Dama_Fish_P2C12_SP6_1276602.ab1	-	-	-	-	-	2-76:+2	PS00008:MYRISTYL N-myristoylation site.	396	-	-	-
0	EBT_Dama_CAR_P4F3_SP6_1274402.ab1	-	-	-	-	-	278-565:+2	PS00001:ASN_GLYCOSYLATION N-glycosylation site.|PS00004:CAMP_PHOSPHO_SITE cAMP- and cGMP-dependent protein kinase phosphorylation site.|PS00005:PKC_PHOSPHO_SITE Protein kinase C phosphorylation site.|PS00008:MYRISTYL N-myristoylation site.	565	-	-	-
0	EBT_Dama_CARB_P5F10_SP6_1274038.ab1	-	-	-	-	-	150-323:+3	PS00004:CAMP_PHOSPHO_SITE cAMP- and cGMP-dependent protein kinase phosphorylation site.|PS00006:CK2_PHOSPHO_SITE Casein kinase II phosphorylation site.	373	-	-	-
1	EBT_Dama_Fish_P4E10_SP6_1277309.ab1	-	-	-	-	-	2-136:+2	PS00005:PKC_PHOSPHO_SITE Protein kinase C phosphorylation site.|PS00006:CK2_PHOSPHO_SITE Casein kinase II phosphorylation site.|PS00008:MYRISTYL N-myristoylation site.	271	-	-	-
0	EBT_Dama_FISH_P2C1_T7_1308983.ab1	-	-	-	-	-	225-392:+3	PS00008:MYRISTYL N-myristoylation site.	511	-	-	-
0	EBT_Dama_Past_P3B11_SP6_1276209.ab1	-	-	-	-	-	3-77:+3	PS00005:PKC_PHOSPHO_SITE Protein kinase C phosphorylation site.|PS00008:MYRISTYL N-myristoylation site.	291	-	-	-
1	EBT_Dama_Fish_P1G2_SP6_1276430.ab1	-	-	-	-	-	1-201:+1	-	496	-	-	-
0	EBT_Dama_CAR_P4F7_SP6_1274409.ab1	-	-	-	-	-	150-245:+3	PS00004:CAMP_PHOSPHO_SITE cAMP- and cGMP-dependent protein kinase phosphorylation site.|PS00006:CK2_PHOSPHO_SITE Casein kinase II phosphorylation site.|PS00342:MICROBODIES_CTER Microbodies C-terminal targeting signal.	255	-	-	-
1	EBT_Dama_CARB_P1G10_SP6_1273751.ab1	-	-	-	-	-	245-373:+2	PS00005:PKC_PHOSPHO_SITE Protein kinase C phosphorylation site.|PS00006:CK2_PHOSPHO_SITE Casein kinase II phosphorylation site.	375	-	-	-
0	EBT_Dama_Fish_P5F4_SP6_1277358.ab1	-	-	-	-	-	3-74:+3	PS00008:MYRISTYL N-myristoylation site.	414	-	-	-
0	EBT_Dama_Fish_P4H12_SP6_1277328.ab1	-	-	-	-	-	3-158:+3	PS00006:CK2_PHOSPHO_SITE Casein kinase II phosphorylation site.	289	-	-	-
0	EBT_Dama_Past_P3E2_SP6_1276140.ab1	-	-	-	-	-	27-302:+3	PS00006:CK2_PHOSPHO_SITE Casein kinase II phosphorylation site.	458	-	-	-
1	EBT_Dama_Past_P2H9_T7_1309401.ab1	-	-	-	-	-	570-656:+3	PS00001:ASN_GLYCOSYLATION N-glycosylation site.|PS00005:PKC_PHOSPHO_SITE Protein kinase C phosphorylation site.	656	-	-	-
0	EBT_Dama_Past_P1A3_SP6_1274538.ab1	-	-	-	-	-	2-151:+2	PS00006:CK2_PHOSPHO_SITE Casein kinase II phosphorylation site.	452	-	-	-
1	EBT_Dama_Fish_P5F3_SP6_1277350.ab1	-	-	-	-	-	1-360:+1	PS00004:CAMP_PHOSPHO_SITE cAMP- and cGMP-dependent protein kinase phosphorylation site.|PS00005:PKC_PHOSPHO_SITE Protein kinase C phosphorylation site.|PS00008:MYRISTYL N-myristoylation site.	360	-	-	-
0	EBT_Dama_Carb_P4D2_T7_1308918.ab1	-	-	-	-	-	1-129:+1	PS00005:PKC_PHOSPHO_SITE Protein kinase C phosphorylation site.|PS00008:MYRISTYL N-myristoylation site.	130	-	-	-
0	EBT_Dama_Past_P3B4_SP6_1276153.ab1	-	-	-	-	-	3-86:+3	PS00005:PKC_PHOSPHO_SITE Protein kinase C phosphorylation site.	474	-	-	-
1	EBT_Dama_Past_P2E3_SP6_1274734.ab1	-	-	-	-	-	2-181:+2	PS00005:PKC_PHOSPHO_SITE Protein kinase C phosphorylation site.|PS00029:LEUCINE_ZIPPER Leucine zipper pattern.	355	-	-	-
1	EBT_Dama_Fish_P2E4_SP6_1276540.ab1	-	-	-	-	-	1-156:+1	PS00001:ASN_GLYCOSYLATION N-glycosylation site.	232	-	-	-
1	EBT_Dama_Past_P1G10_SP6_1274600.ab1	-	-	-	-	par0_492	2-358:+2	PS00001:ASN_GLYCOSYLATION N-glycosylation site.|PS00006:CK2_PHOSPHO_SITE Casein kinase II phosphorylation site.|PS00008:MYRISTYL N-myristoylation site.	387	-	-	-
1	EBT_Dama_CARB_P2D7_SP6_1273820.ab1	-	-	-	-	-	1-150:+1	PS00005:PKC_PHOSPHO_SITE Protein kinase C phosphorylation site.	370	-	-	-
1	EBT_Dama_CARB_P6D9_SP6_1275389.ab1	-	-	-	-	-	1-132:+1	PS00004:CAMP_PHOSPHO_SITE cAMP- and cGMP-dependent protein kinase phosphorylation site.|PS00005:PKC_PHOSPHO_SITE Protein kinase C phosphorylation site.	358	-	-	-
0	EBT_Dama_CARB_P1B8_SP6_1273730.ab1	-	-	-	-	-	2-214:+2	PS00008:MYRISTYL N-myristoylation site.	303	-	-	-
1	EBT_Dama_CARB_P1D7_SP6_1273724.ab1	-	-	-	-	-	2-154:+2	PS00005:PKC_PHOSPHO_SITE Protein kinase C phosphorylation site.	374	-	-	-
0	EBT_Dama_Past_P3E4_SP6_1276156.ab1	-	-	-	-	-	1-144:+1	PS00008:MYRISTYL N-myristoylation site.	267	-	-	-
0	EBT_Dama_CARB_P1H11_SP6_1273760.ab1	-	-	-	-	-	136-354:+1	PS00005:PKC_PHOSPHO_SITE Protein kinase C phosphorylation site.|PS00008:MYRISTYL N-myristoylation site.	397	-	-	-
1	EBT_Dama_Fish_P5B9_SP6_1277394.ab1	-	-	-	-	-	1-306:+1	PS00001:ASN_GLYCOSYLATION N-glycosylation site.|PS00005:PKC_PHOSPHO_SITE Protein kinase C phosphorylation site.|PS00006:CK2_PHOSPHO_SITE Casein kinase II phosphorylation site.|PS00009:AMIDATION Amidation site.	438	-	-	-
1	EBT_Dama_CARB_P7H9_SP6_1274240.ab1	-	-	-	-	-	3-107:+3	PS00005:PKC_PHOSPHO_SITE Protein kinase C phosphorylation site.	396	-	-	-
0	EBT_Dama_CARB_P2G4_SP6_1273799.ab1	-	-	-	-	-	1-135:+1	PS00005:PKC_PHOSPHO_SITE Protein kinase C phosphorylation site.|PS00007:TYR_PHOSPHO_SITE Tyrosine kinase phosphorylation site.	358	-	-	-
0	EBT_Dama_Past_P4E9_SP6_909859.ab1	-	-	-	-	-	2-205:+2	PS00006:CK2_PHOSPHO_SITE Casein kinase II phosphorylation site.|PS00008:MYRISTYL N-myristoylation site.	429	-	-	-
1	EBT_Dama_Past_P1E10_SP6_1274598.ab1	-	-	-	-	-	2-130:+2	PS00001:ASN_GLYCOSYLATION N-glycosylation site.|PS00005:PKC_PHOSPHO_SITE Protein kinase C phosphorylation site.	363	-	-	-
1	EBT_Dama_CARB_P2F5_SP6_1273806.ab1	-	-	-	-	-	245-424:+2	PS00005:PKC_PHOSPHO_SITE Protein kinase C phosphorylation site.|PS00006:CK2_PHOSPHO_SITE Casein kinase II phosphorylation site.	458	-	-	-
0	EBT_Dama_Past_P3F4_SP6_1276157.ab1	-	-	-	-	-	3-74:+3	PS00008:MYRISTYL N-myristoylation site.	432	-	-	-
1	EBT_Dama_CARB_P5F1_SP6_1273966.ab1	-	-	-	-	-	1-171:+1	PS00005:PKC_PHOSPHO_SITE Protein kinase C phosphorylation site.|PS00006:CK2_PHOSPHO_SITE Casein kinase II phosphorylation site.	399	-	-	-
1	EBT_Dama_CARB_P3E8_SP6_1273925.ab1	-	-	-	-	-	245-352:+2	PS00005:PKC_PHOSPHO_SITE Protein kinase C phosphorylation site.|PS00006:CK2_PHOSPHO_SITE Casein kinase II phosphorylation site.	353	-	-	-
1	EBT_Dama_Past_P1H3_SP6_1274545.ab1	-	-	-	-	-	1-531:+1	PS00004:CAMP_PHOSPHO_SITE cAMP- and cGMP-dependent protein kinase phosphorylation site.|PS00005:PKC_PHOSPHO_SITE Protein kinase C phosphorylation site.|PS00006:CK2_PHOSPHO_SITE Casein kinase II phosphorylation site.|PS00008:MYRISTYL N-myristoylation site.	532	-	-	-
0	EBT_Dama_FISH_P3G12_T7_1309000.ab1	-	-	-	-	-	3-350:+3	PS00001:ASN_GLYCOSYLATION N-glycosylation site.|PS00004:CAMP_PHOSPHO_SITE cAMP- and cGMP-dependent protein kinase phosphorylation site.|PS00005:PKC_PHOSPHO_SITE Protein kinase C phosphorylation site.|PS00008:MYRISTYL N-myristoylation site.|PS00009:AMIDATION Amidation site.	582	-	-	-
1	EBT_Dama_Past_P3G7_SP6_1276340.ab1	-	-	-	-	-	92-427:+2	PS00005:PKC_PHOSPHO_SITE Protein kinase C phosphorylation site.	428	-	-	-
0	EBT_Dama_Past_P4D6_SP6_1276267.ab1	-	-	-	-	-	288-413:+3	PS00001:ASN_GLYCOSYLATION N-glycosylation site.|PS00005:PKC_PHOSPHO_SITE Protein kinase C phosphorylation site.	429	-	-	-
0	EBT_Dama_Past_P3D3_SP6_1276147.ab1	-	-	-	-	-	1-138:+1	PS00004:CAMP_PHOSPHO_SITE cAMP- and cGMP-dependent protein kinase phosphorylation site.|PS00005:PKC_PHOSPHO_SITE Protein kinase C phosphorylation site.	371	-	-	-
1	EBT_Dama_CARB_P6E11_SP6_1275406.ab1	-	-	-	-	-	349-450:+1	PS00008:MYRISTYL N-myristoylation site.	450	-	-	-

## Sheet: EST_1070_wfleabase_aa
in NCBI nr = 1	query id	database sequence (subject) id	gene id	percent identity	alignment length	number of mismatches	number of gap openings	query start	query end	subject start	subject end	Expect value	HSP bit score	Gene_ID	Gname	Gnomon	Paralog	Paralog,#	OrthoID	ArpGene	ArpDE	Scaffold	Begin	End	Or	KOG_JGI	KOG_EMBL	meNOG_EMBL	Enzyme_JGI	Enzyme_EMBL	Description_JGI	GeneOntology_JGI	Tandem_ID
1	EBT_Dama_FISH_P1B12_T7_1308981.ab1	jgi|Dappu1|220651|estExt_fgenesh1_pg.C_20645	220651	81.21	314	59	1	28	969	537	848	8e-141	496	JGI_V11_220651	estExt_fgenesh1_pg.C_20645	NCBI_GNO_1114024	0	0	ARP1_G5291	ARP1_G5291	conserved hypothetical protein	scaffold_2	3537588	3542080	-	KOG4337	KOG4337	meNOG08239	0	0	Microsomal triglyceride transfer protein	GO:0005319/F:lipid transporter activity,GO:0006869/P:lipid transport	0
1	EBT_Dama_Past_P4A12_T7_1308901.ab1	jgi|Dappu1|230332|estExt_fgenesh1_kg.C_40042	230332	87.5	264	33	0	22	813	87	350	7e-132	466	JGI_V11_230332	estExt_fgenesh1_kg.C_40042	NCBI_GNO_1418043	Omcl243	Omcl243,11	ARP1_G1829	ARP1_G1829	0	scaffold_4	2370075	2371752	+	KOG3378	0	0	0	0	Globins and related hemoproteins	GO:0005488/F:binding,GO:0006810/P:transport,GO:0005833/C:hemoglobin complex,GO:0015671/P:oxygen transport,GO:0019825/F:oxygen binding	td_s4c452g1
1	EBT_Dama_Past_P3C2_T7_1309026.ab1	jgi|Dappu1|230332|estExt_fgenesh1_kg.C_40042	230332	85.45	268	39	0	8	811	83	350	1e-130	461	JGI_V11_230332	estExt_fgenesh1_kg.C_40042	NCBI_GNO_1418043	Omcl243	Omcl243,11	ARP1_G1829	ARP1_G1829	0	scaffold_4	2370075	2371752	+	KOG3378	0	0	0	0	Globins and related hemoproteins	GO:0005488/F:binding,GO:0006810/P:transport,GO:0005833/C:hemoglobin complex,GO:0015671/P:oxygen transport,GO:0019825/F:oxygen binding	td_s4c452g1
1	EBT_Dama_Past_P4D9_SP6_909858.ab1	jgi|Dappu1|195986|estExt_Genewise1Plus.C_200070	195986	98.1	211	4	0	644	12	74	284	1e-128	454	JGI_V11_195986	estExt_Genewise1Plus.C_200070	NCBI_GNO_170203	Omcl1829	Omcl1829,2	ARP1_G963	ARP1_G963	techylectin-5B	scaffold_20	540127	541733	+	KOG2579	KOG2579	meNOG09353	0	0	Ficolin and related extracellular proteins	0	0
1	EBT_Dama_FISH_P5B3_T7_1308944.ab1	jgi|Dappu1|220651|estExt_fgenesh1_pg.C_20645	220651	80.77	286	55	1	31	888	538	821	3e-127	451	JGI_V11_220651	estExt_fgenesh1_pg.C_20645	NCBI_GNO_1114024	0	0	ARP1_G5291	ARP1_G5291	conserved hypothetical protein	scaffold_2	3537588	3542080	-	KOG4337	KOG4337	meNOG08239	0	0	Microsomal triglyceride transfer protein	GO:0005319/F:lipid transporter activity,GO:0006869/P:lipid transport	0
1	EBT_Dama_Past_P5E10_SP6_909867.ab1	jgi|Dappu1|195986|estExt_Genewise1Plus.C_200070	195986	98	200	4	0	611	12	85	284	4e-122	432	JGI_V11_195986	estExt_Genewise1Plus.C_200070	NCBI_GNO_170203	Omcl1829	Omcl1829,2	ARP1_G963	ARP1_G963	techylectin-5B	scaffold_20	540127	541733	+	KOG2579	KOG2579	meNOG09353	0	0	Ficolin and related extracellular proteins	0	0
1	EBT_Dama_FISH_P5C6_T7_1308946.ab1	jgi|Dappu1|230333|estExt_fgenesh1_kg.C_40046	230333	85.43	247	36	0	133	873	59	305	4e-122	424	JGI_V11_230333	estExt_fgenesh1_kg.C_40046	NCBI_GNO_1448043	Omcl243	Omcl243,11	ARP1_G1829	ARP1_G1829	0	scaffold_4	2388721	2390359	+	KOG3378	0	0	0	0	Globins and related hemoproteins	GO:0005488/F:binding,GO:0006810/P:transport,GO:0005833/C:hemoglobin complex,GO:0015671/P:oxygen transport,GO:0019825/F:oxygen binding	td_s4c452g10
1	EBT_Dama_Past_P2D7_SP6_909842.ab1	jgi|Dappu1|234212|SNAP_00002270	234212	93.49	215	14	0	665	21	196	410	3e-116	413	JGI_V11_234212	SNAP_00002270	NCBI_GNO_1936033	Omcl1134	Omcl1134,3	ARP1_G1656	ARP1_G1656	Protein disulfide isomerase CG6988-PA	scaffold_3	3487293	3490094	-	KOG0190	KOG0190	meNOG04075	EC:5.3.4.1	0	Protein disulfide isomerase. ,Protein disulfide isomerase (prolyl 4-hydroxylase beta subunit)	GO:0016853/F:isomerase activity,GO:0005783/C:endoplasmic reticulum,GO:0005489/F:electron transporter activity,GO:0006118/P:electron transport	0
1	EBT_Dama_Fish_P1E8_SP6_1276476.ab1	jgi|Dappu1|302823|PASA_GEN_1900067	302823	96.43	196	7	0	606	19	38	233	8e-108	385	JGI_V11_302823	PASA_GEN_1900067	NCBI_GNO_666193	Omcl1893	Omcl1893,2	ARP1_G1592	ARP1_G1592	Glyceraldehyde 3 phosphate dehydrogenase 1 CG12055-PB	scaffold_19	1297353	1299632	-	KOG0657	KOG0657	meNOG05460	EC:1.2.1.12	1.2.1.12	Glyceraldehyde 3-phosphate dehydrogenase (phosphorylating). Glycolysis / Gluconeogenesis,Glyceraldehyde 3-phosphate dehydrogenase (phosphorylating). D-Arginine and D-ornithine metabolism,Glyceraldehyde 3-phosphate dehydrogenase	GO:0004365/F:glyceraldehyde-3-phosphate dehydrogenase (phosphorylating) activity,GO:0006096/P:glycolysis,GO:0051287/F:NAD binding,GO:0006006/P:glucose metabolism,GO:0008943/F:glyceraldehyde-3-phosphate dehydrogenase activity	0
1	EBT_Dama_FISH_P2F5_T7_1308989.ab1	jgi|Dappu1|303760|PASA_GEN_2300128	303760	96.3	216	8	0	20	667	1128	1343	3e-107	384	JGI_V11_303760	PASA_GEN_2300128	NCBI_GNO_436233	0	0	ARP1_G3919	ARP1_G3919	eukaryotic translation initiation factor 3 subunit	scaffold_23	870198	876731	-	KOG1839	KOG1839	meNOG04556	0	0	Uncharacterized protein CLU1/cluA/TIF31 involved in mitochondrial morphology/distribution. also found associated with eIF-3	0	0
1	EBT_Dama_Past_P5C10_SP6_909865.ab1	jgi|Dappu1|321105|NCBI_GNO_3900008	321105	92.55	188	14	0	576	13	399	586	4e-106	379	JGI_V11_321105	NCBI_GNO_3900008	NCBI_GNO_66364	0	0	ARP1_G3425	ARP1_G3425	f-spondin	scaffold_39	128818	145283	-	KOG3539	KOG3539	meNOG05898	0	0	Spondins. extracellular matrix proteins	GO:0004867/F:serine-type endopeptidase inhibitor activity,GO:0007155/P:cell adhesion,GO:0007275/P:development	td_s9c2g0
1	EBT_Dama_CARB_P5D10_SP6_1274036.ab1	jgi|Dappu1|299677|BDE_estExt_Genewise1.C_9580001	299677	93.12	189	13	0	29	595	1798	1986	3e-101	363	JGI_V11_299677	BDE_estExt_Genewise1.C_9580001	NCBI_GNO_79193	Omcl268	Omcl268,10	ARP1_G8527	ARP1_G8527	0	scaffold_958	4261	11934	+	KOG4338	KOG0441,KOG4338	meNOG11212,meNOG19961	0	0	Predicted lipoprotein	0	td_s8c1g1
1	EBT_Dama_Past_P5C10_SP6_1276402.ab1	jgi|Dappu1|321105|NCBI_GNO_3900008	321105	94.77	172	9	0	528	13	415	586	3e-100	360	JGI_V11_321105	NCBI_GNO_3900008	NCBI_GNO_66364	0	0	ARP1_G3425	ARP1_G3425	f-spondin	scaffold_39	128818	145283	-	KOG3539	KOG3539	meNOG05898	0	0	Spondins. extracellular matrix proteins	GO:0004867/F:serine-type endopeptidase inhibitor activity,GO:0007155/P:cell adhesion,GO:0007275/P:development	td_s9c2g0
1	EBT_Dama_Carb_P7E7_T7_1308878.ab1	jgi|Dappu1|329113|NCBI_GNO_11500005	329113	90.78	217	20	1	18	668	2513	2727	2e-99	358	JGI_V11_329113	NCBI_GNO_11500005	NCBI_GNO_180694	Omcl1880	Omcl1880,2	ARP1_G23971	ARP1_G23971	0	scaffold_115	65821	76948	+	KOG1866	KOG1866	meNOG08708	EC:3.1.2.15	0	Ubiquitin thiolesterase. ,Ubiquitin carboxyl-terminal hydrolase	GO:0004197/F:cysteine-type endopeptidase activity,GO:0004221/F:ubiquitin thiolesterase activity,GO:0006511/P:ubiquitin-dependent protein catabolism	0
1	EBT_Dama_Past_P4C6_SP6_1276266.ab1	jgi|Dappu1|195986|estExt_Genewise1Plus.C_200070	195986	98.76	161	2	0	494	12	124	284	7e-99	355	JGI_V11_195986	estExt_Genewise1Plus.C_200070	NCBI_GNO_170203	Omcl1829	Omcl1829,2	ARP1_G963	ARP1_G963	techylectin-5B	scaffold_20	540127	541733	+	KOG2579	KOG2579	meNOG09353	0	0	Ficolin and related extracellular proteins	0	0
1	EBT_Dama_Carb_P7G1_T7_1308874.ab1	jgi|Dappu1|111210|fgenesh1_pg.C_scaffold_82000042	111210	89.95	189	8	1	22	555	129	317	3e-97	350	JGI_V11_111210	fgenesh1_pg.C_scaffold_82000042	NCBI_GNO_286574	Omcl143	Omcl143,17	ARP1_G3668	ARP1_G3668	Serine/threonine-protein kinase 6	scaffold_82	515199	516444	+	KOG0580	KOG0580	meNOG06445	0	0	Serine/threonine protein kinase	GO:0004672/F:protein kinase activity,GO:0005524/F:ATP binding,GO:0006468/P:protein amino acid phosphorylation,GO:0004713/F:protein-tyrosine kinase activity,GO:0004674/F:protein serine/threonine kinase activity	0
1	EBT_Dama_Fish_P3F3_SP6_909812.ab1	jgi|Dappu1|308570|PASA_GEN_8000045	308570	97.76	223	5	0	683	15	548	770	4e-96	347	JGI_V11_308570	PASA_GEN_8000045	NCBI_GNO_312564	Omcl140	Omcl140,17	ARP1_G1644	ARP1_G1644	spermatogenesis associated factor	scaffold_80	122327	125973	-	KOG0730	KOG0730	meNOG06042	EC:3.6.1.3	3.6.1.3	Adenosinetriphosphatase. Purine metabolism,AAA+-type ATPase	GO:0005524/F:ATP binding,GO:0000166/F:nucleotide binding,GO:0017111/F:nucleoside-triphosphatase activity,GO:0016787/F:hydrolase activity	0
1	EBT_Dama_Fish_P3C9_SP6_1276674.ab1	jgi|Dappu1|315805|NCBI_GNO_1500153	315805	98.19	166	3	0	507	10	270	435	2e-94	340	JGI_V11_315805	NCBI_GNO_1500153	NCBI_GNO_344154	Omcl227	Omcl227,11	ARP1_G139	ARP1_G139	tubulin alpha-1 chain	scaffold_15	856272	858322	+	KOG1376	KOG1376	meNOG04198	0	0	Alpha tubulin	GO:0005198/F:structural molecule activity,GO:0005874/C:microtubule,GO:0007018/P:microtubule-based movement,GO:0003924/F:GTPase activity,GO:0005525/F:GTP binding,GO:0043234/C:protein complex,GO:0051258/P:protein polymerization	td_s5c86g0
1	EBT_Dama_Past_P2D7_SP6_1274765.ab1	jgi|Dappu1|234212|SNAP_00002270	234212	95.35	172	8	0	536	21	239	410	5e-94	339	JGI_V11_234212	SNAP_00002270	NCBI_GNO_1936033	Omcl1134	Omcl1134,3	ARP1_G1656	ARP1_G1656	Protein disulfide isomerase CG6988-PA	scaffold_3	3487293	3490094	-	KOG0190	KOG0190	meNOG04075	EC:5.3.4.1	0	Protein disulfide isomerase. ,Protein disulfide isomerase (prolyl 4-hydroxylase beta subunit)	GO:0016853/F:isomerase activity,GO:0005783/C:endoplasmic reticulum,GO:0005489/F:electron transporter activity,GO:0006118/P:electron transport	0
1	EBT_Dama_Fish_P4F5_SP6_1277270.ab1	jgi|Dappu1|305695|PASA_GEN_0400342	305695	91.57	178	15	0	545	12	137	314	6e-93	335	JGI_V11_305695	PASA_GEN_0400342	NCBI_GNO_1370043	Omcl1635	Omcl1635,2	ARP1_G7029	ARP1_G7029	udp-glucose 4-epimerase	scaffold_4	2304938	2307945	+	KOG1371	KOG1371	meNOG04209	EC:5.1.3.2	5.1.3.2	UDP-glucose 4-epimerase. Galactose metabolism,UDP-glucose 4-epimerase. Nucleotide sugars metabolism,UDP-glucose 4-epimerase/UDP-sulfoquinovose synthase	GO:0003824/F:catalytic activity,GO:0009225/P:nucleotide-sugar metabolism,GO:0003978/F:UDP-glucose 4-epimerase activity,GO:0006012/P:galactose metabolism,GO:0005975/P:carbohydrate metabolism,GO:0016857/F:racemase and epimerase activity. acting on carbohydrates and derivatives	0
1	EBT_Dama_Past_P5E10_SP6_1276404.ab1	jgi|Dappu1|195986|estExt_Genewise1Plus.C_200070	195986	98.68	152	2	0	467	12	133	284	7e-93	335	JGI_V11_195986	estExt_Genewise1Plus.C_200070	NCBI_GNO_170203	Omcl1829	Omcl1829,2	ARP1_G963	ARP1_G963	techylectin-5B	scaffold_20	540127	541733	+	KOG2579	KOG2579	meNOG09353	0	0	Ficolin and related extracellular proteins	0	0
1	EBT_Dama_CARB_P6D8_SP6_1275382.ab1	jgi|Dappu1|226075|estExt_fgenesh1_pg.C_470029	226075	86.89	183	24	0	569	21	1131	1313	3e-92	333	JGI_V11_226075	estExt_fgenesh1_pg.C_470029	NCBI_GNO_74404	0	0	0	0	0	scaffold_47	151558	157284	-	KOG4338	KOG4338	meNOG11212	0	0	Predicted lipoprotein	GO:0005319/F:lipid transporter activity,GO:0006869/P:lipid transport	td_s7c9g1
1	EBT_Dama_CARB_P5C9_SP6_1274027.ab1	jgi|Dappu1|226075|estExt_fgenesh1_pg.C_470029	226075	86.34	183	25	0	569	21	1131	1313	7e-92	332	JGI_V11_226075	estExt_fgenesh1_pg.C_470029	NCBI_GNO_74404	0	0	0	0	0	scaffold_47	151558	157284	-	KOG4338	KOG4338	meNOG11212	0	0	Predicted lipoprotein	GO:0005319/F:lipid transporter activity,GO:0006869/P:lipid transport	td_s7c9g1
1	EBT_Dama_CARB_P5D12_SP6_1274052.ab1	jgi|Dappu1|305161|PASA_GEN_3500014	305161	98.19	166	3	0	519	22	53	218	1e-91	331	JGI_V11_305161	PASA_GEN_3500014	NCBI_GNO_134343	Omcl1787	0	ARP1_G4362	ARP1_G4362	eukaryotic translation initiation factor 3 subunit	scaffold_35	440306	441842	+	KOG1560	KOG1560	meNOG09428	0	0	Translation initiation factor 3. subunit h (eIF-3h)	0	0
1	EBT_Dama_CARB_P5E9_SP6_1274029.ab1	jgi|Dappu1|315656|NCBI_GNO_1500004	315656	95.35	172	8	0	548	33	895	1066	1e-91	331	JGI_V11_315656	NCBI_GNO_1500004	NCBI_GNO_118154	Omcl385	Omcl385,7	ARP1_G8114	ARP1_G8114	nadp transhydrogenase	scaffold_15	20316	24428	+	0	euNOG04011	meNOG04114	EC:1.6.1.2	1.6.1.2	NAD(P)(+) transhydrogenase (AB-specific). Nicotinate and nicotinamide metabolism	GO:0006118/P:electron transport,GO:0008746/F:NAD(P) transhydrogenase activity,GO:0008750/F:NAD(P)+ transhydrogenase (AB-specific) activity,GO:0015992/P:proton transport,GO:0016491/F:oxidoreductase activity	0
1	EBT_Dama_Past_P4D9_SP6_1276291.ab1	jgi|Dappu1|195986|estExt_Genewise1Plus.C_200070	195986	98.65	148	2	0	455	12	137	284	2e-91	325	JGI_V11_195986	estExt_Genewise1Plus.C_200070	NCBI_GNO_170203	Omcl1829	Omcl1829,2	ARP1_G963	ARP1_G963	techylectin-5B	scaffold_20	540127	541733	+	KOG2579	KOG2579	meNOG09353	0	0	Ficolin and related extracellular proteins	0	0
1	EBT_Dama_Past_P1F8_SP6_1274583.ab1	jgi|Dappu1|211072|estExt_Genewise1.C_200069	211072	94.15	171	10	0	524	12	165	335	2e-91	330	JGI_V11_211072	estExt_Genewise1.C_200069	NCBI_GNO_230204	Omcl498	Omcl498,6	0	0	0	scaffold_20	527338	533695	-	KOG1256	KOG1256	meNOG05105	EC:6.2.1.3	6.2.1.3	Long-chain-fatty-acid--CoA ligase. Fatty acid metabolism,Long-chain acyl-CoA synthetases (AMP-forming)	GO:0003824/F:catalytic activity,GO:0008152/P:metabolism	td_scaffold_20c35g2
1	EBT_Dama_CARB_P5D8_SP6_1274020.ab1	jgi|Dappu1|299677|BDE_estExt_Genewise1.C_9580001	299677	91.46	164	14	0	29	520	1763	1926	8e-91	305	JGI_V11_299677	BDE_estExt_Genewise1.C_9580001	NCBI_GNO_79193	Omcl268	Omcl268,10	ARP1_G8527	ARP1_G8527	0	scaffold_958	4261	11934	+	KOG4338	KOG0441,KOG4338	meNOG11212,meNOG19961	0	0	Predicted lipoprotein	0	td_s8c1g1
1	EBT_Dama_Fish_P4A4_SP6_909815.ab1	jgi|Dappu1|322101|NCBI_GNO_4500021	322101	94.15	171	10	0	522	10	283	453	9e-91	328	JGI_V11_322101	NCBI_GNO_4500021	NCBI_GNO_82393	Omcl1699	Omcl1699,2	ARP1_G1566	ARP1_G1566	Aconitase CG9244-PB	scaffold_45	110681	114237	+	KOG0453	KOG0453	meNOG04542	0	4.2.1.3	Aconitase/homoaconitase (aconitase superfamily)	GO:0003676/F:nucleic acid binding,GO:0008152/P:metabolism,GO:0016836/F:hydro-lyase activity,GO:0016829/F:lyase activity,GO:0003994/F:aconitate hydratase activity,GO:0005739/C:mitochondrion,GO:0006099/P:tricarboxylic acid cycle	0
1	EBT_Dama_Carb_P7D3_T7_1308914.ab1	jgi|Dappu1|309746|NCBI_GNO_0100277	309746	96.02	176	7	0	716	189	358	533	2e-90	328	JGI_V11_309746	NCBI_GNO_0100277	NCBI_GNO_1162013	Omcl701	Omcl701,4	ARP1_G2394	ARP1_G2394	ATP synthase beta subunit	scaffold_1	1985595	1988385	+	KOG1350	KOG1350	meNOG04178	EC:3.6.3.14	3.6.3.14	H(+)-transporting two-sector ATPase. ATP synthesis,H(+)-transporting two-sector ATPase. Flagellar assembly,H(+)-transporting two-sector ATPase. Type III secretion system,F0F1-type ATP synthase. beta subunit	GO:0005524/F:ATP binding,GO:0015986/P:ATP synthesis coupled proton transport,GO:0016469/C:proton-transporting two-sector ATPase complex,GO:0046933/F:hydrogen-transporting ATP synthase activity. rotational mechanism,GO:0046961/F:hydrogen-transporting ATPase activity. rotational mechanism,GO:0006754/P:ATP biosynthesis,GO:0000166/F:nucleotide binding,GO:0017111/F:nucleoside-triphosphatase activity,G…	0
1	EBT_Dama_CARB_P5D11_SP6_1274044.ab1	jgi|Dappu1|230511|estExt_fgenesh1_kg.C_80037	230511	98.33	180	3	0	559	20	39	218	6e-90	325	JGI_V11_230511	estExt_fgenesh1_kg.C_80037	NCBI_GNO_1300083	0	0	0	0	0	scaffold_8	2032486	2034185	+	KOG1646	KOG1646	meNOG07484	0	0	40S ribosomal protein S6	GO:0003735/F:structural constituent of ribosome,GO:0005622/C:intracellular,GO:0005840/C:ribosome,GO:0006412/P:protein biosynthesis	0
1	EBT_Dama_Carb_P5B12_T7_1308929.ab1	jgi|Dappu1|307342|PASA_GEN_6200023	307342	88.24	170	20	0	22	531	41	210	2e-89	310	JGI_V11_307342	PASA_GEN_6200023	NCBI_GNO_786473	0	0	ARP1_G5522	ARP1_G5522	mrna turnover protein 4 mrt4	scaffold_62	506330	507995	-	KOG0816	KOG0816	meNOG12904	0	0	Protein involved in mRNA turnover	GO:0005622/C:intracellular,GO:0042254/P:ribosome biogenesis and assembly	0
1	EBT_Dama_Fish_P1C3_SP6_1276434.ab1	jgi|Dappu1|227345|estExt_fgenesh1_pg.C_750020	227345	93.64	173	11	0	20	538	527	699	6e-89	322	JGI_V11_227345	estExt_fgenesh1_pg.C_750020	NCBI_GNO_74544	Omcl883	Omcl883,4	ARP1_G3998	ARP1_G3998	rotated abdomen CG6097-PA	scaffold_75	102758	106455	-	KOG3359	KOG3359	meNOG05979	EC:2.4.1.109	0	Dolichyl-phosphate-mannose--protein mannosyltransferase. ,Dolichyl-phosphate-mannose:protein O-mannosyl transferase	GO:0000030/F:mannosyltransferase activity,GO:0006493/P:O-linked glycosylation,GO:0016020/C:membrane	td_s5c5g3
1	EBT_Dama_CARB_P5G10_SP6_1274039.ab1	jgi|Dappu1|34614|gw1.11.454.1	34614	96.27	161	6	0	83	565	1	161	6e-88	319	JGI_V11_34614	gw1.11.454.1	NCBI_GNO_1138113	Omcl953	Omcl953,3	ARP1_G1366	ARP1_G1366	Ribosomal protein L13 CG4651-PA	scaffold_11	1967715	1968658	-	KOG3295	KOG3295	meNOG12254	0	0	60S Ribosomal protein L13	GO:0003735/F:structural constituent of ribosome,GO:0005622/C:intracellular,GO:0005840/C:ribosome,GO:0006412/P:protein biosynthesis	0
1	EBT_Dama_CARB_P5G12_SP6_1274055.ab1	jgi|Dappu1|34614|gw1.11.454.1	34614	95.62	160	7	0	83	562	1	160	1e-86	314	JGI_V11_34614	gw1.11.454.1	NCBI_GNO_1138113	Omcl953	Omcl953,3	ARP1_G1366	ARP1_G1366	Ribosomal protein L13 CG4651-PA	scaffold_11	1967715	1968658	-	KOG3295	KOG3295	meNOG12254	0	0	60S Ribosomal protein L13	GO:0003735/F:structural constituent of ribosome,GO:0005622/C:intracellular,GO:0005840/C:ribosome,GO:0006412/P:protein biosynthesis	0
1	EBT_Dama_Fish_P4G5_SP6_1277271.ab1	jgi|Dappu1|302823|PASA_GEN_1900067	302823	96.25	160	6	0	71	550	1	160	4e-86	313	JGI_V11_302823	PASA_GEN_1900067	NCBI_GNO_666193	Omcl1893	Omcl1893,2	ARP1_G1592	ARP1_G1592	Glyceraldehyde 3 phosphate dehydrogenase 1 CG12055-PB	scaffold_19	1297353	1299632	-	KOG0657	KOG0657	meNOG05460	EC:1.2.1.12	1.2.1.12	Glyceraldehyde 3-phosphate dehydrogenase (phosphorylating). Glycolysis / Gluconeogenesis,Glyceraldehyde 3-phosphate dehydrogenase (phosphorylating). D-Arginine and D-ornithine metabolism,Glyceraldehyde 3-phosphate dehydrogenase	GO:0004365/F:glyceraldehyde-3-phosphate dehydrogenase (phosphorylating) activity,GO:0006096/P:glycolysis,GO:0051287/F:NAD binding,GO:0006006/P:glucose metabolism,GO:0008943/F:glyceraldehyde-3-phosphate dehydrogenase activity	0
1	EBT_Dama_Fish_P1D6_SP6_1276459.ab1	jgi|Dappu1|41856|e_gw1.4.727.1	41856	96.84	158	5	0	504	31	51	208	1e-85	311	JGI_V11_41856	e_gw1.4.727.1	NCBI_GNO_134043	0	0	0	0	0	scaffold_4	347711	348530	+	KOG2715	KOG2715	meNOG13038	0	0	Uncharacterized conserved protein. contains BTB/POZ domain	GO:0005515/F:protein binding,GO:0005249/F:voltage-gated potassium channel activity,GO:0006813/P:potassium ion transport,GO:0008076/C:voltage-gated potassium channel complex,GO:0016020/C:membrane	0
1	EBT_Dama_Fish_P5A4_SP6_1277353.ab1	jgi|Dappu1|302823|PASA_GEN_1900067	302823	95.03	161	8	0	69	551	1	161	1e-85	311	JGI_V11_302823	PASA_GEN_1900067	NCBI_GNO_666193	Omcl1893	Omcl1893,2	ARP1_G1592	ARP1_G1592	Glyceraldehyde 3 phosphate dehydrogenase 1 CG12055-PB	scaffold_19	1297353	1299632	-	KOG0657	KOG0657	meNOG05460	EC:1.2.1.12	1.2.1.12	Glyceraldehyde 3-phosphate dehydrogenase (phosphorylating). Glycolysis / Gluconeogenesis,Glyceraldehyde 3-phosphate dehydrogenase (phosphorylating). D-Arginine and D-ornithine metabolism,Glyceraldehyde 3-phosphate dehydrogenase	GO:0004365/F:glyceraldehyde-3-phosphate dehydrogenase (phosphorylating) activity,GO:0006096/P:glycolysis,GO:0051287/F:NAD binding,GO:0006006/P:glucose metabolism,GO:0008943/F:glyceraldehyde-3-phosphate dehydrogenase activity	0
1	EBT_Dama_Past_P2H12_SP6_1274809.ab1	jgi|Dappu1|231133|estExt_fgenesh1_kg.C_420002	231133	91.36	162	13	1	23	505	71	232	1e-84	308	JGI_V11_231133	estExt_fgenesh1_kg.C_420002	NCBI_GNO_718373	0	0	ARP1_G1728	ARP1_G1728	voltage-dependent anion-selective channel	scaffold_42	775271	777149	+	KOG3126	KOG3126	meNOG07680	0	0	Porin/voltage-dependent anion-selective channel protein	GO:0005741/C:mitochondrial outer membrane,GO:0006820/P:anion transport,GO:0008308/F:voltage-gated ion-selective channel activity	0
1	EBT_Dama_CARB_P8G2_SP6_1274440.ab1	jgi|Dappu1|307788|PASA_GEN_0700069	307788	99.35	154	1	0	44	505	1	154	1e-83	305	JGI_V11_307788	PASA_GEN_0700069	NCBI_GNO_918073	Omcl1660	Omcl1660,2	ARP1_G6450	ARP1_G6450	40S ribosomal protein S16	scaffold_7	1617273	1618842	-	KOG1753	KOG1753	meNOG18688	0	0	40S ribosomal protein S16	GO:0003735/F:structural constituent of ribosome,GO:0005622/C:intracellular,GO:0005840/C:ribosome,GO:0006412/P:protein biosynthesis	0
1	EBT_Dama_Fish_P3G7_SP6_1276662.ab1	jgi|Dappu1|210624|estExt_Genewise1.C_170423	210624	96.82	157	5	0	489	19	141	297	3e-83	303	JGI_V11_210624	estExt_Genewise1.C_170423	NCBI_GNO_860173	Omcl1350	Omcl1350,2	ARP1_G4431	ARP1_G4431	N-ethylmaleimide sensitive fusion protein	scaffold_17	1423560	1426490	+	KOG0674	KOG0674	meNOG04992	0	0	Calreticulin	GO:0005509/F:calcium ion binding,GO:0005783/C:endoplasmic reticulum,GO:0006457/P:protein folding,GO:0051082/F:unfolded protein binding	td_s7c278g0
1	EBT_Dama_Past_P3C7_SP6_1276178.ab1	jgi|Dappu1|222141|estExt_fgenesh1_pg.C_80158	222141	91.28	149	13	0	460	14	110	258	4e-83	302	JGI_V11_222141	estExt_fgenesh1_pg.C_80158	NCBI_GNO_588083	Omcl1965	Omcl1965,2	ARP1_G3593	ARP1_G3593	putative cytoplasmic carbonic anhydrase	scaffold_8	1005083	1007174	-	KOG0382	KOG0382	meNOG12966	EC:4.2.1.1	4.2.1.1	Carbonate dehydratase. Nitrogen metabolism,Carbonic anhydrase	GO:0004089/F:carbonate dehydratase activity,GO:0006730/P:one-carbon compound metabolism,GO:0008270/F:zinc ion binding	0
1	EBT_Dama_CARB_P8C9_SP6_1274492.ab1	jgi|Dappu1|302823|PASA_GEN_1900067	302823	96.1	154	6	0	69	530	1	154	6e-83	302	JGI_V11_302823	PASA_GEN_1900067	NCBI_GNO_666193	Omcl1893	Omcl1893,2	ARP1_G1592	ARP1_G1592	Glyceraldehyde 3 phosphate dehydrogenase 1 CG12055-PB	scaffold_19	1297353	1299632	-	KOG0657	KOG0657	meNOG05460	EC:1.2.1.12	1.2.1.12	Glyceraldehyde 3-phosphate dehydrogenase (phosphorylating). Glycolysis / Gluconeogenesis,Glyceraldehyde 3-phosphate dehydrogenase (phosphorylating). D-Arginine and D-ornithine metabolism,Glyceraldehyde 3-phosphate dehydrogenase	GO:0004365/F:glyceraldehyde-3-phosphate dehydrogenase (phosphorylating) activity,GO:0006096/P:glycolysis,GO:0051287/F:NAD binding,GO:0006006/P:glucose metabolism,GO:0008943/F:glyceraldehyde-3-phosphate dehydrogenase activity	0
1	EBT_Dama_CARB_P7D1_SP6_1274172.ab1	jgi|Dappu1|190689|estExt_Genewise1Plus.C_20413	190689	98.01	151	3	0	11	463	145	295	1e-81	298	JGI_V11_190689	estExt_Genewise1Plus.C_20413	NCBI_GNO_1184023	Omcl212	Omcl212,12	ARP1_G40	ARP1_G40	Actin-5C	scaffold_2	1795965	1798517	-	KOG0676	KOG0676	meNOG24669	0	0	Actin and related proteins	GO:0005515/F:protein binding,GO:0003774/F:motor activity,GO:0005200/F:structural constituent of cytoskeleton,GO:0005884/C:actin filament	td_s2c159g5
1	EBT_Dama_CARB_P6G9_SP6_1275392.ab1	jgi|Dappu1|190689|estExt_Genewise1Plus.C_20413	190689	98.01	151	3	0	11	463	145	295	1e-81	298	JGI_V11_190689	estExt_Genewise1Plus.C_20413	NCBI_GNO_1184023	Omcl212	Omcl212,12	ARP1_G40	ARP1_G40	Actin-5C	scaffold_2	1795965	1798517	-	KOG0676	KOG0676	meNOG24669	0	0	Actin and related proteins	GO:0005515/F:protein binding,GO:0003774/F:motor activity,GO:0005200/F:structural constituent of cytoskeleton,GO:0005884/C:actin filament	td_s2c159g5
1	EBT_Dama_Past_P5B7_T7_1308906.ab1	jgi|Dappu1|306482|PASA_GEN_0500155	306482	99.33	150	1	0	28	477	255	404	9e-81	295	JGI_V11_306482	PASA_GEN_0500155	NCBI_GNO_218053	Omcl1986	0	0	0	0	scaffold_5	377312	379488	+	KOG1447	KOG1447	meNOG04227	EC:6.2.1.4	6.2.1.4	Succinate--CoA ligase (GDP-forming). Citrate cycle (TCA cycle),Succinate--CoA ligase (GDP-forming). Propanoate metabolism,GTP-specific succinyl-CoA synthetase. beta subunit	GO:0003824/F:catalytic activity,GO:0008152/P:metabolism	0
1	EBT_Dama_Past_P5C1_T7_1308902.ab1	jgi|Dappu1|306482|PASA_GEN_0500155	306482	99.33	150	1	0	28	477	255	404	9e-81	295	JGI_V11_306482	PASA_GEN_0500155	NCBI_GNO_218053	Omcl1986	0	0	0	0	scaffold_5	377312	379488	+	KOG1447	KOG1447	meNOG04227	EC:6.2.1.4	6.2.1.4	Succinate--CoA ligase (GDP-forming). Citrate cycle (TCA cycle),Succinate--CoA ligase (GDP-forming). Propanoate metabolism,GTP-specific succinyl-CoA synthetase. beta subunit	GO:0003824/F:catalytic activity,GO:0008152/P:metabolism	0
1	EBT_Dama_Past_P5D10_SP6_1276403.ab1	jgi|Dappu1|231299|estExt_fgenesh1_kg.C_610028	231299	97.87	141	3	0	442	20	74	214	3e-80	293	JGI_V11_231299	estExt_fgenesh1_kg.C_610028	NCBI_GNO_198474	0	0	0	0	0	scaffold_61	455119	456274	-	KOG0857	KOG0857	meNOG08752	0	0	60s ribosomal protein L10	GO:0003735/F:structural constituent of ribosome,GO:0005622/C:intracellular,GO:0005840/C:ribosome,GO:0006412/P:protein biosynthesis	0
1	EBT_Dama_Past_P5D10_SP6_909866.ab1	jgi|Dappu1|231299|estExt_fgenesh1_kg.C_610028	231299	97.87	141	3	0	442	20	74	214	3e-80	293	JGI_V11_231299	estExt_fgenesh1_kg.C_610028	NCBI_GNO_198474	0	0	0	0	0	scaffold_61	455119	456274	-	KOG0857	KOG0857	meNOG08752	0	0	60s ribosomal protein L10	GO:0003735/F:structural constituent of ribosome,GO:0005622/C:intracellular,GO:0005840/C:ribosome,GO:0006412/P:protein biosynthesis	0
1	EBT_Dama_Past_P5H9_SP6_1276391.ab1	jgi|Dappu1|231299|estExt_fgenesh1_kg.C_610028	231299	97.87	141	3	0	442	20	74	214	3e-80	293	JGI_V11_231299	estExt_fgenesh1_kg.C_610028	NCBI_GNO_198474	0	0	0	0	0	scaffold_61	455119	456274	-	KOG0857	KOG0857	meNOG08752	0	0	60s ribosomal protein L10	GO:0003735/F:structural constituent of ribosome,GO:0005622/C:intracellular,GO:0005840/C:ribosome,GO:0006412/P:protein biosynthesis	0
1	EBT_Dama_Past_P1D1_SP6_1274525.ab1	jgi|Dappu1|231299|estExt_fgenesh1_kg.C_610028	231299	97.87	141	3	0	442	20	74	214	3e-80	293	JGI_V11_231299	estExt_fgenesh1_kg.C_610028	NCBI_GNO_198474	0	0	0	0	0	scaffold_61	455119	456274	-	KOG0857	KOG0857	meNOG08752	0	0	60s ribosomal protein L10	GO:0003735/F:structural constituent of ribosome,GO:0005622/C:intracellular,GO:0005840/C:ribosome,GO:0006412/P:protein biosynthesis	0
1	EBT_Dama_Past_P2E2_SP6_1274726.ab1	jgi|Dappu1|299559|JAA_estExt_Genewise1Plus.C_870112	299559	98.01	151	3	0	20	472	289	439	6e-80	292	JGI_V11_299559	JAA_estExt_Genewise1Plus.C_870112	NCBI_GNO_494593	0	0	ARP1_G5670	ARP1_G5670	nucleolar protein Nop56	scaffold_87	282791	285225	+	KOG2573	KOG2573	meNOG04644	0	0	Ribosome biogenesis protein - Nop56p/Sik1p	GO:0003676/F:nucleic acid binding	0
1	EBT_Dama_Past_P1C11_T7_1309011.ab1	jgi|Dappu1|127519|fgenesh1_pm.C_scaffold_9000026	127519	92.98	171	12	0	13	525	67	237	1e-79	292	JGI_V11_127519	fgenesh1_pm.C_scaffold_9000026	NCBI_GNO_336093	Omcl2349	Omcl2349,2	ARP1_G1693	ARP1_G1693	Dihydropteridine reductase CG4665-PB	scaffold_9	657258	658322	-	KOG4022	KOG4022	meNOG13420	0	1.5.1.34	Dihydropteridine reductase DHPR/QDPR	GO:0008152/P:metabolism,GO:0016491/F:oxidoreductase activity	0
1	EBT_Dama_Fish_P5E10_SP6_1277405.ab1	jgi|Dappu1|213575|estExt_Genewise1.C_420119	213575	97.93	145	3	0	22	456	1371	1515	1e-79	290	JGI_V11_213575	estExt_Genewise1.C_420119	NCBI_GNO_704373	0	0	ARP1_G670	ARP1_G670	clathrin heavy chain	scaffold_42	767436	774868	+	KOG0985	KOG0985	meNOG04842	0	0	Vesicle coat protein clathrin. heavy chain	GO:0030125/C:clathrin vesicle coat	0
1	EBT_Dama_Past_P1D1_SP6_1277264.ab1	jgi|Dappu1|305955|PASA_GEN_4300020	305955	97.97	148	3	0	464	21	117	264	2e-79	290	JGI_V11_305955	PASA_GEN_4300020	NCBI_GNO_120383	0	0	ARP1_G2648	ARP1_G2648	26S proteasome non-ATPase regulatory subunit 6	scaffold_43	191421	193037	+	KOG0687	KOG0687	meNOG05893	EC:3.4.25.1	0	Proteasome endopeptidase complex. ,26S proteasome regulatory complex. subunit RPN7/PSMD6	0	0
1	EBT_Dama_CARB_P3A9_SP6_1273929.ab1	jgi|Dappu1|53060|e_gw1.33.87.1	53060	88.69	168	13	1	12	497	86	253	4e-79	289	JGI_V11_53060	e_gw1.33.87.1	NCBI_GNO_80333	Omcl1877	Omcl1877,2	0	0	0	scaffold_33	105590	108411	+	KOG2931	KOG2931	meNOG11343	0	0	Differentiation-related gene 1 protein (NDR1 protein). related proteins	GO:0030154/P:cell differentiation	0
1	EBT_Dama_CARB_P1A10_SP6_1273745.ab1	jgi|Dappu1|53060|e_gw1.33.87.1	53060	88.69	168	13	1	12	497	86	253	4e-79	289	JGI_V11_53060	e_gw1.33.87.1	NCBI_GNO_80333	Omcl1877	Omcl1877,2	0	0	0	scaffold_33	105590	108411	+	KOG2931	KOG2931	meNOG11343	0	0	Differentiation-related gene 1 protein (NDR1 protein). related proteins	GO:0030154/P:cell differentiation	0
1	EBT_Dama_CARB_P3B9_SP6_1273930.ab1	jgi|Dappu1|53060|e_gw1.33.87.1	53060	88.69	168	13	1	12	497	86	253	4e-79	289	JGI_V11_53060	e_gw1.33.87.1	NCBI_GNO_80333	Omcl1877	Omcl1877,2	0	0	0	scaffold_33	105590	108411	+	KOG2931	KOG2931	meNOG11343	0	0	Differentiation-related gene 1 protein (NDR1 protein). related proteins	GO:0030154/P:cell differentiation	0
1	EBT_Dama_FISH_P1B10_T7_1308938.ab1	jgi|Dappu1|226075|estExt_fgenesh1_pg.C_470029	226075	87.04	162	21	0	29	514	1462	1623	4e-79	290	JGI_V11_226075	estExt_fgenesh1_pg.C_470029	NCBI_GNO_74404	0	0	0	0	0	scaffold_47	151558	157284	-	KOG4338	KOG4338	meNOG11212	0	0	Predicted lipoprotein	GO:0005319/F:lipid transporter activity,GO:0006869/P:lipid transport	td_s7c9g1
1	EBT_Dama_CARB_P5G9_SP6_1274031.ab1	jgi|Dappu1|308519|PASA_GEN_0800187	308519	93.46	153	10	0	476	18	397	549	4e-79	289	JGI_V11_308519	PASA_GEN_0800187	0	0	0	0	0	0	scaffold_8	1994333	2000842	-	KOG2099	KOG2099	meNOG04856	EC:2.4.1.1	2.4.1.1	Phosphorylase. Starch and sucrose metabolism,Glycogen phosphorylase	GO:0004645/F:phosphorylase activity,GO:0005975/P:carbohydrate metabolism	0
1	EBT_Dama_CARB_P1B3_SP6_1273690.ab1	jgi|Dappu1|53060|e_gw1.33.87.1	53060	92.41	158	12	0	2	475	96	253	6e-79	288	JGI_V11_53060	e_gw1.33.87.1	NCBI_GNO_80333	Omcl1877	Omcl1877,2	0	0	0	scaffold_33	105590	108411	+	KOG2931	KOG2931	meNOG11343	0	0	Differentiation-related gene 1 protein (NDR1 protein). related proteins	GO:0030154/P:cell differentiation	0
1	EBT_Dama_CAR_P4F1_SP6_1274386.ab1	jgi|Dappu1|303528|PASA_GEN_21100010	303528	97.97	148	3	0	20	463	32	179	6e-79	288	JGI_V11_303528	PASA_GEN_21100010	NCBI_GNO_206903	0	0	ARP1_G1603	ARP1_G1603	60S ribosomal protein L18	scaffold_211	112874	113835	-	KOG1714	KOG1714	meNOG18108	0	0	60s ribosomal protein L18	GO:0003735/F:structural constituent of ribosome,GO:0005622/C:intracellular,GO:0005840/C:ribosome,GO:0006412/P:protein biosynthesis	td_s1c5g0
1	EBT_Dama_CARB_P3D8_SP6_1273924.ab1	jgi|Dappu1|53060|e_gw1.33.87.1	53060	90.68	161	15	0	502	20	92	252	2e-78	287	JGI_V11_53060	e_gw1.33.87.1	NCBI_GNO_80333	Omcl1877	Omcl1877,2	0	0	0	scaffold_33	105590	108411	+	KOG2931	KOG2931	meNOG11343	0	0	Differentiation-related gene 1 protein (NDR1 protein). related proteins	GO:0030154/P:cell differentiation	0
1	EBT_Dama_CARB_P2B5_SP6_1273802.ab1	jgi|Dappu1|53060|e_gw1.33.87.1	53060	88.62	167	13	1	502	20	86	252	3e-78	286	JGI_V11_53060	e_gw1.33.87.1	NCBI_GNO_80333	Omcl1877	Omcl1877,2	0	0	0	scaffold_33	105590	108411	+	KOG2931	KOG2931	meNOG11343	0	0	Differentiation-related gene 1 protein (NDR1 protein). related proteins	GO:0030154/P:cell differentiation	0
1	EBT_Dama_CARB_P2G5_SP6_1273807.ab1	jgi|Dappu1|53060|e_gw1.33.87.1	53060	88.62	167	13	1	502	20	86	252	3e-78	286	JGI_V11_53060	e_gw1.33.87.1	NCBI_GNO_80333	Omcl1877	Omcl1877,2	0	0	0	scaffold_33	105590	108411	+	KOG2931	KOG2931	meNOG11343	0	0	Differentiation-related gene 1 protein (NDR1 protein). related proteins	GO:0030154/P:cell differentiation	0
1	EBT_Dama_CARB_P3D11_SP6_1273948.ab1	jgi|Dappu1|53060|e_gw1.33.87.1	53060	88.62	167	13	1	12	494	86	252	3e-78	286	JGI_V11_53060	e_gw1.33.87.1	NCBI_GNO_80333	Omcl1877	Omcl1877,2	0	0	0	scaffold_33	105590	108411	+	KOG2931	KOG2931	meNOG11343	0	0	Differentiation-related gene 1 protein (NDR1 protein). related proteins	GO:0030154/P:cell differentiation	0
1	EBT_Dama_CARB_P1C9_SP6_1273739.ab1	jgi|Dappu1|53060|e_gw1.33.87.1	53060	88.62	167	13	1	11	493	86	252	3e-78	286	JGI_V11_53060	e_gw1.33.87.1	NCBI_GNO_80333	Omcl1877	Omcl1877,2	0	0	0	scaffold_33	105590	108411	+	KOG2931	KOG2931	meNOG11343	0	0	Differentiation-related gene 1 protein (NDR1 protein). related proteins	GO:0030154/P:cell differentiation	0
1	EBT_Dama_CARB_P3E9_SP6_1273933.ab1	jgi|Dappu1|53060|e_gw1.33.87.1	53060	88.62	167	13	1	12	494	86	252	3e-78	286	JGI_V11_53060	e_gw1.33.87.1	NCBI_GNO_80333	Omcl1877	Omcl1877,2	0	0	0	scaffold_33	105590	108411	+	KOG2931	KOG2931	meNOG11343	0	0	Differentiation-related gene 1 protein (NDR1 protein). related proteins	GO:0030154/P:cell differentiation	0
1	EBT_Dama_CARB_P3B7_SP6_1273914.ab1	jgi|Dappu1|53060|e_gw1.33.87.1	53060	91.77	158	13	0	493	20	95	252	3e-78	286	JGI_V11_53060	e_gw1.33.87.1	NCBI_GNO_80333	Omcl1877	Omcl1877,2	0	0	0	scaffold_33	105590	108411	+	KOG2931	KOG2931	meNOG11343	0	0	Differentiation-related gene 1 protein (NDR1 protein). related proteins	GO:0030154/P:cell differentiation	0
1	EBT_Dama_CARB_P2C11_SP6_1273851.ab1	jgi|Dappu1|53060|e_gw1.33.87.1	53060	88.62	167	13	1	502	20	86	252	3e-78	286	JGI_V11_53060	e_gw1.33.87.1	NCBI_GNO_80333	Omcl1877	Omcl1877,2	0	0	0	scaffold_33	105590	108411	+	KOG2931	KOG2931	meNOG11343	0	0	Differentiation-related gene 1 protein (NDR1 protein). related proteins	GO:0030154/P:cell differentiation	0
1	EBT_Dama_CARB_P3C9_SP6_1273931.ab1	jgi|Dappu1|53060|e_gw1.33.87.1	53060	88.62	167	13	1	502	20	86	252	3e-78	286	JGI_V11_53060	e_gw1.33.87.1	NCBI_GNO_80333	Omcl1877	Omcl1877,2	0	0	0	scaffold_33	105590	108411	+	KOG2931	KOG2931	meNOG11343	0	0	Differentiation-related gene 1 protein (NDR1 protein). related proteins	GO:0030154/P:cell differentiation	0
1	EBT_Dama_CARB_P2D1_SP6_1273772.ab1	jgi|Dappu1|53060|e_gw1.33.87.1	53060	88.62	167	13	1	502	20	86	252	3e-78	286	JGI_V11_53060	e_gw1.33.87.1	NCBI_GNO_80333	Omcl1877	Omcl1877,2	0	0	0	scaffold_33	105590	108411	+	KOG2931	KOG2931	meNOG11343	0	0	Differentiation-related gene 1 protein (NDR1 protein). related proteins	GO:0030154/P:cell differentiation	0
1	EBT_Dama_CARB_P3C11_SP6_1273947.ab1	jgi|Dappu1|53060|e_gw1.33.87.1	53060	88.62	167	13	1	502	20	86	252	3e-78	286	JGI_V11_53060	e_gw1.33.87.1	NCBI_GNO_80333	Omcl1877	Omcl1877,2	0	0	0	scaffold_33	105590	108411	+	KOG2931	KOG2931	meNOG11343	0	0	Differentiation-related gene 1 protein (NDR1 protein). related proteins	GO:0030154/P:cell differentiation	0
1	EBT_Dama_CARB_P3C7_SP6_1273915.ab1	jgi|Dappu1|53060|e_gw1.33.87.1	53060	88.62	167	13	1	502	20	86	252	3e-78	286	JGI_V11_53060	e_gw1.33.87.1	NCBI_GNO_80333	Omcl1877	Omcl1877,2	0	0	0	scaffold_33	105590	108411	+	KOG2931	KOG2931	meNOG11343	0	0	Differentiation-related gene 1 protein (NDR1 protein). related proteins	GO:0030154/P:cell differentiation	0
1	EBT_Dama_CARB_P3D6_SP6_1273908.ab1	jgi|Dappu1|53060|e_gw1.33.87.1	53060	88.62	167	13	1	12	494	86	252	3e-78	286	JGI_V11_53060	e_gw1.33.87.1	NCBI_GNO_80333	Omcl1877	Omcl1877,2	0	0	0	scaffold_33	105590	108411	+	KOG2931	KOG2931	meNOG11343	0	0	Differentiation-related gene 1 protein (NDR1 protein). related proteins	GO:0030154/P:cell differentiation	0
0	EBT_Dama_Past_P2H9_T7_1309401.ab1	jgi|Dappu1|222112|estExt_fgenesh1_pg.C_80084	222112	75	116	28	1	408	64	70	185	3e-78	177	JGI_V11_222112	estExt_fgenesh1_pg.C_80084	NCBI_GNO_272084	Omcl2006	Omcl2006,2	ARP1_G24088	ARP1_G24088	0	scaffold_8	360449	365016	+	KOG2898	KOG2898	meNOG09561	0	0	Predicted phosphate acyltransferase. contains PlsC domain	0	td_s8c23g2
1	EBT_Dama_CARB_P5E2_SP6_1273973.ab1	jgi|Dappu1|307535|PASA_GEN_6500003	307535	86.67	150	20	0	503	54	317	466	3e-78	286	JGI_V11_307535	PASA_GEN_6500003	NCBI_GNO_168493	Omcl285	Omcl285,9	ARP1_G1121	ARP1_G1121	prophenoloxidase activating factor	scaffold_65	395366	397218	-	KOG3627	KOG3627	meNOG24282	0	0	Trypsin	GO:0004295/F:trypsin activity,GO:0006508/P:proteolysis and peptidolysis,GO:0004263/F:chymotrypsin activity	0
1	EBT_Dama_CARB_P6G3_SP6_1275344.ab1	jgi|Dappu1|327753|NCBI_GNO_9400063	327753	98.52	135	2	0	22	426	334	468	4e-78	285	JGI_V11_327753	NCBI_GNO_9400063	NCBI_GNO_282624	Omcl168	Omcl168,15	ARP1_G365	ARP1_G365	LDLa domain containing chitin binding protein 1 CG8756-PB	scaffold_94	442274	445276	+	KOG1215	KOG1215	meNOG24243	0	0	Low-density lipoprotein receptors containing Ca2+-binding EGF-like domains	GO:0005975/P:carbohydrate metabolism,GO:0016810/F:hydrolase activity. acting on carbon-nitrogen (but not peptide) bonds,GO:0005576/C:extracellular region,GO:0006030/P:chitin metabolism,GO:0008061/F:chitin binding	0
1	EBT_Dama_CARB_P7B5_SP6_1274202.ab1	jgi|Dappu1|299809|PASA_GEN_0100034	299809	97.16	141	4	0	101	523	1	141	5e-78	286	JGI_V11_299809	PASA_GEN_0100034	NCBI_GNO_404013	Omcl1887	Omcl1887,2	ARP1_G613	ARP1_G613	nadp-specific isocitrate dehydrogenase	scaffold_1	642148	644866	+	KOG1526	KOG1526	meNOG04586	EC:1.1.1.42	1.1.1.42	Isocitrate dehydrogenase (NADP+). Citrate cycle (TCA cycle),Isocitrate dehydrogenase (NADP+). Reductive carboxylate cycle (CO2 fixation),Isocitrate dehydrogenase (NADP+). Glutathione metabolism,NADP-dependent isocitrate dehydrogenase	GO:0008152/P:metabolism,GO:0016491/F:oxidoreductase activity,GO:0004450/F:isocitrate dehydrogenase (NADP+) activity,GO:0006092/P:main pathways of carbohydrate metabolism	0
1	EBT_Dama_CARB_P4C1_SP6_1274260.ab1	jgi|Dappu1|53060|e_gw1.33.87.1	53060	88.55	166	13	1	12	491	86	251	7e-78	285	JGI_V11_53060	e_gw1.33.87.1	NCBI_GNO_80333	Omcl1877	Omcl1877,2	0	0	0	scaffold_33	105590	108411	+	KOG2931	KOG2931	meNOG11343	0	0	Differentiation-related gene 1 protein (NDR1 protein). related proteins	GO:0030154/P:cell differentiation	0
1	EBT_Dama_CARB_P1D9_SP6_1273740.ab1	jgi|Dappu1|53060|e_gw1.33.87.1	53060	88.02	167	14	1	12	494	86	252	1e-77	285	JGI_V11_53060	e_gw1.33.87.1	NCBI_GNO_80333	Omcl1877	Omcl1877,2	0	0	0	scaffold_33	105590	108411	+	KOG2931	KOG2931	meNOG11343	0	0	Differentiation-related gene 1 protein (NDR1 protein). related proteins	GO:0030154/P:cell differentiation	0
1	EBT_Dama_CARB_P2E6_SP6_1273813.ab1	jgi|Dappu1|53060|e_gw1.33.87.1	53060	88.02	167	14	1	12	494	86	252	1e-77	285	JGI_V11_53060	e_gw1.33.87.1	NCBI_GNO_80333	Omcl1877	Omcl1877,2	0	0	0	scaffold_33	105590	108411	+	KOG2931	KOG2931	meNOG11343	0	0	Differentiation-related gene 1 protein (NDR1 protein). related proteins	GO:0030154/P:cell differentiation	0
1	EBT_Dama_CARB_P1E8_SP6_1273733.ab1	jgi|Dappu1|53060|e_gw1.33.87.1	53060	88.02	167	14	1	502	20	86	252	1e-77	285	JGI_V11_53060	e_gw1.33.87.1	NCBI_GNO_80333	Omcl1877	Omcl1877,2	0	0	0	scaffold_33	105590	108411	+	KOG2931	KOG2931	meNOG11343	0	0	Differentiation-related gene 1 protein (NDR1 protein). related proteins	GO:0030154/P:cell differentiation	0
1	EBT_Dama_CARB_P2E12_SP6_1273861.ab1	jgi|Dappu1|53060|e_gw1.33.87.1	53060	87.43	167	15	1	516	34	86	252	2e-77	284	JGI_V11_53060	e_gw1.33.87.1	NCBI_GNO_80333	Omcl1877	Omcl1877,2	0	0	0	scaffold_33	105590	108411	+	KOG2931	KOG2931	meNOG11343	0	0	Differentiation-related gene 1 protein (NDR1 protein). related proteins	GO:0030154/P:cell differentiation	0
1	EBT_Dama_CARB_P3B10_SP6_1273938.ab1	jgi|Dappu1|53060|e_gw1.33.87.1	53060	91.77	158	13	0	2	475	96	253	2e-77	284	JGI_V11_53060	e_gw1.33.87.1	NCBI_GNO_80333	Omcl1877	Omcl1877,2	0	0	0	scaffold_33	105590	108411	+	KOG2931	KOG2931	meNOG11343	0	0	Differentiation-related gene 1 protein (NDR1 protein). related proteins	GO:0030154/P:cell differentiation	0
1	EBT_Dama_Fish_P4D9_SP6_1277300.ab1	jgi|Dappu1|299677|BDE_estExt_Genewise1.C_9580001	299677	92.41	145	11	0	28	462	1781	1925	2e-77	275	JGI_V11_299677	BDE_estExt_Genewise1.C_9580001	NCBI_GNO_79193	Omcl268	Omcl268,10	ARP1_G8527	ARP1_G8527	0	scaffold_958	4261	11934	+	KOG4338	KOG0441,KOG4338	meNOG11212,meNOG19961	0	0	Predicted lipoprotein	0	td_s8c1g1
1	EBT_Dama_CARB_P2F1_SP6_1273774.ab1	jgi|Dappu1|53060|e_gw1.33.87.1	53060	92.31	156	12	0	487	20	97	252	3e-77	283	JGI_V11_53060	e_gw1.33.87.1	NCBI_GNO_80333	Omcl1877	Omcl1877,2	0	0	0	scaffold_33	105590	108411	+	KOG2931	KOG2931	meNOG11343	0	0	Differentiation-related gene 1 protein (NDR1 protein). related proteins	GO:0030154/P:cell differentiation	0
1	EBT_Dama_CARB_P1G2_SP6_1273687.ab1	jgi|Dappu1|53060|e_gw1.33.87.1	53060	92.31	156	12	0	487	20	97	252	3e-77	283	JGI_V11_53060	e_gw1.33.87.1	NCBI_GNO_80333	Omcl1877	Omcl1877,2	0	0	0	scaffold_33	105590	108411	+	KOG2931	KOG2931	meNOG11343	0	0	Differentiation-related gene 1 protein (NDR1 protein). related proteins	GO:0030154/P:cell differentiation	0
1	EBT_Dama_Past_P2G2_SP6_1274728.ab1	jgi|Dappu1|230243|estExt_fgenesh1_kg.C_30049	230243	96.53	144	5	0	106	537	50	193	1e-76	281	JGI_V11_230243	estExt_fgenesh1_kg.C_30049	NCBI_GNO_1212033	0	0	ARP1_G4236	ARP1_G4236	myosin regulatory light chain 2	scaffold_3	2180573	2182015	-	KOG0031	KOG0031	meNOG25897	0	3.6.1.3	Myosin regulatory light chain. EF-Hand protein superfamily	GO:0005509/F:calcium ion binding	0
1	EBT_Dama_CARB_P8B4_SP6_1274451.ab1	jgi|Dappu1|300279|PASA_GEN_1000100	300279	96.97	132	4	0	22	417	17	148	2e-76	280	JGI_V11_300279	PASA_GEN_1000100	NCBI_GNO_644103	0	0	ARP1_G6226	ARP1_G6226	heme oxygenase 1	scaffold_10	1084557	1086622	-	KOG0425	KOG0425	meNOG07560	0	0	Ubiquitin-protein ligase	GO:0004840/F:ubiquitin conjugating enzyme activity,GO:0006464/P:protein modification,GO:0006512/P:ubiquitin cycle	0
1	EBT_Dama_CARB_P3C8_SP6_1273923.ab1	jgi|Dappu1|53060|e_gw1.33.87.1	53060	86.83	167	16	1	502	20	86	252	3e-76	280	JGI_V11_53060	e_gw1.33.87.1	NCBI_GNO_80333	Omcl1877	Omcl1877,2	0	0	0	scaffold_33	105590	108411	+	KOG2931	KOG2931	meNOG11343	0	0	Differentiation-related gene 1 protein (NDR1 protein). related proteins	GO:0030154/P:cell differentiation	0
1	EBT_Dama_Past_P2A7_SP6_909839.ab1	jgi|Dappu1|206150|estExt_Genewise1.C_30084	206150	73.5	200	51	3	613	20	5	202	3e-76	281	JGI_V11_206150	estExt_Genewise1.C_30084	NCBI_GNO_226033	Omcl965	Omcl965,3	ARP1_G1613	ARP1_G1613	Cyclin B CG3510-PD	scaffold_3	445384	447543	+	KOG0653	KOG0653	meNOG11940	0	0	Cyclin B and related kinase-activating proteins	GO:0000074/P:regulation of cell cycle,GO:0005634/C:nucleus	td_s3c40g2
1	EBT_Dama_Fish_P3D4_SP6_1276635.ab1	jgi|Dappu1|299677|BDE_estExt_Genewise1.C_9580001	299677	87.8	164	20	0	512	21	575	738	3e-76	280	JGI_V11_299677	BDE_estExt_Genewise1.C_9580001	NCBI_GNO_79193	Omcl268	Omcl268,10	ARP1_G8527	ARP1_G8527	0	scaffold_958	4261	11934	+	KOG4338	KOG0441,KOG4338	meNOG11212,meNOG19961	0	0	Predicted lipoprotein	0	td_s8c1g1
1	EBT_Dama_CARB_P1A3_SP6_1273689.ab1	jgi|Dappu1|53060|e_gw1.33.87.1	53060	92.21	154	12	0	481	20	99	252	5e-76	279	JGI_V11_53060	e_gw1.33.87.1	NCBI_GNO_80333	Omcl1877	Omcl1877,2	0	0	0	scaffold_33	105590	108411	+	KOG2931	KOG2931	meNOG11343	0	0	Differentiation-related gene 1 protein (NDR1 protein). related proteins	GO:0030154/P:cell differentiation	0
1	EBT_Dama_CARB_P7D10_SP6_1274244.ab1	jgi|Dappu1|306633|PASA_GEN_5100026	306633	99.31	144	1	0	12	443	39	182	6e-76	278	JGI_V11_306633	PASA_GEN_5100026	NCBI_GNO_192424	0	0	ARP1_G3666	ARP1_G3666	40S ribosomal protein S3	scaffold_51	646999	648281	+	KOG3181	KOG3181	meNOG05957	0	0	40S ribosomal protein S3	GO:0003735/F:structural constituent of ribosome,GO:0005622/C:intracellular,GO:0005840/C:ribosome,GO:0006412/P:protein biosynthesis,GO:0003676/F:nucleic acid binding,GO:0015935/C:small ribosomal subunit	0
1	EBT_Dama_CARB_P7F3_SP6_1274190.ab1	jgi|Dappu1|303260|PASA_GEN_0200405	303260	96.79	156	5	0	94	561	1	156	9e-76	278	JGI_V11_303260	PASA_GEN_0200405	NCBI_GNO_1140024	Omcl4	Omcl4,87	ARP1_G1183	ARP1_G1183	serine/threonine-protein kinase SRPK2	scaffold_2	3663346	3668229	-	KOG1290	KOG1290	meNOG04031	0	0	Serine/threonine protein kinase	GO:0004672/F:protein kinase activity,GO:0005524/F:ATP binding,GO:0006468/P:protein amino acid phosphorylation,GO:0004674/F:protein serine/threonine kinase activity	td_s2c319g5
1	EBT_Dama_CARB_P1H3_SP6_1273696.ab1	jgi|Dappu1|53060|e_gw1.33.87.1	53060	88.02	167	14	1	502	20	86	252	1e-75	278	JGI_V11_53060	e_gw1.33.87.1	NCBI_GNO_80333	Omcl1877	Omcl1877,2	0	0	0	scaffold_33	105590	108411	+	KOG2931	KOG2931	meNOG11343	0	0	Differentiation-related gene 1 protein (NDR1 protein). related proteins	GO:0030154/P:cell differentiation	0
1	EBT_Dama_CARB_P1B10_SP6_1273746.ab1	jgi|Dappu1|53060|e_gw1.33.87.1	53060	88.02	167	14	1	502	20	86	252	1e-75	278	JGI_V11_53060	e_gw1.33.87.1	NCBI_GNO_80333	Omcl1877	Omcl1877,2	0	0	0	scaffold_33	105590	108411	+	KOG2931	KOG2931	meNOG11343	0	0	Differentiation-related gene 1 protein (NDR1 protein). related proteins	GO:0030154/P:cell differentiation	0
1	EBT_Dama_CARB_P3E12_SP6_1273957.ab1	jgi|Dappu1|53060|e_gw1.33.87.1	53060	88.02	167	14	1	516	34	86	252	1e-75	278	JGI_V11_53060	e_gw1.33.87.1	NCBI_GNO_80333	Omcl1877	Omcl1877,2	0	0	0	scaffold_33	105590	108411	+	KOG2931	KOG2931	meNOG11343	0	0	Differentiation-related gene 1 protein (NDR1 protein). related proteins	GO:0030154/P:cell differentiation	0
1	EBT_Dama_Past_P5F6_SP6_1276365.ab1	jgi|Dappu1|303914|PASA_GEN_2400131	303914	86.63	172	23	0	525	10	175	346	1e-75	278	JGI_V11_303914	PASA_GEN_2400131	NCBI_GNO_264244	0	0	0	0	0	scaffold_24	707523	712828	-	KOG0106	KOG0415,euNOG04508	meNOG04467,meNOG07880	EC:5.2.1.8	0	Peptidylprolyl isomerase. ,Alternative splicing factor SRp55/B52/SRp75 (RRM superfamily)	GO:0003723/F:RNA binding	0
1	EBT_Dama_CARB_P3B3_SP6_1273882.ab1	jgi|Dappu1|53060|e_gw1.33.87.1	53060	91.14	158	14	0	507	34	95	252	2e-75	277	JGI_V11_53060	e_gw1.33.87.1	NCBI_GNO_80333	Omcl1877	Omcl1877,2	0	0	0	scaffold_33	105590	108411	+	KOG2931	KOG2931	meNOG11343	0	0	Differentiation-related gene 1 protein (NDR1 protein). related proteins	GO:0030154/P:cell differentiation	0
1	EBT_Dama_CARB_P5B10_SP6_1274034.ab1	jgi|Dappu1|299795|PASA_GEN_0100018	299795	94.56	147	8	0	454	14	1	147	2e-75	277	JGI_V11_299795	PASA_GEN_0100018	NCBI_GNO_196013	0	0	ARP1_G3222	ARP1_G3222	putative phosphoglycerate kinase	scaffold_1	400419	402308	-	KOG1367	KOG1367	meNOG04773	EC:2.7.2.3	2.7.2.3	Phosphoglycerate kinase. Carbon fixation,Phosphoglycerate kinase. Glycolysis / Gluconeogenesis,3-phosphoglycerate kinase	GO:0004618/F:phosphoglycerate kinase activity,GO:0006096/P:glycolysis	0
1	EBT_Dama_CARB_P3H1_SP6_1273872.ab1	jgi|Dappu1|53060|e_gw1.33.87.1	53060	88.2	161	13	1	11	475	86	246	3e-75	276	JGI_V11_53060	e_gw1.33.87.1	NCBI_GNO_80333	Omcl1877	Omcl1877,2	0	0	0	scaffold_33	105590	108411	+	KOG2931	KOG2931	meNOG11343	0	0	Differentiation-related gene 1 protein (NDR1 protein). related proteins	GO:0030154/P:cell differentiation	0
1	EBT_Dama_Past_P5F9_SP6_1276389.ab1	jgi|Dappu1|299677|BDE_estExt_Genewise1.C_9580001	299677	90.71	140	13	0	22	441	945	1084	3e-75	267	JGI_V11_299677	BDE_estExt_Genewise1.C_9580001	NCBI_GNO_79193	Omcl268	Omcl268,10	ARP1_G8527	ARP1_G8527	0	scaffold_958	4261	11934	+	KOG4338	KOG0441,KOG4338	meNOG11212,meNOG19961	0	0	Predicted lipoprotein	0	td_s8c1g1
1	EBT_Dama_CARB_P1C10_SP6_1273747.ab1	jgi|Dappu1|53060|e_gw1.33.87.1	53060	87.43	167	15	1	502	20	86	252	5e-75	276	JGI_V11_53060	e_gw1.33.87.1	NCBI_GNO_80333	Omcl1877	Omcl1877,2	0	0	0	scaffold_33	105590	108411	+	KOG2931	KOG2931	meNOG11343	0	0	Differentiation-related gene 1 protein (NDR1 protein). related proteins	GO:0030154/P:cell differentiation	0
1	EBT_Dama_CARB_P1E7_SP6_1273725.ab1	jgi|Dappu1|53060|e_gw1.33.87.1	53060	87.43	167	15	1	516	34	86	252	9e-75	275	JGI_V11_53060	e_gw1.33.87.1	NCBI_GNO_80333	Omcl1877	Omcl1877,2	0	0	0	scaffold_33	105590	108411	+	KOG2931	KOG2931	meNOG11343	0	0	Differentiation-related gene 1 protein (NDR1 protein). related proteins	GO:0030154/P:cell differentiation	0
1	EBT_Dama_CARB_P5F8_SP6_1274022.ab1	jgi|Dappu1|306633|PASA_GEN_5100026	306633	97.22	144	4	0	451	20	39	182	9e-75	275	JGI_V11_306633	PASA_GEN_5100026	NCBI_GNO_192424	0	0	ARP1_G3666	ARP1_G3666	40S ribosomal protein S3	scaffold_51	646999	648281	+	KOG3181	KOG3181	meNOG05957	0	0	40S ribosomal protein S3	GO:0003735/F:structural constituent of ribosome,GO:0005622/C:intracellular,GO:0005840/C:ribosome,GO:0006412/P:protein biosynthesis,GO:0003676/F:nucleic acid binding,GO:0015935/C:small ribosomal subunit	0
1	EBT_Dama_CARB_P1E11_SP6_1273757.ab1	jgi|Dappu1|53060|e_gw1.33.87.1	53060	87.43	167	15	1	502	20	86	252	1e-74	275	JGI_V11_53060	e_gw1.33.87.1	NCBI_GNO_80333	Omcl1877	Omcl1877,2	0	0	0	scaffold_33	105590	108411	+	KOG2931	KOG2931	meNOG11343	0	0	Differentiation-related gene 1 protein (NDR1 protein). related proteins	GO:0030154/P:cell differentiation	0
1	EBT_Dama_CARB_P3G7_SP6_1273919.ab1	jgi|Dappu1|53060|e_gw1.33.87.1	53060	88.12	160	13	1	12	473	86	245	1e-74	275	JGI_V11_53060	e_gw1.33.87.1	NCBI_GNO_80333	Omcl1877	Omcl1877,2	0	0	0	scaffold_33	105590	108411	+	KOG2931	KOG2931	meNOG11343	0	0	Differentiation-related gene 1 protein (NDR1 protein). related proteins	GO:0030154/P:cell differentiation	0
1	EBT_Dama_Past_P2C10_SP6_1274788.ab1	jgi|Dappu1|198197|estExt_Genewise1Plus.C_380100	198197	97.87	141	3	0	28	450	199	339	1e-74	274	JGI_V11_198197	estExt_Genewise1Plus.C_380100	NCBI_GNO_502353	0	0	ARP1_G708	ARP1_G708	translation initiation factor 5C	scaffold_38	876502	879189	-	KOG2297	KOG2297	meNOG06053	0	0	Predicted translation factor. contains W2 domain	GO:0003743/F:translation initiation factor activity,GO:0006446/P:regulation of translational initiation	0
1	EBT_Dama_CARB_P3F1_SP6_1273870.ab1	jgi|Dappu1|53060|e_gw1.33.87.1	53060	87.65	162	14	1	11	478	86	247	3e-74	273	JGI_V11_53060	e_gw1.33.87.1	NCBI_GNO_80333	Omcl1877	Omcl1877,2	0	0	0	scaffold_33	105590	108411	+	KOG2931	KOG2931	meNOG11343	0	0	Differentiation-related gene 1 protein (NDR1 protein). related proteins	GO:0030154/P:cell differentiation	0
1	EBT_Dama_Fish_P5H11_SP6_1277416.ab1	jgi|Dappu1|299677|BDE_estExt_Genewise1.C_9580001	299677	93.62	141	9	0	456	34	1847	1987	5e-74	272	JGI_V11_299677	BDE_estExt_Genewise1.C_9580001	NCBI_GNO_79193	Omcl268	Omcl268,10	ARP1_G8527	ARP1_G8527	0	scaffold_958	4261	11934	+	KOG4338	KOG0441,KOG4338	meNOG11212,meNOG19961	0	0	Predicted lipoprotein	0	td_s8c1g1
1	EBT_Dama_CARB_P2A6_SP6_1273809.ab1	jgi|Dappu1|53060|e_gw1.33.87.1	53060	87.97	158	13	1	12	467	86	243	1e-73	271	JGI_V11_53060	e_gw1.33.87.1	NCBI_GNO_80333	Omcl1877	Omcl1877,2	0	0	0	scaffold_33	105590	108411	+	KOG2931	KOG2931	meNOG11343	0	0	Differentiation-related gene 1 protein (NDR1 protein). related proteins	GO:0030154/P:cell differentiation	0
1	EBT_Dama_CARB_P6E7_SP6_1275374.ab1	jgi|Dappu1|306462|PASA_GEN_0500129	306462	90.78	141	13	0	440	18	171	311	1e-73	271	JGI_V11_306462	PASA_GEN_0500129	NCBI_GNO_1472053	Omcl1609	Omcl1609,2	ARP1_G3254	ARP1_G3254	ribonucleoside-diphosphate reductase small chain	scaffold_5	2471238	2472963	-	KOG1567	KOG1567	meNOG04056	EC:1.17.4.1	1.17.4.1	Ribonucleoside-diphosphate reductase. Pyrimidine metabolism,Ribonucleoside-diphosphate reductase. Purine metabolism,Ribonucleotide reductase. beta subunit	GO:0004748/F:ribonucleoside-diphosphate reductase activity,GO:0009186/P:deoxyribonucleoside diphosphate metabolism	0
1	EBT_Dama_CARB_P1G6_SP6_1273719.ab1	jgi|Dappu1|53060|e_gw1.33.87.1	53060	87.34	158	14	1	12	467	86	243	2e-73	270	JGI_V11_53060	e_gw1.33.87.1	NCBI_GNO_80333	Omcl1877	Omcl1877,2	0	0	0	scaffold_33	105590	108411	+	KOG2931	KOG2931	meNOG11343	0	0	Differentiation-related gene 1 protein (NDR1 protein). related proteins	GO:0030154/P:cell differentiation	0
1	EBT_Dama_CARB_P6D3_SP6_1275341.ab1	jgi|Dappu1|302823|PASA_GEN_1900067	302823	94.96	139	7	0	69	485	1	139	2e-73	270	JGI_V11_302823	PASA_GEN_1900067	NCBI_GNO_666193	Omcl1893	Omcl1893,2	ARP1_G1592	ARP1_G1592	Glyceraldehyde 3 phosphate dehydrogenase 1 CG12055-PB	scaffold_19	1297353	1299632	-	KOG0657	KOG0657	meNOG05460	EC:1.2.1.12	1.2.1.12	Glyceraldehyde 3-phosphate dehydrogenase (phosphorylating). Glycolysis / Gluconeogenesis,Glyceraldehyde 3-phosphate dehydrogenase (phosphorylating). D-Arginine and D-ornithine metabolism,Glyceraldehyde 3-phosphate dehydrogenase	GO:0004365/F:glyceraldehyde-3-phosphate dehydrogenase (phosphorylating) activity,GO:0006096/P:glycolysis,GO:0051287/F:NAD binding,GO:0006006/P:glucose metabolism,GO:0008943/F:glyceraldehyde-3-phosphate dehydrogenase activity	0
1	EBT_Dama_CARB_P7A4_SP6_1274193.ab1	jgi|Dappu1|305638|PASA_GEN_0400273	305638	100	132	0	0	416	21	150	281	2e-73	270	JGI_V11_305638	PASA_GEN_0400273	NCBI_GNO_800043	Omcl227	Omcl227,11	ARP1_G93	ARP1_G93	tubulin beta chain	scaffold_4	1295049	1298469	+	KOG1375	KOG1375	meNOG04015	0	0	Beta tubulin	GO:0005198/F:structural molecule activity,GO:0005874/C:microtubule,GO:0007018/P:microtubule-based movement,GO:0003924/F:GTPase activity,GO:0005525/F:GTP binding,GO:0043234/C:protein complex,GO:0051258/P:protein polymerization	0
1	EBT_Dama_Fish_P4H5_SP6_1277272.ab1	jgi|Dappu1|305955|PASA_GEN_4300020	305955	98.53	136	2	0	428	21	129	264	2e-73	270	JGI_V11_305955	PASA_GEN_4300020	NCBI_GNO_120383	0	0	ARP1_G2648	ARP1_G2648	26S proteasome non-ATPase regulatory subunit 6	scaffold_43	191421	193037	+	KOG0687	KOG0687	meNOG05893	EC:3.4.25.1	0	Proteasome endopeptidase complex. ,26S proteasome regulatory complex. subunit RPN7/PSMD6	0	0
1	EBT_Dama_FISH_P4E4_T7_1309390.ab1	jgi|Dappu1|322101|NCBI_GNO_4500021	322101	90.6	149	14	1	279	725	641	787	2e-73	272	JGI_V11_322101	NCBI_GNO_4500021	NCBI_GNO_82393	Omcl1699	Omcl1699,2	ARP1_G1566	ARP1_G1566	Aconitase CG9244-PB	scaffold_45	110681	114237	+	KOG0453	KOG0453	meNOG04542	0	4.2.1.3	Aconitase/homoaconitase (aconitase superfamily)	GO:0003676/F:nucleic acid binding,GO:0008152/P:metabolism,GO:0016836/F:hydro-lyase activity,GO:0016829/F:lyase activity,GO:0003994/F:aconitate hydratase activity,GO:0005739/C:mitochondrion,GO:0006099/P:tricarboxylic acid cycle	0
1	EBT_Dama_CARB_P2E7_SP6_1273821.ab1	jgi|Dappu1|53060|e_gw1.33.87.1	53060	91.33	150	13	0	2	451	96	245	3e-73	269	JGI_V11_53060	e_gw1.33.87.1	NCBI_GNO_80333	Omcl1877	Omcl1877,2	0	0	0	scaffold_33	105590	108411	+	KOG2931	KOG2931	meNOG11343	0	0	Differentiation-related gene 1 protein (NDR1 protein). related proteins	GO:0030154/P:cell differentiation	0
1	EBT_Dama_Fish_P3B11_SP6_1276689.ab1	jgi|Dappu1|128926|fgenesh1_pm.C_scaffold_47000010	128926	100	130	0	0	21	410	44	173	5e-73	268	JGI_V11_128926	fgenesh1_pm.C_scaffold_47000010	NCBI_GNO_148404	Omcl1698	Omcl1698,2	0	0	0	scaffold_47	568643	571460	-	KOG3529	KOG3529	meNOG05729	EC:3.1.3.48	0	Protein-tyrosine-phosphatase. ,Radixin. moesin and related proteins of the ERM family	GO:0005856/C:cytoskeleton,GO:0005737/C:cytoplasm,GO:0008092/F:cytoskeletal protein binding,GO:0016020/C:membrane	0
1	EBT_Dama_Fish_P5F7_SP6_1277382.ab1	jgi|Dappu1|226068|estExt_fgenesh1_pg.C_470021	226068	96.21	132	5	0	23	418	1758	1889	5e-73	268	JGI_V11_226068	estExt_fgenesh1_pg.C_470021	NCBI_GNO_50403	Omcl268	Omcl268,10	ARP1_G8527	ARP1_G8527	0	scaffold_47	119335	127056	-	KOG0441	KOG0441,KOG4338	meNOG11212,meNOG19961	0	0	Cu2+/Zn2+ superoxide dismutase SOD1	GO:0004785/F:copper. zinc superoxide dismutase activity,GO:0006801/P:superoxide metabolism,GO:0046872/F:metal ion binding,GO:0005319/F:lipid transporter activity,GO:0006869/P:lipid transport	td_s7c6g0
1	EBT_Dama_CARB_P3G8_SP6_1273927.ab1	jgi|Dappu1|53060|e_gw1.33.87.1	53060	93.24	148	10	0	463	20	105	252	1e-72	267	JGI_V11_53060	e_gw1.33.87.1	NCBI_GNO_80333	Omcl1877	Omcl1877,2	0	0	0	scaffold_33	105590	108411	+	KOG2931	KOG2931	meNOG11343	0	0	Differentiation-related gene 1 protein (NDR1 protein). related proteins	GO:0030154/P:cell differentiation	0
1	EBT_Dama_CARB_P3F7_SP6_1273918.ab1	jgi|Dappu1|53060|e_gw1.33.87.1	53060	92.57	148	11	0	463	20	105	252	3e-72	266	JGI_V11_53060	e_gw1.33.87.1	NCBI_GNO_80333	Omcl1877	Omcl1877,2	0	0	0	scaffold_33	105590	108411	+	KOG2931	KOG2931	meNOG11343	0	0	Differentiation-related gene 1 protein (NDR1 protein). related proteins	GO:0030154/P:cell differentiation	0
1	EBT_Dama_Carb_P6C11_T7_1308895.ab1	jgi|Dappu1|101872|fgenesh1_pg.C_scaffold_19000066	101872	98	150	3	0	22	471	613	762	3e-72	267	JGI_V11_101872	fgenesh1_pg.C_scaffold_19000066	NCBI_GNO_178194	0	0	ARP1_G4517	ARP1_G4517	conserved hypothetical protein	scaffold_19	577262	582783	-	KOG0595	KOG0595	meNOG05100	0	0	Serine/threonine-protein kinase involved in autophagy	GO:0004672/F:protein kinase activity,GO:0005524/F:ATP binding,GO:0006468/P:protein amino acid phosphorylation,GO:0004713/F:protein-tyrosine kinase activity,GO:0004674/F:protein serine/threonine kinase activity,GO:0006118/P:electron transport,GO:0016020/C:membrane,GO:0016491/F:oxidoreductase activity	td_s9c22g0
1	EBT_Dama_Fish_P2D4_SP6_1276539.ab1	jgi|Dappu1|226068|estExt_fgenesh1_pg.C_470021	226068	91.72	145	12	0	454	20	1613	1757	3e-72	266	JGI_V11_226068	estExt_fgenesh1_pg.C_470021	NCBI_GNO_50403	Omcl268	Omcl268,10	ARP1_G8527	ARP1_G8527	0	scaffold_47	119335	127056	-	KOG0441	KOG0441,KOG4338	meNOG11212,meNOG19961	0	0	Cu2+/Zn2+ superoxide dismutase SOD1	GO:0004785/F:copper. zinc superoxide dismutase activity,GO:0006801/P:superoxide metabolism,GO:0046872/F:metal ion binding,GO:0005319/F:lipid transporter activity,GO:0006869/P:lipid transport	td_s7c6g0
1	EBT_Dama_CARB_P8H3_SP6_1274449.ab1	jgi|Dappu1|226075|estExt_fgenesh1_pg.C_470029	226075	88.73	142	16	0	19	444	1130	1271	3e-72	266	JGI_V11_226075	estExt_fgenesh1_pg.C_470029	NCBI_GNO_74404	0	0	0	0	0	scaffold_47	151558	157284	-	KOG4338	KOG4338	meNOG11212	0	0	Predicted lipoprotein	GO:0005319/F:lipid transporter activity,GO:0006869/P:lipid transport	td_s7c9g1
1	EBT_Dama_Past_P3H1_SP6_1276135.ab1	jgi|Dappu1|226068|estExt_fgenesh1_pg.C_470021	226068	90.48	147	14	0	3	443	1608	1754	4e-72	266	JGI_V11_226068	estExt_fgenesh1_pg.C_470021	NCBI_GNO_50403	Omcl268	Omcl268,10	ARP1_G8527	ARP1_G8527	0	scaffold_47	119335	127056	-	KOG0441	KOG0441,KOG4338	meNOG11212,meNOG19961	0	0	Cu2+/Zn2+ superoxide dismutase SOD1	GO:0004785/F:copper. zinc superoxide dismutase activity,GO:0006801/P:superoxide metabolism,GO:0046872/F:metal ion binding,GO:0005319/F:lipid transporter activity,GO:0006869/P:lipid transport	td_s7c6g0
1	EBT_Dama_Past_P2C4_SP6_1274740.ab1	jgi|Dappu1|304905|PASA_GEN_3100007	304905	78.92	166	35	0	516	19	1	166	4e-72	266	JGI_V11_304905	PASA_GEN_3100007	NCBI_GNO_156314	0	0	ARP1_G6613	ARP1_G6613	cyclohex-1-ene-1-carboxyl-CoA hydratase	scaffold_31	599020	600500	-	KOG1680	KOG1680	meNOG19549	EC:4.2.1.17	4.2.1.17	Enoyl-CoA hydratase. Fatty acid metabolism,Enoyl-CoA hydratase. beta-Alanine metabolism,Enoyl-CoA hydratase. Tryptophan metabolism,Enoyl-CoA hydratase. Lysine degradation,Enoyl-CoA hydratase. Fatty acid biosynthesis (path 2),Enoyl-CoA hydratase. Benzoate degradation via CoA ligation,Enoyl-CoA hydratase. Butanoate metabolism,Enoyl-CoA hydratase. Valine. leucine and isoleucine degradation,Enoyl-CoA…	GO:0003824/F:catalytic activity,GO:0008152/P:metabolism	0
1	EBT_Dama_CARB_P2G9_SP6_1273839.ab1	jgi|Dappu1|53060|e_gw1.33.87.1	53060	93.2	147	10	0	460	20	106	252	5e-72	265	JGI_V11_53060	e_gw1.33.87.1	NCBI_GNO_80333	Omcl1877	Omcl1877,2	0	0	0	scaffold_33	105590	108411	+	KOG2931	KOG2931	meNOG11343	0	0	Differentiation-related gene 1 protein (NDR1 protein). related proteins	GO:0030154/P:cell differentiation	0
1	EBT_Dama_CARB_P3H6_SP6_1273912.ab1	jgi|Dappu1|53060|e_gw1.33.87.1	53060	91.95	149	12	0	466	20	104	252	5e-72	265	JGI_V11_53060	e_gw1.33.87.1	NCBI_GNO_80333	Omcl1877	Omcl1877,2	0	0	0	scaffold_33	105590	108411	+	KOG2931	KOG2931	meNOG11343	0	0	Differentiation-related gene 1 protein (NDR1 protein). related proteins	GO:0030154/P:cell differentiation	0
1	EBT_Dama_Fish_P3E12_SP6_1276700.ab1	jgi|Dappu1|226075|estExt_fgenesh1_pg.C_470029	226075	88.73	142	16	0	17	442	1130	1271	6e-72	265	JGI_V11_226075	estExt_fgenesh1_pg.C_470029	NCBI_GNO_74404	0	0	0	0	0	scaffold_47	151558	157284	-	KOG4338	KOG4338	meNOG11212	0	0	Predicted lipoprotein	GO:0005319/F:lipid transporter activity,GO:0006869/P:lipid transport	td_s7c9g1
1	EBT_Dama_Past_P5D6_SP6_1276363.ab1	jgi|Dappu1|93358|fgenesh1_kg.C_scaffold_87000012	93358	99.24	132	1	0	107	502	1	132	8e-72	265	JGI_V11_93358	fgenesh1_kg.C_scaffold_87000012	NCBI_GNO_400593	0	0	ARP1_G912	ARP1_G912	putative myosin II essential light chain	scaffold_87	167751	168859	+	KOG0030	KOG0030	meNOG21555	0	3.6.1.3	Myosin essential light chain. EF-Hand protein superfamily	GO:0005509/F:calcium ion binding	0
1	EBT_Dama_FISH_P1G3_T7_1308973.ab1	jgi|Dappu1|231884|estExt_fgenesh1_kg.C_2750008	231884	100	133	0	0	98	496	11	143	8e-72	265	JGI_V11_231884	estExt_fgenesh1_kg.C_2750008	NCBI_GNO_148963	0	0	ARP1_G1678	ARP1_G1678	40S ribosomal protein S19	scaffold_275	62811	63693	-	KOG3411	KOG3411	meNOG19107	0	0	40S ribosomal protein S19	GO:0003735/F:structural constituent of ribosome,GO:0005622/C:intracellular,GO:0005840/C:ribosome,GO:0006412/P:protein biosynthesis	0
1	EBT_Dama_Past_P5D8_T7_1308908.ab1	jgi|Dappu1|231884|estExt_fgenesh1_kg.C_2750008	231884	100	133	0	0	91	489	11	143	8e-72	265	JGI_V11_231884	estExt_fgenesh1_kg.C_2750008	NCBI_GNO_148963	0	0	ARP1_G1678	ARP1_G1678	40S ribosomal protein S19	scaffold_275	62811	63693	-	KOG3411	KOG3411	meNOG19107	0	0	40S ribosomal protein S19	GO:0003735/F:structural constituent of ribosome,GO:0005622/C:intracellular,GO:0005840/C:ribosome,GO:0006412/P:protein biosynthesis	0
1	EBT_Dama_Carb_P6B11_T7_1308913.ab1	jgi|Dappu1|306462|PASA_GEN_0500129	306462	85.23	149	22	0	20	466	163	311	2e-71	264	JGI_V11_306462	PASA_GEN_0500129	NCBI_GNO_1472053	Omcl1609	Omcl1609,2	ARP1_G3254	ARP1_G3254	ribonucleoside-diphosphate reductase small chain	scaffold_5	2471238	2472963	-	KOG1567	KOG1567	meNOG04056	EC:1.17.4.1	1.17.4.1	Ribonucleoside-diphosphate reductase. Pyrimidine metabolism,Ribonucleoside-diphosphate reductase. Purine metabolism,Ribonucleotide reductase. beta subunit	GO:0004748/F:ribonucleoside-diphosphate reductase activity,GO:0009186/P:deoxyribonucleoside diphosphate metabolism	0
1	EBT_Dama_CARB_P5D4_SP6_1273988.ab1	jgi|Dappu1|46417|e_gw1.11.283.1	46417	97.79	136	3	0	421	14	240	375	3e-71	263	JGI_V11_46417	e_gw1.11.283.1	NCBI_GNO_566113	0	0	ARP1_G719	ARP1_G719	aspartate ammonia lyase	scaffold_11	1099382	1101279	-	KOG1317	KOG1317	meNOG04597	EC:4.2.1.2	4.2.1.2	Fumarate hydratase. Reductive carboxylate cycle (CO2 fixation),Fumarate hydratase. Citrate cycle (TCA cycle),Fumarase	GO:0003824/F:catalytic activity,GO:0004333/F:fumarate hydratase activity,GO:0006106/P:fumarate metabolism,GO:0045239/C:tricarboxylic acid cycle enzyme complex	0
1	EBT_Dama_CARB_P5D7_SP6_1274012.ab1	jgi|Dappu1|46417|e_gw1.11.283.1	46417	97.79	136	3	0	421	14	240	375	3e-71	263	JGI_V11_46417	e_gw1.11.283.1	NCBI_GNO_566113	0	0	ARP1_G719	ARP1_G719	aspartate ammonia lyase	scaffold_11	1099382	1101279	-	KOG1317	KOG1317	meNOG04597	EC:4.2.1.2	4.2.1.2	Fumarate hydratase. Reductive carboxylate cycle (CO2 fixation),Fumarate hydratase. Citrate cycle (TCA cycle),Fumarase	GO:0003824/F:catalytic activity,GO:0004333/F:fumarate hydratase activity,GO:0006106/P:fumarate metabolism,GO:0045239/C:tricarboxylic acid cycle enzyme complex	0
1	EBT_Dama_FISH_P1D7_T7_1308977.ab1	jgi|Dappu1|231884|estExt_fgenesh1_kg.C_2750008	231884	99.25	133	1	0	91	489	11	143	3e-71	263	JGI_V11_231884	estExt_fgenesh1_kg.C_2750008	NCBI_GNO_148963	0	0	ARP1_G1678	ARP1_G1678	40S ribosomal protein S19	scaffold_275	62811	63693	-	KOG3411	KOG3411	meNOG19107	0	0	40S ribosomal protein S19	GO:0003735/F:structural constituent of ribosome,GO:0005622/C:intracellular,GO:0005840/C:ribosome,GO:0006412/P:protein biosynthesis	0
1	EBT_Dama_Past_P2D11_SP6_1274797.ab1	jgi|Dappu1|299677|BDE_estExt_Genewise1.C_9580001	299677	92.65	136	10	0	29	436	1802	1937	7e-71	261	JGI_V11_299677	BDE_estExt_Genewise1.C_9580001	NCBI_GNO_79193	Omcl268	Omcl268,10	ARP1_G8527	ARP1_G8527	0	scaffold_958	4261	11934	+	KOG4338	KOG0441,KOG4338	meNOG11212,meNOG19961	0	0	Predicted lipoprotein	0	td_s8c1g1
1	EBT_Dama_Past_P4B11_SP6_1276305.ab1	jgi|Dappu1|303213|PASA_GEN_0200343	303213	79.14	139	29	0	20	436	3143	3281	7e-71	261	JGI_V11_303213	PASA_GEN_0200343	NCBI_GNO_910024	0	0	ARP1_G7150	ARP1_G7150	Hemolectin CG7002-PA	scaffold_2	2841447	2857975	-	KOG1216	KOG1216	meNOG05959	0	0	von Willebrand factor and related coagulation proteins	GO:0007155/P:cell adhesion,GO:0004185/F:serine carboxypeptidase activity,GO:0006508/P:proteolysis and peptidolysis,GO:0005576/C:extracellular region,GO:0006030/P:chitin metabolism,GO:0008061/F:chitin binding,GO:0006118/P:electron transport,GO:0008121/F:ubiquinol-cytochrome-c reductase activity,GO:0016020/C:membrane,GO:0045285/C:ubiquinol-cytochrome-c reductase complex	0
1	EBT_Dama_Past_P5G8_T7_1308909.ab1	jgi|Dappu1|309135|PASA_GEN_9000006	309135	92.03	138	11	0	44	457	65	202	7e-71	263	JGI_V11_309135	PASA_GEN_9000006	NCBI_GNO_64613	0	0	ARP1_G3623	ARP1_G3623	preli-like CG8806-PA	scaffold_90	202515	203759	+	KOG3337	KOG3337	meNOG14773	0	0	Protein similar to predicted member of the intramitochondrial sorting protein family	0	0
1	EBT_Dama_Fish_P3A6_SP6_1276648.ab1	jgi|Dappu1|187316|estExt_fgenesh1_pm.C_50002	187316	96.06	127	5	0	399	19	44	170	1e-70	260	JGI_V11_187316	estExt_fgenesh1_pm.C_50002	NCBI_GNO_40053	0	0	ARP1_G810	ARP1_G810	Glutamate dehydrogenase CG5320-PF	scaffold_5	61827	65387	+	KOG2250	KOG2250	meNOG05214	0	1.4.1.3	Glutamate/leucine/phenylalanine/valine dehydrogenases	GO:0006520/P:amino acid metabolism,GO:0016491/F:oxidoreductase activity	0
1	EBT_Dama_FISH_P2A7_T7_1308990.ab1	jgi|Dappu1|231826|estExt_fgenesh1_kg.C_1840001	231826	88.46	130	13	1	16	399	85	214	1e-70	261	JGI_V11_231826	estExt_fgenesh1_kg.C_1840001	NCBI_GNO_86863	0	0	ARP1_G5025	ARP1_G5025	conserved hypothetical protein	scaffold_184	48204	49959	-	KOG2806	euNOG12393	meNOG26747	0	0	Chitinase	GO:0005576/C:extracellular region,GO:0006030/P:chitin metabolism,GO:0008061/F:chitin binding	0
1	EBT_Dama_Past_P3B7_SP6_1276177.ab1	jgi|Dappu1|303914|PASA_GEN_2400131	303914	85.98	164	23	0	501	10	183	346	1e-70	261	JGI_V11_303914	PASA_GEN_2400131	NCBI_GNO_264244	0	0	0	0	0	scaffold_24	707523	712828	-	KOG0106	KOG0415,euNOG04508	meNOG04467,meNOG07880	EC:5.2.1.8	0	Peptidylprolyl isomerase. ,Alternative splicing factor SRp55/B52/SRp75 (RRM superfamily)	GO:0003723/F:RNA binding	0
1	EBT_Dama_CAR_P4H6_SP6_1274425.ab1	jgi|Dappu1|304661|PASA_GEN_0300127	304661	92.21	154	12	0	481	20	2856	3009	1e-70	261	JGI_V11_304661	PASA_GEN_0300127	NCBI_GNO_378033	Omcl952	0	ARP1_G5872	ARP1_G5872	Retinoid- and fatty-acid binding protein CG11064-PA	scaffold_3	787203	800704	+	KOG4338	KOG1216,KOG4338	meNOG23858	0	0	Predicted lipoprotein	GO:0005319/F:lipid transporter activity,GO:0006869/P:lipid transport	0
1	EBT_Dama_CARB_P2F7_SP6_1273822.ab1	jgi|Dappu1|53060|e_gw1.33.87.1	53060	87.58	153	13	1	12	452	86	238	2e-70	260	JGI_V11_53060	e_gw1.33.87.1	NCBI_GNO_80333	Omcl1877	Omcl1877,2	0	0	0	scaffold_33	105590	108411	+	KOG2931	KOG2931	meNOG11343	0	0	Differentiation-related gene 1 protein (NDR1 protein). related proteins	GO:0030154/P:cell differentiation	0
1	EBT_Dama_Fish_P2H1_SP6_1276519.ab1	jgi|Dappu1|53060|e_gw1.33.87.1	53060	87.58	153	13	1	12	452	86	238	2e-70	260	JGI_V11_53060	e_gw1.33.87.1	NCBI_GNO_80333	Omcl1877	Omcl1877,2	0	0	0	scaffold_33	105590	108411	+	KOG2931	KOG2931	meNOG11343	0	0	Differentiation-related gene 1 protein (NDR1 protein). related proteins	GO:0030154/P:cell differentiation	0
1	EBT_Dama_CARB_P1C1_SP6_1273675.ab1	jgi|Dappu1|53060|e_gw1.33.87.1	53060	87.58	153	13	1	11	451	86	238	2e-70	260	JGI_V11_53060	e_gw1.33.87.1	NCBI_GNO_80333	Omcl1877	Omcl1877,2	0	0	0	scaffold_33	105590	108411	+	KOG2931	KOG2931	meNOG11343	0	0	Differentiation-related gene 1 protein (NDR1 protein). related proteins	GO:0030154/P:cell differentiation	0
1	EBT_Dama_CARB_P4C2_SP6_1273953.ab1	jgi|Dappu1|53060|e_gw1.33.87.1	53060	87.58	153	13	1	12	452	86	238	2e-70	260	JGI_V11_53060	e_gw1.33.87.1	NCBI_GNO_80333	Omcl1877	Omcl1877,2	0	0	0	scaffold_33	105590	108411	+	KOG2931	KOG2931	meNOG11343	0	0	Differentiation-related gene 1 protein (NDR1 protein). related proteins	GO:0030154/P:cell differentiation	0
1	EBT_Dama_CARB_P4A2_SP6_1273865.ab1	jgi|Dappu1|53060|e_gw1.33.87.1	53060	87.58	153	13	1	12	452	86	238	2e-70	260	JGI_V11_53060	e_gw1.33.87.1	NCBI_GNO_80333	Omcl1877	Omcl1877,2	0	0	0	scaffold_33	105590	108411	+	KOG2931	KOG2931	meNOG11343	0	0	Differentiation-related gene 1 protein (NDR1 protein). related proteins	GO:0030154/P:cell differentiation	0
1	EBT_Dama_Past_P5E12_SP6_1276412.ab1	jgi|Dappu1|299917|PASA_GEN_0100161	299917	95.35	129	6	0	56	442	112	240	2e-70	260	JGI_V11_299917	PASA_GEN_0100161	NCBI_GNO_1656013	0	0	ARP1_G4349	ARP1_G4349	60S ribosomal protein L5	scaffold_1	2651366	2652798	-	KOG0875	KOG0875	meNOG06063	0	0	60S ribosomal protein L5	GO:0003735/F:structural constituent of ribosome,GO:0005622/C:intracellular,GO:0005840/C:ribosome,GO:0006412/P:protein biosynthesis,GO:0008097/F:5S rRNA binding	0
1	EBT_Dama_Past_P5E6_SP6_1276364.ab1	jgi|Dappu1|299917|PASA_GEN_0100161	299917	95.35	129	6	0	407	21	112	240	2e-70	260	JGI_V11_299917	PASA_GEN_0100161	NCBI_GNO_1656013	0	0	ARP1_G4349	ARP1_G4349	60S ribosomal protein L5	scaffold_1	2651366	2652798	-	KOG0875	KOG0875	meNOG06063	0	0	60S ribosomal protein L5	GO:0003735/F:structural constituent of ribosome,GO:0005622/C:intracellular,GO:0005840/C:ribosome,GO:0006412/P:protein biosynthesis,GO:0008097/F:5S rRNA binding	0
1	EBT_Dama_Past_P2D1_SP6_1274717.ab1	jgi|Dappu1|230511|estExt_fgenesh1_kg.C_80037	230511	99.31	145	1	0	502	68	58	202	4e-70	259	JGI_V11_230511	estExt_fgenesh1_kg.C_80037	NCBI_GNO_1300083	0	0	0	0	0	scaffold_8	2032486	2034185	+	KOG1646	KOG1646	meNOG07484	0	0	40S ribosomal protein S6	GO:0003735/F:structural constituent of ribosome,GO:0005622/C:intracellular,GO:0005840/C:ribosome,GO:0006412/P:protein biosynthesis	0
1	EBT_Dama_CARB_P1A2_SP6_1273681.ab1	jgi|Dappu1|53060|e_gw1.33.87.1	53060	91.95	149	12	0	466	20	104	252	5e-70	259	JGI_V11_53060	e_gw1.33.87.1	NCBI_GNO_80333	Omcl1877	Omcl1877,2	0	0	0	scaffold_33	105590	108411	+	KOG2931	KOG2931	meNOG11343	0	0	Differentiation-related gene 1 protein (NDR1 protein). related proteins	GO:0030154/P:cell differentiation	0
1	EBT_Dama_Fish_P5D4_SP6_1277356.ab1	jgi|Dappu1|230812|estExt_fgenesh1_kg.C_190029	230812	99.14	116	1	0	519	172	101	216	5e-70	259	JGI_V11_230812	estExt_fgenesh1_kg.C_190029	NCBI_GNO_540193	Omcl2621	Omcl2621,2	ARP1_G5430	ARP1_G5430	conserved hypothetical protein	scaffold_19	1112511	1114545	+	KOG4297	KOG4297	meNOG24421	0	0	C-type lectin	GO:0005529/F:sugar binding	0
1	EBT_Dama_CARB_P4D3_SP6_1274259.ab1	jgi|Dappu1|53060|e_gw1.33.87.1	53060	86.93	153	14	1	11	451	86	238	6e-70	258	JGI_V11_53060	e_gw1.33.87.1	NCBI_GNO_80333	Omcl1877	Omcl1877,2	0	0	0	scaffold_33	105590	108411	+	KOG2931	KOG2931	meNOG11343	0	0	Differentiation-related gene 1 protein (NDR1 protein). related proteins	GO:0030154/P:cell differentiation	0
1	EBT_Dama_CARB_P6A9_SP6_1275386.ab1	jgi|Dappu1|303260|PASA_GEN_0200405	303260	96.55	145	5	0	94	528	1	145	1e-69	258	JGI_V11_303260	PASA_GEN_0200405	NCBI_GNO_1140024	Omcl4	Omcl4,87	ARP1_G1183	ARP1_G1183	serine/threonine-protein kinase SRPK2	scaffold_2	3663346	3668229	-	KOG1290	KOG1290	meNOG04031	0	0	Serine/threonine protein kinase	GO:0004672/F:protein kinase activity,GO:0005524/F:ATP binding,GO:0006468/P:protein amino acid phosphorylation,GO:0004674/F:protein serine/threonine kinase activity	td_s2c319g5
1	EBT_Dama_Past_P1F4__SP6_1274551.ab1	jgi|Dappu1|220030|estExt_fgenesh1_pg.C_10204	220030	86.9	145	19	0	455	21	103	247	2e-69	256	JGI_V11_220030	estExt_fgenesh1_pg.C_10204	NCBI_GNO_798013	0	0	ARP1_G5501	ARP1_G5501	THUMP domain-containing protein 1	scaffold_1	1434982	1436855	+	KOG3943	KOG3943	meNOG12793	0	0	THUMP domain-containing proteins	0	0
1	EBT_Dama_Past_P2A12_SP6_1274802.ab1	jgi|Dappu1|308681|PASA_GEN_8300055	308681	96.9	129	4	0	20	406	620	748	2e-69	256	JGI_V11_308681	PASA_GEN_8300055	NCBI_GNO_94584	Omcl299	Omcl299,9	ARP1_G162	ARP1_G162	aubergine protein	scaffold_83	137847	141473	+	KOG1042	KOG1042	meNOG06249	0	0	Germ-line stem cell division protein Hiwi/Piwi. negative developmental regulator	0	0
0	EBT_Dama_CARB_P7F11_SP6_1274254.ab1	jgi|Dappu1|240525|SNAP_00008583	240525	84.14	145	23	0	18	452	3	147	3e-69	256	JGI_V11_240525	SNAP_00008583	NCBI_GNO_398163	Omcl1885	Omcl1885,2	0	0	0	scaffold_16	1107258	1107954	-	0	0	0	0	0	0	0	td_s6c171g1
1	EBT_Dama_Fish_P1C7_SP6_1276466.ab1	jgi|Dappu1|303431|PASA_GEN_2100043	303431	96.6	147	5	0	17	457	54	200	4e-69	256	JGI_V11_303431	PASA_GEN_2100043	NCBI_GNO_504213	0	0	ARP1_G3628	ARP1_G3628	40S ribosomal protein S8	scaffold_21	1141971	1143658	-	KOG3283	KOG3283	meNOG07334	0	0	40S ribosomal protein S8	GO:0005622/C:intracellular	0
1	EBT_Dama_CARB_P1F11_SP6_1273758.ab1	jgi|Dappu1|53060|e_gw1.33.87.1	53060	92.31	143	11	0	448	20	110	252	5e-69	255	JGI_V11_53060	e_gw1.33.87.1	NCBI_GNO_80333	Omcl1877	Omcl1877,2	0	0	0	scaffold_33	105590	108411	+	KOG2931	KOG2931	meNOG11343	0	0	Differentiation-related gene 1 protein (NDR1 protein). related proteins	GO:0030154/P:cell differentiation	0
1	EBT_Dama_Fish_P2D7_SP6_1276563.ab1	jgi|Dappu1|188714|estExt_fgenesh1_pm.C_580012	188714	91.04	134	12	0	489	88	37	170	2e-68	253	JGI_V11_188714	estExt_fgenesh1_pm.C_580012	NCBI_GNO_234453	Omcl411	Omcl411,7	ARP1_G1785	ARP1_G1785	Ferritin 3 heavy chain homologue CG4349-PA	scaffold_58	334668	335597	+	KOG2332	KOG2332	meNOG17679	EC:1.16.3.1	1.16.3.1	Ferroxidase. Porphyrin and chlorophyll metabolism,Ferritin	GO:0005488/F:binding,GO:0006826/P:iron ion transport,GO:0006879/P:iron ion homeostasis,GO:0008199/F:ferric iron binding	0
1	EBT_Dama_Past_P5A3_SP6_1276336.ab1	jgi|Dappu1|57303|e_gw1.62.18.1	57303	93.33	135	9	0	8	412	148	282	3e-68	253	JGI_V11_57303	e_gw1.62.18.1	NCBI_GNO_490474	0	0	ARP1_G909	ARP1_G909	tropomodulin CG1539-PD	scaffold_62	595798	598349	-	KOG3735	KOG3735	meNOG07112	0	0	Tropomodulin and leiomodulin	GO:0005523/F:tropomyosin binding,GO:0005856/C:cytoskeleton	td_s2c22g0
1	EBT_Dama_Fish_P1A10_SP6_1276488.ab1	jgi|Dappu1|226075|estExt_fgenesh1_pg.C_470029	226075	87.68	138	17	0	20	433	1313	1450	3e-68	253	JGI_V11_226075	estExt_fgenesh1_pg.C_470029	NCBI_GNO_74404	0	0	0	0	0	scaffold_47	151558	157284	-	KOG4338	KOG4338	meNOG11212	0	0	Predicted lipoprotein	GO:0005319/F:lipid transporter activity,GO:0006869/P:lipid transport	td_s7c9g1
1	EBT_Dama_Fish_P4B3_SP6_1277250.ab1	jgi|Dappu1|226547|estExt_fgenesh1_pg.C_580088	226547	96.3	135	5	0	423	19	1	135	5e-68	252	JGI_V11_226547	estExt_fgenesh1_pg.C_580088	NCBI_GNO_334453	0	0	ARP1_G2243	ARP1_G2243	ATP synthase gamma chain	scaffold_58	466484	468144	-	KOG1531	KOG1531	meNOG10297	EC:3.6.3.14	3.6.3.14	H(+)-transporting two-sector ATPase. ATP synthesis,H(+)-transporting two-sector ATPase. Flagellar assembly,H(+)-transporting two-sector ATPase. Type III secretion system,F0F1-type ATP synthase. gamma subunit	GO:0015986/P:ATP synthesis coupled proton transport,GO:0016020/C:membrane,GO:0016469/C:proton-transporting two-sector ATPase complex,GO:0046933/F:hydrogen-transporting ATP synthase activity. rotational mechanism,GO:0046961/F:hydrogen-transporting ATPase activity. rotational mechanism	0
1	EBT_Dama_CARB_P3H10_SP6_1273944.ab1	jgi|Dappu1|53060|e_gw1.33.87.1	53060	92.8	125	9	0	394	20	128	252	7e-68	251	JGI_V11_53060	e_gw1.33.87.1	NCBI_GNO_80333	Omcl1877	Omcl1877,2	0	0	0	scaffold_33	105590	108411	+	KOG2931	KOG2931	meNOG11343	0	0	Differentiation-related gene 1 protein (NDR1 protein). related proteins	GO:0030154/P:cell differentiation	0
1	EBT_Dama_Past_P4B1_SP6_1276225.ab1	jgi|Dappu1|318611|NCBI_GNO_2500191	318611	90.15	132	13	0	12	407	168	299	8e-68	251	JGI_V11_318611	NCBI_GNO_2500191	NCBI_GNO_406254	Omcl344	Omcl344,8	ARP1_G8167	ARP1_G8167	coronin	scaffold_25	906016	909980	+	KOG0303	KOG0303	meNOG06111	0	0	Actin-binding protein Coronin. contains WD40 repeats	0	td_s5c86g0
1	EBT_Dama_CARB_P6A10_SP6_1275394.ab1	jgi|Dappu1|302750|PASA_GEN_18700026	302750	85.82	134	19	0	88	489	77	210	1e-67	251	JGI_V11_302750	PASA_GEN_18700026	NCBI_GNO_202864	Omcl16	Omcl16,58	ARP1_G107	ARP1_G107	0	scaffold_187	21662	22466	-	KOG3544	KOG0118	0	0	0	Collagens (type IV and type XIII). and related proteins	GO:0042302/F:structural constituent of cuticle	td_s7c2g1
1	EBT_Dama_Past_P4F1_T7_1309035.ab1	jgi|Dappu1|304661|PASA_GEN_0300127	304661	94.44	126	7	0	20	397	3014	3139	1e-67	251	JGI_V11_304661	PASA_GEN_0300127	NCBI_GNO_378033	Omcl952	0	ARP1_G5872	ARP1_G5872	Retinoid- and fatty-acid binding protein CG11064-PA	scaffold_3	787203	800704	+	KOG4338	KOG1216,KOG4338	meNOG23858	0	0	Predicted lipoprotein	GO:0005319/F:lipid transporter activity,GO:0006869/P:lipid transport	0
1	EBT_Dama_Fish_P2B5_SP6_1276545.ab1	jgi|Dappu1|306444|PASA_GEN_0500109	306444	94.48	145	8	0	452	18	167	311	1e-67	251	JGI_V11_306444	PASA_GEN_0500109	NCBI_GNO_1316053	0	0	ARP1_G725	ARP1_G725	Thioredoxin reductase-1 CG2151-PB	scaffold_5	2256539	2260036	+	KOG4716	KOG1752,KOG4716	meNOG04074	0	1.8.1.7 , 1.8.1.9	Thioredoxin reductase	GO:0006118/P:electron transport,GO:0016491/F:oxidoreductase activity,GO:0050660/F:FAD binding,GO:0015036/F:disulfide oxidoreductase activity,GO:0005489/F:electron transporter activity,GO:0045454/P:cell redox homeostasis,GO:0005737/C:cytoplasm,GO:0016654/F:oxidoreductase activity. acting on NADH or NADPH. disulfide as acceptor	0
1	EBT_Dama_Fish_P1B4_SP6_1276441.ab1	jgi|Dappu1|304982|PASA_GEN_3200006	304982	100	122	0	0	19	384	170	291	2e-67	250	JGI_V11_304982	PASA_GEN_3200006	NCBI_GNO_48323	0	0	ARP1_G4295	ARP1_G4295	26S proteasome non-ATPase regulatory subunit 14	scaffold_32	35783	37227	+	KOG1555	KOG1555	meNOG04647	EC:3.4.-.-	0	Acting on peptide bonds (peptide hydrolases). Biotin metabolism,Acting on peptide bonds (peptide hydrolases). Lysine degradation,26S proteasome regulatory complex. subunit RPN11	0	0
1	EBT_Dama_Past_P4B5_SP6_1276257.ab1	jgi|Dappu1|52277|e_gw1.29.37.1	52277	83.22	149	25	1	463	17	19	165	3e-67	249	JGI_V11_52277	e_gw1.29.37.1	NCBI_GNO_314294	0	0	ARP1_G14380	ARP1_G14380	2-Keto-3-deoxy-gluconate aldolase	scaffold_29	895690	896979	+	0	euNOG04530	meNOG08037	0	0	0	0	td_s9c87g0
1	EBT_Dama_CARB_P5G2_SP6_1273975.ab1	jgi|Dappu1|219465|estExt_Genewise1.C_2620012	219465	98.43	127	2	0	171	551	15	141	3e-67	250	JGI_V11_219465	estExt_Genewise1.C_2620012	NCBI_GNO_148953	Omcl76	Omcl76,25	ARP1_G996	ARP1_G996	dead box atp-dependent rna helicase	scaffold_262	9245	12456	+	KOG0329	KOG0329	meNOG04141	EC:3.6.1.3	3.6.1.3	Adenosinetriphosphatase. Purine metabolism,ATP-dependent RNA helicase	GO:0005524/F:ATP binding,GO:0008026/F:ATP-dependent helicase activity,GO:0003676/F:nucleic acid binding,GO:0004386/F:helicase activity	0
1	EBT_Dama_Fish_P1D12_SP6_1276507.ab1	jgi|Dappu1|300212|PASA_GEN_1000020	300212	99.17	120	1	0	69	428	1	120	7e-67	248	JGI_V11_300212	PASA_GEN_1000020	NCBI_GNO_176103	0	0	ARP1_G1051	ARP1_G1051	60S ribosomal protein L17	scaffold_10	307532	308784	+	KOG3353	KOG3353	meNOG17500	0	0	60S ribosomal protein L22	GO:0003735/F:structural constituent of ribosome,GO:0005622/C:intracellular,GO:0005840/C:ribosome,GO:0006412/P:protein biosynthesis,GO:0015934/C:large ribosomal subunit	0
1	EBT_Dama_CARB_P5H10_SP6_1274040.ab1	jgi|Dappu1|65262|e_gw1.211.23.1	65262	94.4	125	7	0	20	394	860	984	8e-67	248	JGI_V11_65262	e_gw1.211.23.1	NCBI_GNO_164903	Omcl257	Omcl257,10	ARP1_G418	ARP1_G418	Calcium-transporting ATPase sarcoplasmic/endoplasmic reticulum type.	scaffold_211	88693	92786	+	KOG0202	KOG0202	meNOG04670	0	0	Ca2+ transporting ATPase	GO:0005524/F:ATP binding,GO:0006812/P:cation transport,GO:0015662/F:ATPase activity. coupled to transmembrane movement of ions. phosphorylative mechanism,GO:0016020/C:membrane,GO:0005388/F:calcium-transporting ATPase activity,GO:0006816/P:calcium ion transport,GO:0016021/C:integral to membrane,GO:0003824/F:catalytic activity,GO:0008152/P:metabolism,GO:0016820/F:hydrolase activity. acting on acid …	0
1	EBT_Dama_Fish_P2H3_SP6_1276535.ab1	jgi|Dappu1|194691|estExt_Genewise1Plus.C_130278	194691	83.33	126	21	0	122	499	78	203	8e-67	207	JGI_V11_194691	estExt_Genewise1Plus.C_130278	NCBI_GNO_444134	Omcl2515	Omcl2515,2	ARP1_G2533	ARP1_G2533	candidate tumor suppressor protein	scaffold_13	1148973	1150349	+	KOG0776	KOG0776	meNOG12210	0	0	Geranylgeranyl pyrophosphate synthase/Polyprenyl synthetase	0	td_s3c162g1
1	EBT_Dama_Fish_P5E9_SP6_1277397.ab1	jgi|Dappu1|304661|PASA_GEN_0300127	304661	93.65	126	8	0	18	395	3014	3139	8e-67	248	JGI_V11_304661	PASA_GEN_0300127	NCBI_GNO_378033	Omcl952	0	ARP1_G5872	ARP1_G5872	Retinoid- and fatty-acid binding protein CG11064-PA	scaffold_3	787203	800704	+	KOG4338	KOG1216,KOG4338	meNOG23858	0	0	Predicted lipoprotein	GO:0005319/F:lipid transporter activity,GO:0006869/P:lipid transport	0
1	EBT_Dama_Past_P3H5_SP6_1276167.ab1	jgi|Dappu1|49817|e_gw1.20.97.1	49817	75.82	153	35	1	30	482	3	155	3e-66	247	JGI_V11_49817	e_gw1.20.97.1	NCBI_GNO_706203	0	0	ARP1_G2184	ARP1_G2184	mitochondrial succinate dehydrogenase cytochrome b subunit	scaffold_20	1412367	1412947	+	KOG0449	KOG0449	meNOG19057	EC:1.3.5.1	1.3.5.1	Succinate dehydrogenase (ubiquinone). Citrate cycle (TCA cycle),Succinate dehydrogenase (ubiquinone). Oxidative phosphorylation,Succinate dehydrogenase. cytochrome b subunit	GO:0000104/F:succinate dehydrogenase activity,GO:0006099/P:tricarboxylic acid cycle,GO:0006118/P:electron transport,GO:0016020/C:membrane	0
1	EBT_Dama_Carb_P8A7_T7_1308887.ab1	jgi|Dappu1|99081|fgenesh1_pg.C_scaffold_11000010	99081	98.35	121	2	0	20	382	787	907	4e-66	246	JGI_V11_99081	fgenesh1_pg.C_scaffold_11000010	NCBI_GNO_144114	Omcl117	Omcl117,19	ARP1_G1093	ARP1_G1093	alpha actinin CG4376-PB	scaffold_11	44199	58288	+	KOG0035	KOG0035	meNOG04912	0	0	Ca2+-binding actin-bundling protein (actinin). alpha chain (EF-Hand protein superfamily)	GO:0003779/F:actin binding,GO:0005509/F:calcium ion binding	td_s1c12g0
1	EBT_Dama_CARB_P7B10_SP6_1274242.ab1	jgi|Dappu1|306525|PASA_GEN_0500209	306525	96.09	128	5	0	527	144	367	494	5e-66	246	JGI_V11_306525	PASA_GEN_0500209	NCBI_GNO_656053	Omcl76	Omcl76,25	ARP1_G1503	ARP1_G1503	dead box atp-dependent rna helicase	scaffold_5	1167906	1170530	-	KOG0332	KOG0332	meNOG04803	EC:3.6.1.-	0	In phosphorous-containing anhydrides. Starch and sucrose metabolism,In phosphorous-containing anhydrides. Folate biosynthesis,ATP-dependent RNA helicase	GO:0005524/F:ATP binding,GO:0008026/F:ATP-dependent helicase activity,GO:0003676/F:nucleic acid binding,GO:0004386/F:helicase activity	0
1	EBT_Dama_Past_P5F2_SP6_1276333.ab1	jgi|Dappu1|299958|PASA_GEN_0100215	299958	96.72	122	4	0	21	386	341	462	6e-66	244	JGI_V11_299958	PASA_GEN_0100215	NCBI_GNO_2228013	0	0	ARP1_G1662	ARP1_G1662	Probable citrate synthase 2	scaffold_1	3773711	3776413	+	KOG2617	KOG2617	meNOG04843	0	2.3.3.1	Citrate synthase	GO:0006092/P:main pathways of carbohydrate metabolism,GO:0046912/F:transferase activity. transferring acyl groups. acyl groups converted into alkyl on transfer,GO:0004108/F:citrate (Si)-synthase activity,GO:0005737/C:cytoplasm,GO:0006099/P:tricarboxylic acid cycle	0
1	EBT_Dama_CAR_P4G1_SP6_1274387.ab1	jgi|Dappu1|303663|PASA_GEN_2300015	303663	94.21	121	7	0	88	450	36	156	6e-66	245	JGI_V11_303663	PASA_GEN_2300015	NCBI_GNO_86233	Omcl16	Omcl16,58	ARP1_G107	ARP1_G107	0	scaffold_23	321536	322410	+	0	0	0	0	0	0	0	td_s3c30g6
1	EBT_Dama_Past_P3C10_SP6_1276202.ab1	jgi|Dappu1|319620|NCBI_GNO_3000101	319620	64.41	177	63	1	549	19	62	213	8e-66	245	JGI_V11_319620	NCBI_GNO_3000101	NCBI_GNO_216304	Omcl1862	Omcl1862,2	ARP1_G5697	ARP1_G5697	conserved hypothetical protein	scaffold_30	614865	616474	-	KOG1716	KOG1716,KOG4393	meNOG18359	0	0	Dual specificity phosphatase	GO:0006470/P:protein amino acid dephosphorylation,GO:0008138/F:protein tyrosine/serine/threonine phosphatase activity,GO:0004721/F:phosphoprotein phosphatase activity,GO:0004730/F:pseudouridylate synthase activity,GO:0008033/P:tRNA processing,GO:0004725/F:protein tyrosine phosphatase activity	0
1	EBT_Dama_Fish_P1G9_SP6_1276486.ab1	jgi|Dappu1|223051|estExt_fgenesh1_pg.C_130089	223051	95.2	125	6	0	392	18	1	125	1e-65	244	JGI_V11_223051	estExt_fgenesh1_pg.C_130089	NCBI_GNO_188133	Omcl152	0	ARP1_G2277	ARP1_G2277	conserved hypothetical protein	scaffold_13	505815	507188	+	0	euNOG05424	meNOG13303	0	0	0	0	0
1	EBT_Dama_Past_P4E1_SP6_1276228.ab1	jgi|Dappu1|304661|PASA_GEN_0300127	304661	92.41	145	11	0	452	18	2865	3009	2e-65	244	JGI_V11_304661	PASA_GEN_0300127	NCBI_GNO_378033	Omcl952	0	ARP1_G5872	ARP1_G5872	Retinoid- and fatty-acid binding protein CG11064-PA	scaffold_3	787203	800704	+	KOG4338	KOG1216,KOG4338	meNOG23858	0	0	Predicted lipoprotein	GO:0005319/F:lipid transporter activity,GO:0006869/P:lipid transport	0
1	EBT_Dama_Fish_P5B8_SP6_1277386.ab1	jgi|Dappu1|301516|PASA_GEN_13800017	301516	100	141	0	0	442	20	1	141	4e-65	243	JGI_V11_301516	PASA_GEN_13800017	NCBI_GNO_168763	0	0	ARP1_G1071	ARP1_G1071	40S ribosomal protein S5	scaffold_138	306175	307605	+	KOG3291	KOG3291	meNOG17247	0	0	Ribosomal protein S7	GO:0003735/F:structural constituent of ribosome,GO:0005622/C:intracellular,GO:0005840/C:ribosome,GO:0006412/P:protein biosynthesis,GO:0015935/C:small ribosomal subunit	0
1	EBT_Dama_Past_P1H8_SP6_1274585.ab1	jgi|Dappu1|302274|PASA_GEN_1700013	302274	100	121	0	0	71	433	1	121	7e-65	241	JGI_V11_302274	PASA_GEN_1700013	NCBI_GNO_140173	Omcl1641	Omcl1641,2	ARP1_G2117	ARP1_G2117	60S ribosomal protein L11	scaffold_17	392947	394534	-	KOG0397	KOG0397	meNOG17492	0	0	60S ribosomal protein L11	GO:0003735/F:structural constituent of ribosome,GO:0005622/C:intracellular,GO:0005840/C:ribosome,GO:0006412/P:protein biosynthesis	0
1	EBT_Dama_CARB_P7C7_SP6_1274219.ab1	jgi|Dappu1|302752|PASA_GEN_18700028	302752	94.17	120	7	0	32	391	51	170	7e-65	242	JGI_V11_302752	PASA_GEN_18700028	NCBI_GNO_204863	Omcl16	Omcl16,58	ARP1_G107	ARP1_G107	0	scaffold_187	29615	30388	+	0	0	0	0	0	0	0	td_s7c2g4
1	EBT_Dama_Fish_P2A1_SP6_1276512.ab1	jgi|Dappu1|48931|e_gw1.17.374.1	48931	90.76	119	10	1	373	20	1	119	8e-65	241	JGI_V11_48931	e_gw1.17.374.1	NCBI_GNO_472173	0	0	ARP1_G3714	ARP1_G3714	conserved hypothetical protein	scaffold_17	840868	841433	-	0	euNOG07199	meNOG14866	0	0	0	0	0
1	EBT_Dama_Past_P1C1_SP6_1274524.ab1	jgi|Dappu1|306867|PASA_GEN_5500001	306867	94.4	125	7	0	16	390	92	216	1e-64	240	JGI_V11_306867	PASA_GEN_5500001	NCBI_GNO_443	0	0	ARP1_G4340	ARP1_G4340	proteasome subunit beta type 6,9	scaffold_55	38679	39857	+	KOG0174	KOG0174	meNOG15208	EC:3.4.25.1	0	Proteasome endopeptidase complex. ,20S proteasome. regulatory subunit beta type PSMB6/PSMB9/PRE3	GO:0004175/F:endopeptidase activity,GO:0005839/C:proteasome core complex (sensu Eukaryota),GO:0006511/P:ubiquitin-dependent protein catabolism,GO:0004298/F:threonine endopeptidase activity	0
1	EBT_Dama_Fish_P1G1_SP6_909797.ab1	jgi|Dappu1|326065|NCBI_GNO_7600007	326065	70.7	215	60	5	22	657	39	245	1e-64	242	JGI_V11_326065	NCBI_GNO_7600007	NCBI_GNO_326543	Omcl2221	Omcl2221,2	ARP1_G12960	ARP1_G12960	0	scaffold_76	23623	25010	+	0	0	0	0	0	0	0	td_s6c2g2
1	EBT_Dama_Fish_P4D3_SP6_1277252.ab1	jgi|Dappu1|300691|PASA_GEN_10900005	300691	97.6	125	3	0	115	489	1	125	2e-64	240	JGI_V11_300691	PASA_GEN_10900005	NCBI_GNO_208673	0	0	ARP1_G4070	ARP1_G4070	40S ribosomal protein S18	scaffold_109	350122	351094	-	KOG3311	KOG3311	meNOG18531	0	0	Ribosomal protein S18	GO:0003723/F:RNA binding,GO:0003735/F:structural constituent of ribosome,GO:0005622/C:intracellular,GO:0005840/C:ribosome,GO:0006412/P:protein biosynthesis	0
1	EBT_Dama_Past_P1C1_SP6_1277263.ab1	jgi|Dappu1|306867|PASA_GEN_5500001	306867	95.9	122	5	0	16	381	92	213	2e-64	239	JGI_V11_306867	PASA_GEN_5500001	NCBI_GNO_443	0	0	ARP1_G4340	ARP1_G4340	proteasome subunit beta type 6,9	scaffold_55	38679	39857	+	KOG0174	KOG0174	meNOG15208	EC:3.4.25.1	0	Proteasome endopeptidase complex. ,20S proteasome. regulatory subunit beta type PSMB6/PSMB9/PRE3	GO:0004175/F:endopeptidase activity,GO:0005839/C:proteasome core complex (sensu Eukaryota),GO:0006511/P:ubiquitin-dependent protein catabolism,GO:0004298/F:threonine endopeptidase activity	0
1	EBT_Dama_CARB_P6E5_SP6_1275358.ab1	jgi|Dappu1|313764|NCBI_GNO_1000002	313764	92.31	143	11	0	34	462	1293	1435	2e-64	240	JGI_V11_313764	NCBI_GNO_1000002	NCBI_GNO_130104	Omcl561	Omcl561,5	ARP1_G12836	ARP1_G12836	0	scaffold_10	4461	10037	-	KOG4338	KOG4338	meNOG23504	0	0	Predicted lipoprotein	GO:0005319/F:lipid transporter activity,GO:0006869/P:lipid transport	0
1	EBT_Dama_Past_P2G9_SP6_1274784.ab1	jgi|Dappu1|231855|estExt_fgenesh1_kg.C_2280001	231855	82.35	136	24	0	23	430	45	180	3e-64	239	JGI_V11_231855	estExt_fgenesh1_kg.C_2280001	NCBI_GNO_78923	0	0	ARP1_G6703	ARP1_G6703	1-Cys peroxiredoxin	scaffold_228	29688	30944	-	KOG0854	KOG0854	meNOG14742	0	1.11.1.7	Alkyl hydroperoxide reductase. thiol specific antioxidant and related enzymes	0	0
1	EBT_Dama_Fish_P3C11_SP6_1276690.ab1	jgi|Dappu1|299571|BDE_e_gw1.52.57.1	299571	91.8	122	10	0	8	373	88	209	3e-64	240	JGI_V11_299571	BDE_e_gw1.52.57.1	NCBI_GNO_538424	Omcl12	Omcl12,63	ARP1_G2331	ARP1_G2331	trypsin-like serine protease	scaffold_52	644871	646202	-	KOG3627	KOG3627	meNOG23374	0	0	Trypsin	GO:0004295/F:trypsin activity,GO:0006508/P:proteolysis and peptidolysis,GO:0004263/F:chymotrypsin activity	td_s2c67g3
1	EBT_Dama_Past_P1B8_SP6_1274579.ab1	jgi|Dappu1|304192|PASA_GEN_2600026	304192	91.06	123	11	0	386	18	1	123	5e-64	239	JGI_V11_304192	PASA_GEN_2600026	NCBI_GNO_336263	0	0	ARP1_G3764	ARP1_G3764	programmed cell death protein	scaffold_26	1129738	1130971	-	KOG0037	KOG0037	meNOG18372	0	0	Ca2+-binding protein. EF-Hand protein superfamily	GO:0005509/F:calcium ion binding	0
1	EBT_Dama_Fish_P3F9_SP6_1276677.ab1	jgi|Dappu1|204206|estExt_Genewise1Plus.C_1990002	204206	89.15	129	13	1	2	385	35	163	8e-64	238	JGI_V11_204206	estExt_Genewise1Plus.C_1990002	NCBI_GNO_186884	Omcl1125	Omcl1125,3	ARP1_G1757	ARP1_G1757	FK506-binding protein FKBP59 CG4535-PA	scaffold_199	10491	13001	-	KOG0543	KOG0543	meNOG06327	0	0	FKBP-type peptidyl-prolyl cis-trans isomerase	GO:0006457/P:protein folding	0
1	EBT_Dama_Fish_P2H10_SP6_1276591.ab1	jgi|Dappu1|300259|PASA_GEN_1000076	300259	94.92	118	6	0	359	6	270	387	8e-64	237	JGI_V11_300259	PASA_GEN_1000076	NCBI_GNO_490103	Omcl473	Omcl473,6	ARP1_G264	ARP1_G264	Elongation factor 1-alpha	scaffold_10	881596	884715	+	KOG0052	KOG0052	meNOG05470	0	0	Translation elongation factor EF-1 alpha/Tu	GO:0005525/F:GTP binding,GO:0006412/P:protein biosynthesis,GO:0003746/F:translation elongation factor activity,GO:0005737/C:cytoplasm,GO:0006414/P:translational elongation	0
1	EBT_Dama_Fish_P5G6_SP6_1277375.ab1	jgi|Dappu1|231875|estExt_fgenesh1_kg.C_2620005	231875	97.52	121	3	0	76	438	1	121	1e-63	237	JGI_V11_231875	estExt_fgenesh1_kg.C_2620005	NCBI_GNO_182953	Omcl1883	Omcl1883,2	ARP1_G902	ARP1_G902	60S ribosomal protein L9	scaffold_262	32464	33562	+	KOG3255	KOG3255	meNOG17575	0	0	60S ribosomal protein L9	GO:0003735/F:structural constituent of ribosome,GO:0005622/C:intracellular,GO:0005840/C:ribosome,GO:0006412/P:protein biosynthesis	0
1	EBT_Dama_Past_P4G10_SP6_1276302.ab1	jgi|Dappu1|303725|PASA_GEN_2300085	303725	89.6	125	12	1	18	389	102	226	1e-63	238	JGI_V11_303725	PASA_GEN_2300085	NCBI_GNO_160234	Omcl16	Omcl16,58	ARP1_G107	ARP1_G107	0	scaffold_23	317396	318861	+	0	0	0	0	0	0	0	td_s3c30g3
1	EBT_Dama_Past_P4C7_SP6_1276274.ab1	jgi|Dappu1|308688|PASA_GEN_8300063	308688	79.35	155	32	0	477	13	362	516	1e-63	238	JGI_V11_308688	PASA_GEN_8300063	NCBI_GNO_118584	0	0	ARP1_G5123	ARP1_G5123	gmp synthase	scaffold_83	242039	245234	-	KOG1622	KOG1622	meNOG04700	EC:6.3.5.2	6.3.5.2	GMP synthase (glutamine-hydrolysing). Glutamate metabolism,GMP synthase (glutamine-hydrolysing). Purine metabolism,GMP synthase	GO:0003824/F:catalytic activity,GO:0003922/F:GMP synthase (glutamine-hydrolyzing) activity,GO:0005524/F:ATP binding,GO:0006164/P:purine nucleotide biosynthesis,GO:0006177/P:GMP biosynthesis,GO:0009058/P:biosynthesis	0
1	EBT_Dama_Past_P2D2_SP6_1274725.ab1	jgi|Dappu1|302483|PASA_GEN_17400032	302483	97.5	120	3	0	39	398	64	183	3e-63	236	JGI_V11_302483	PASA_GEN_17400032	NCBI_GNO_270843	Omcl394	0	ARP1_G2703	ARP1_G2703	conserved hypothetical protein	scaffold_174	102599	104927	-	KOG3833	KOG3833	meNOG04342	0	0	Uncharacterized conserved protein. contains RtcB domain	GO:0005554/F:molecular function unknown	0
1	EBT_Dama_Fish_P3G9_SP6_1276678.ab1	jgi|Dappu1|308832|PASA_GEN_8700035	308832	100	99	0	0	158	454	182	280	9e-63	199	JGI_V11_308832	PASA_GEN_8700035	NCBI_GNO_578593	0	0	ARP1_G1722	ARP1_G1722	transport protein Sec61 subunit alpha 2	scaffold_87	477280	479579	+	KOG1373	KOG1373	meNOG05096	0	0	Transport protein Sec61. alpha subunit	GO:0009306/P:protein secretion,GO:0015450/F:protein translocase activity,GO:0016020/C:membrane	0
1	EBT_Dama_CARB_P5D6_SP6_1274004.ab1	jgi|Dappu1|307787|PASA_GEN_0700068	307787	70.65	92	26	1	346	74	117	208	1e-62	142	JGI_V11_307787	PASA_GEN_0700068	NCBI_GNO_912073	0	0	0	0	0	scaffold_7	1613173	1615042	+	KOG1695	KOG1695	meNOG18109	EC:5.3.99.2	2.5.1.18 , 5.3.99.2	Prostaglandin-D synthase. Prostaglandin and leukotriene metabolism,Glutathione S-transferase	0	0
1	EBT_Dama_FISH_P1G5_T7_1308974.ab1	jgi|Dappu1|300650|PASA_GEN_106900001	300650	96.74	92	3	0	17	292	120	211	2e-62	187	JGI_V11_300650	PASA_GEN_106900001	NCBI_GNO_17213	0	0	ARP1_G5258	ARP1_G5258	40S ribosomal protein S4	scaffold_1069	2932	4365	+	KOG0378	KOG0378	meNOG05617	0	0	40S ribosomal protein S4	GO:0003735/F:structural constituent of ribosome,GO:0005622/C:intracellular,GO:0005840/C:ribosome,GO:0006412/P:protein biosynthesis,GO:0003723/F:RNA binding	0
1	EBT_Dama_FISH_P4D8_T7_1308968.ab1	jgi|Dappu1|301437|PASA_GEN_13200003	301437	90.24	123	12	0	30	398	404	526	5e-62	233	JGI_V11_301437	PASA_GEN_13200003	NCBI_GNO_286743	0	0	ARP1_G3319	ARP1_G3319	Nasonia vitripennis hypothetical protein	scaffold_132	26890	29549	+	KOG2597	KOG2597	meNOG04926	EC:3.4.14.-	0	Dipeptidyl-peptidases and tripeptidyl-peptidases. ,Predicted aminopeptidase of the M17 family	GO:0004177/F:aminopeptidase activity,GO:0005622/C:intracellular,GO:0006508/P:proteolysis and peptidolysis	0
1	EBT_Dama_Past_P4A5_T7_1308896.ab1	jgi|Dappu1|299626|JAA_fgenesh1_pg.C_scaffold_1000507	299626	89.76	127	13	1	206	586	1	126	9e-62	232	JGI_V11_299626	JAA_fgenesh1_pg.C_scaffold_1000507	NCBI_GNO_1876013	0	0	0	0	0	scaffold_1	2946645	2961376	-	0	euNOG08520	meNOG20859	0	0	0	0	0
1	EBT_Dama_Fish_P5H10_SP6_1277408.ab1	jgi|Dappu1|299872|PASA_GEN_0100106	299872	94.55	110	6	0	349	20	17	126	1e-61	230	JGI_V11_299872	PASA_GEN_0100106	NCBI_GNO_1222013	0	0	ARP1_G2270	ARP1_G2270	Der1-like domain family member 1	scaffold_1	2070401	2072005	-	KOG0858	KOG0858	meNOG12564	0	0	Predicted membrane protein	0	0
1	EBT_Dama_CARB_P7E3_SP6_1274189.ab1	jgi|Dappu1|303730|PASA_GEN_2300092	303730	97.37	114	3	0	359	18	88	201	1e-61	230	JGI_V11_303730	PASA_GEN_2300092	NCBI_GNO_162233	Omcl188	Omcl188,14	ARP1_G4708	ARP1_G4708	sodium-dependent phosphate transporter	scaffold_23	427969	431232	-	KOG2532	KOG2532	meNOG23623	0	0	Permease of the major facilitator superfamily	GO:0005215/F:transporter activity,GO:0006810/P:transport,GO:0016021/C:integral to membrane	td_s3c60g1
0	EBT_Dama_Past_P4B2_T7_1309036.ab1	jgi|Dappu1|318420|NCBI_GNO_2400246	318420	93.22	118	8	0	17	370	1433	1550	1e-61	232	JGI_V11_318420	NCBI_GNO_2400246	NCBI_GNO_486244	Omcl561	Omcl561,5	ARP1_G12836	ARP1_G12836	0	scaffold_24	1295880	1301682	+	KOG4338	KOG4338	meNOG23504	0	0	Predicted lipoprotein	GO:0005319/F:lipid transporter activity,GO:0006869/P:lipid transport	td_s4c159g0
1	EBT_Dama_Fish_P1G4_SP6_1276446.ab1	jgi|Dappu1|96311|fgenesh1_pg.C_scaffold_4000427	96311	85.61	132	19	0	28	423	149	280	2e-61	230	JGI_V11_96311	fgenesh1_pg.C_scaffold_4000427	NCBI_GNO_914044	Omcl243	Omcl243,11	ARP1_G1829	ARP1_G1829	0	scaffold_4	2366641	2368355	+	KOG3378	0	0	0	0	Globins and related hemoproteins	GO:0005488/F:binding,GO:0006810/P:transport,GO:0005833/C:hemoglobin complex,GO:0015671/P:oxygen transport,GO:0019825/F:oxygen binding	td_s4c452g0
1	EBT_Dama_CARB_P6G8_SP6_1275384.ab1	jgi|Dappu1|309281|PASA_GEN_9500003	309281	99.18	122	1	0	53	418	1	122	2e-61	230	JGI_V11_309281	PASA_GEN_9500003	NCBI_GNO_408623	Omcl1171	Omcl1171,3	ARP1_G1655	ARP1_G1655	atp synthase alpha subunit mitochondrial	scaffold_95	226965	230206	-	KOG1353	KOG1353	meNOG04608	EC:3.6.3.14	3.6.3.14	H(+)-transporting two-sector ATPase. ATP synthesis,H(+)-transporting two-sector ATPase. Flagellar assembly,H(+)-transporting two-sector ATPase. Type III secretion system,F0F1-type ATP synthase. alpha subunit	GO:0005524/F:ATP binding,GO:0015986/P:ATP synthesis coupled proton transport,GO:0016469/C:proton-transporting two-sector ATPase complex,GO:0046933/F:hydrogen-transporting ATP synthase activity. rotational mechanism,GO:0046961/F:hydrogen-transporting ATPase activity. rotational mechanism,GO:0006754/P:ATP biosynthesis,GO:0016820/F:hydrolase activity. acting on acid anhydrides. catalyzing transmembr…	0
0	EBT_Dama_Past_P1H3_SP6_1274545.ab1	jgi|Dappu1|309226|PASA_GEN_9100049	309226	75.72	173	40	2	19	531	1119	1291	4e-61	229	JGI_V11_309226	PASA_GEN_9100049	NCBI_GNO_404614	Omcl1290	Omcl1290,3	0	0	0	scaffold_91	461740	467354	-	KOG0161	KOG0161	meNOG06328	0	0	Myosin class II heavy chain	0	0
1	EBT_Dama_Past_P4C3_SP6_1276242.ab1	jgi|Dappu1|307788|PASA_GEN_0700069	307788	99.14	116	1	0	38	385	39	154	5e-61	228	JGI_V11_307788	PASA_GEN_0700069	NCBI_GNO_918073	Omcl1660	Omcl1660,2	ARP1_G6450	ARP1_G6450	40S ribosomal protein S16	scaffold_7	1617273	1618842	-	KOG1753	KOG1753	meNOG18688	0	0	40S ribosomal protein S16	GO:0003735/F:structural constituent of ribosome,GO:0005622/C:intracellular,GO:0005840/C:ribosome,GO:0006412/P:protein biosynthesis	0
1	EBT_Dama_Fish_P4C9_SP6_1277299.ab1	jgi|Dappu1|230667|estExt_fgenesh1_kg.C_140024	230667	99.16	119	1	0	82	438	1	119	7e-61	228	JGI_V11_230667	estExt_fgenesh1_kg.C_140024	NCBI_GNO_636143	Omcl2662	Omcl2662,2	ARP1_G853	ARP1_G853	40S ribosomal protein S7	scaffold_14	1549203	1550164	+	KOG3320	KOG3320	meNOG17513	0	0	40S ribosomal protein S7	GO:0003735/F:structural constituent of ribosome,GO:0005622/C:intracellular,GO:0005840/C:ribosome,GO:0006412/P:protein biosynthesis	0
1	EBT_Dama_Past_P5H4_T7_1308903.ab1	jgi|Dappu1|230277|estExt_fgenesh1_kg.C_30085	230277	97.46	118	3	0	71	424	1	118	1e-60	229	JGI_V11_230277	estExt_fgenesh1_kg.C_30085	NCBI_GNO_1796033	0	0	ARP1_G1219	ARP1_G1219	60S ribosomal protein L36	scaffold_3	3368954	3369768	-	KOG3452	KOG3452	meNOG20732	0	0	60S ribosomal protein L36	GO:0003735/F:structural constituent of ribosome,GO:0005622/C:intracellular,GO:0005840/C:ribosome,GO:0006412/P:protein biosynthesis	0
1	EBT_Dama_Past_P2H10_T7_1309021.ab1	jgi|Dappu1|68047|e_gw1.1321.6.1	68047	84.68	124	19	0	29	400	19	142	2e-60	228	JGI_V11_68047	e_gw1.1321.6.1	NCBI_GNO_91243	Omcl746	Omcl746,4	ARP1_G10056	ARP1_G10056	0	scaffold_1321	3809	4415	+	KOG1651	KOG1651	meNOG16532	EC:1.11.1.9	1.11.1.9	Glutathione peroxidase. Glutathione metabolism,Glutathione peroxidase	GO:0004602/F:glutathione peroxidase activity,GO:0006979/P:response to oxidative stress	0
1	EBT_Dama_Past_P5B3_SP6_1276337.ab1	jgi|Dappu1|227345|estExt_fgenesh1_pg.C_750020	227345	98.23	113	2	0	20	358	35	147	2e-60	226	JGI_V11_227345	estExt_fgenesh1_pg.C_750020	NCBI_GNO_74544	Omcl883	Omcl883,4	ARP1_G3998	ARP1_G3998	rotated abdomen CG6097-PA	scaffold_75	102758	106455	-	KOG3359	KOG3359	meNOG05979	EC:2.4.1.109	0	Dolichyl-phosphate-mannose--protein mannosyltransferase. ,Dolichyl-phosphate-mannose:protein O-mannosyl transferase	GO:0000030/F:mannosyltransferase activity,GO:0006493/P:O-linked glycosylation,GO:0016020/C:membrane	td_s5c5g3
0	EBT_Dama_FISH_P2A5_T7_1308988.ab1	jgi|Dappu1|318420|NCBI_GNO_2400246	318420	94.74	114	6	0	30	371	1437	1550	2e-60	227	JGI_V11_318420	NCBI_GNO_2400246	NCBI_GNO_486244	Omcl561	Omcl561,5	ARP1_G12836	ARP1_G12836	0	scaffold_24	1295880	1301682	+	KOG4338	KOG4338	meNOG23504	0	0	Predicted lipoprotein	GO:0005319/F:lipid transporter activity,GO:0006869/P:lipid transport	td_s4c159g0
1	EBT_Dama_CARB_P6B4_SP6_1275347.ab1	jgi|Dappu1|68047|e_gw1.1321.6.1	68047	83.87	124	20	0	29	400	19	142	3e-60	227	JGI_V11_68047	e_gw1.1321.6.1	NCBI_GNO_91243	Omcl746	Omcl746,4	ARP1_G10056	ARP1_G10056	0	scaffold_1321	3809	4415	+	KOG1651	KOG1651	meNOG16532	EC:1.11.1.9	1.11.1.9	Glutathione peroxidase. Glutathione metabolism,Glutathione peroxidase	GO:0004602/F:glutathione peroxidase activity,GO:0006979/P:response to oxidative stress	0
1	EBT_Dama_CARB_P5C6_SP6_1274003.ab1	jgi|Dappu1|230663|estExt_fgenesh1_kg.C_140020	230663	100	125	0	0	85	459	289	413	8e-60	225	JGI_V11_230663	estExt_fgenesh1_kg.C_140020	NCBI_GNO_536143	Omcl76	Omcl76,25	ARP1_G1117	ARP1_G1117	eukaryotic translation initiation factor 4A	scaffold_14	1410572	1414064	+	KOG0327	KOG0327	meNOG04571	0	0	Translation initiation factor 4F. helicase subunit (eIF-4A) and related helicases	GO:0003676/F:nucleic acid binding,GO:0005524/F:ATP binding,GO:0008026/F:ATP-dependent helicase activity,GO:0004386/F:helicase activity	0
1	EBT_Dama_CARB_P1A5_SP6_1273705.ab1	jgi|Dappu1|53060|e_gw1.33.87.1	53060	92.73	110	8	0	349	20	143	252	9e-60	224	JGI_V11_53060	e_gw1.33.87.1	NCBI_GNO_80333	Omcl1877	Omcl1877,2	0	0	0	scaffold_33	105590	108411	+	KOG2931	KOG2931	meNOG11343	0	0	Differentiation-related gene 1 protein (NDR1 protein). related proteins	GO:0030154/P:cell differentiation	0
1	EBT_Dama_Fish_P2A6_SP6_1276552.ab1	jgi|Dappu1|220904|estExt_fgenesh1_pg.C_30373	220904	98.13	107	2	0	338	18	24	130	2e-59	223	JGI_V11_220904	estExt_fgenesh1_pg.C_30373	NCBI_GNO_768034	Omcl272	0	ARP1_G139	ARP1_G139	tubulin alpha-1 chain	scaffold_3	2193933	2196163	-	KOG1376	KOG1376	meNOG04198	0	0	Alpha tubulin	GO:0005198/F:structural molecule activity,GO:0005874/C:microtubule,GO:0007018/P:microtubule-based movement,GO:0003924/F:GTPase activity,GO:0005525/F:GTP binding,GO:0043234/C:protein complex,GO:0051258/P:protein polymerization	td_s3c151g0
1	EBT_Dama_Fish_P3F12_SP6_1276701.ab1	jgi|Dappu1|220904|estExt_fgenesh1_pg.C_30373	220904	98.13	107	2	0	338	18	24	130	2e-59	223	JGI_V11_220904	estExt_fgenesh1_pg.C_30373	NCBI_GNO_768034	Omcl272	0	ARP1_G139	ARP1_G139	tubulin alpha-1 chain	scaffold_3	2193933	2196163	-	KOG1376	KOG1376	meNOG04198	0	0	Alpha tubulin	GO:0005198/F:structural molecule activity,GO:0005874/C:microtubule,GO:0007018/P:microtubule-based movement,GO:0003924/F:GTPase activity,GO:0005525/F:GTP binding,GO:0043234/C:protein complex,GO:0051258/P:protein polymerization	td_s3c151g0
1	EBT_Dama_Fish_P4C3_SP6_1277251.ab1	jgi|Dappu1|230994|estExt_fgenesh1_kg.C_280022	230994	94.74	114	6	0	28	369	62	175	2e-59	223	JGI_V11_230994	estExt_fgenesh1_kg.C_280022	NCBI_GNO_514283	0	0	ARP1_G4383	ARP1_G4383	Signal sequence receptor beta subunit	scaffold_28	882363	883737	+	KOG3317	KOG3317	meNOG17640	0	0	Translocon-associated complex TRAP. beta subunit	GO:0005783/C:endoplasmic reticulum,GO:0016021/C:integral to membrane	0
1	EBT_Dama_CARB_P5G1_SP6_1273967.ab1	jgi|Dappu1|222141|estExt_fgenesh1_pg.C_80158	222141	90.09	111	11	0	351	19	1	111	3e-59	223	JGI_V11_222141	estExt_fgenesh1_pg.C_80158	NCBI_GNO_588083	Omcl1965	Omcl1965,2	ARP1_G3593	ARP1_G3593	putative cytoplasmic carbonic anhydrase	scaffold_8	1005083	1007174	-	KOG0382	KOG0382	meNOG12966	EC:4.2.1.1	4.2.1.1	Carbonate dehydratase. Nitrogen metabolism,Carbonic anhydrase	GO:0004089/F:carbonate dehydratase activity,GO:0006730/P:one-carbon compound metabolism,GO:0008270/F:zinc ion binding	0
1	EBT_Dama_CARB_P6G10_SP6_1275400.ab1	jgi|Dappu1|222141|estExt_fgenesh1_pg.C_80158	222141	90.09	111	11	0	351	19	1	111	3e-59	223	JGI_V11_222141	estExt_fgenesh1_pg.C_80158	NCBI_GNO_588083	Omcl1965	Omcl1965,2	ARP1_G3593	ARP1_G3593	putative cytoplasmic carbonic anhydrase	scaffold_8	1005083	1007174	-	KOG0382	KOG0382	meNOG12966	EC:4.2.1.1	4.2.1.1	Carbonate dehydratase. Nitrogen metabolism,Carbonic anhydrase	GO:0004089/F:carbonate dehydratase activity,GO:0006730/P:one-carbon compound metabolism,GO:0008270/F:zinc ion binding	0
1	EBT_Dama_Carb_P8F9_T7_1308889.ab1	jgi|Dappu1|306294|PASA_GEN_4800018	306294	96.88	128	4	0	29	412	38	165	5e-59	222	JGI_V11_306294	PASA_GEN_4800018	NCBI_GNO_780403	0	0	ARP1_G2885	ARP1_G2885	60S ribosomal protein L12	scaffold_48	736700	737884	+	KOG0886	KOG0886	meNOG19501	0	0	40S ribosomal protein S2	GO:0003735/F:structural constituent of ribosome,GO:0005622/C:intracellular,GO:0005840/C:ribosome,GO:0006412/P:protein biosynthesis	0
1	EBT_Dama_Past_P1C5__SP6_1274556.ab1	jgi|Dappu1|299805|PASA_GEN_0100030	299805	86.61	127	16	2	384	7	1	126	8e-59	221	JGI_V11_299805	PASA_GEN_0100030	NCBI_GNO_358013	Omcl2396	Omcl2396,2	ARP1_G24488	ARP1_G24488	Putative uncharacterized protein	scaffold_1	601267	602307	+	KOG4824	KOG4824	meNOG19331	0	0	Apolipoprotein D/Lipocalin	GO:0005215/F:transporter activity,GO:0006810/P:transport,GO:0005488/F:binding	0
1	EBT_Dama_Past_P2C5_SP6_1274748.ab1	jgi|Dappu1|299805|PASA_GEN_0100030	299805	86.61	127	16	2	384	7	1	126	8e-59	221	JGI_V11_299805	PASA_GEN_0100030	NCBI_GNO_358013	Omcl2396	Omcl2396,2	ARP1_G24488	ARP1_G24488	Putative uncharacterized protein	scaffold_1	601267	602307	+	KOG4824	KOG4824	meNOG19331	0	0	Apolipoprotein D/Lipocalin	GO:0005215/F:transporter activity,GO:0006810/P:transport,GO:0005488/F:binding	0
1	EBT_Dama_Fish_P1A7_SP6_1276464.ab1	jgi|Dappu1|300850|PASA_GEN_110700002	300850	90.68	118	11	0	97	450	1	118	8e-59	221	JGI_V11_300850	PASA_GEN_110700002	NCBI_GNO_77213	0	0	ARP1_G24140	ARP1_G24140	Allergen	scaffold_1107	8886	10276	+	KOG4015	KOG4015	meNOG20420	0	0	Fatty acid-binding protein FABP	GO:0005488/F:binding,GO:0006810/P:transport,GO:0008289/F:lipid binding,GO:0005215/F:transporter activity	0
1	EBT_Dama_Past_P5B6_SP6_1276361.ab1	jgi|Dappu1|57515|e_gw1.63.48.1	57515	71.53	137	39	0	26	436	7	143	1e-58	221	JGI_V11_57515	e_gw1.63.48.1	NCBI_GNO_24483	0	0	ARP1_G4082	ARP1_G4082	NADH-ubiquinone oxidoreductase sgdh subunit	scaffold_63	86455	87035	+	KOG4632	KOG4632	meNOG19774	0	1.6.99.3	NADH:ubiquinone oxidoreductase. NDUFB5/SGDH subunit	0	0
1	EBT_Dama_CAR_P4F12_SP6_1274393.ab1	jgi|Dappu1|224365|estExt_fgenesh1_pg.C_230058	224365	97.27	110	3	0	388	59	18	127	1e-58	221	JGI_V11_224365	estExt_fgenesh1_pg.C_230058	NCBI_GNO_192234	Omcl89	Omcl89,23	ARP1_G88	ARP1_G88	pupal cuticle protein 78E	scaffold_23	393149	393836	+	0	KOG3544	meNOG26947	0	0	0	0	0
1	EBT_Dama_Fish_P2B2_SP6_909800.ab1	jgi|Dappu1|299805|PASA_GEN_0100030	299805	88.62	123	13	2	386	21	1	122	1e-58	221	JGI_V11_299805	PASA_GEN_0100030	NCBI_GNO_358013	Omcl2396	Omcl2396,2	ARP1_G24488	ARP1_G24488	Putative uncharacterized protein	scaffold_1	601267	602307	+	KOG4824	KOG4824	meNOG19331	0	0	Apolipoprotein D/Lipocalin	GO:0005215/F:transporter activity,GO:0006810/P:transport,GO:0005488/F:binding	0
1	EBT_Dama_Fish_P2B2_SP6_1276521.ab1	jgi|Dappu1|299805|PASA_GEN_0100030	299805	88.62	123	13	2	386	21	1	122	1e-58	221	JGI_V11_299805	PASA_GEN_0100030	NCBI_GNO_358013	Omcl2396	Omcl2396,2	ARP1_G24488	ARP1_G24488	Putative uncharacterized protein	scaffold_1	601267	602307	+	KOG4824	KOG4824	meNOG19331	0	0	Apolipoprotein D/Lipocalin	GO:0005215/F:transporter activity,GO:0006810/P:transport,GO:0005488/F:binding	0
1	EBT_Dama_Fish_P3E10_SP6_1276684.ab1	jgi|Dappu1|226075|estExt_fgenesh1_pg.C_470029	226075	90.35	114	11	0	17	358	1130	1243	5e-58	218	JGI_V11_226075	estExt_fgenesh1_pg.C_470029	NCBI_GNO_74404	0	0	0	0	0	scaffold_47	151558	157284	-	KOG4338	KOG4338	meNOG11212	0	0	Predicted lipoprotein	GO:0005319/F:lipid transporter activity,GO:0006869/P:lipid transport	td_s7c9g1
1	EBT_Dama_CARB_P7A6_SP6_1274209.ab1	jgi|Dappu1|96311|fgenesh1_pg.C_scaffold_4000427	96311	85.29	136	20	0	31	438	125	260	7e-58	218	JGI_V11_96311	fgenesh1_pg.C_scaffold_4000427	NCBI_GNO_914044	Omcl243	Omcl243,11	ARP1_G1829	ARP1_G1829	0	scaffold_4	2366641	2368355	+	KOG3378	0	0	0	0	Globins and related hemoproteins	GO:0005488/F:binding,GO:0006810/P:transport,GO:0005833/C:hemoglobin complex,GO:0015671/P:oxygen transport,GO:0019825/F:oxygen binding	td_s4c452g0
1	EBT_Dama_Past_P4B12_SP6_1276313.ab1	jgi|Dappu1|222780|estExt_fgenesh1_pg.C_110172	222780	99.09	110	1	0	21	350	87	196	1e-57	216	JGI_V11_222780	estExt_fgenesh1_pg.C_110172	NCBI_GNO_344114	Omcl1643	Omcl1643,2	ARP1_G1330	ARP1_G1330	eukaryotic translation initiation factor 4 gamma	scaffold_11	1218109	1221950	+	KOG0401	KOG0401	meNOG05277	0	0	Translation initiation factor 4F. ribosome/mRNA-bridging subunit (eIF-4G)	GO:0003743/F:translation initiation factor activity,GO:0006446/P:regulation of translational initiation,GO:0003723/F:RNA binding	td_s1c121g0
1	EBT_Dama_Fish_P2H9_SP6_1276583.ab1	jgi|Dappu1|303431|PASA_GEN_2100043	303431	95.38	130	6	0	433	44	79	208	2e-57	217	JGI_V11_303431	PASA_GEN_2100043	NCBI_GNO_504213	0	0	ARP1_G3628	ARP1_G3628	40S ribosomal protein S8	scaffold_21	1141971	1143658	-	KOG3283	KOG3283	meNOG07334	0	0	40S ribosomal protein S8	GO:0005622/C:intracellular	0
1	EBT_Dama_CARB_P5E12_SP6_1274053.ab1	jgi|Dappu1|221821|estExt_fgenesh1_pg.C_60414	221821	90.83	120	11	0	68	427	715	834	5e-57	215	JGI_V11_221821	estExt_fgenesh1_pg.C_60414	NCBI_GNO_1082063	Omcl533	Omcl533,5	ARP1_G534	ARP1_G534	AP-1gamma CG9113-PD	scaffold_6	1957646	1961438	-	KOG1062	KOG1062	meNOG04944	0	0	Vesicle coat complex AP-1. gamma subunit	GO:0006461/P:protein complex assembly,GO:0006886/P:intracellular protein transport,GO:0030130/C:clathrin coat of trans-Golgi network vesicle	td_s6c359g0
1	EBT_Dama_CARB_P6E2_SP6_1275334.ab1	jgi|Dappu1|227585|estExt_fgenesh1_pg.C_790031	227585	95.1	102	5	0	515	210	18	119	5e-57	203	JGI_V11_227585	estExt_fgenesh1_pg.C_790031	NCBI_GNO_98563	0	0	ARP1_G4290	ARP1_G4290	nucleolar protein NHP2	scaffold_79	211402	212178	+	KOG3167	KOG3167	meNOG19194	0	0	Box H/ACA snoRNP component. involved in ribosomal RNA pseudouridinylation	GO:0030529/C:ribonucleoprotein complex,GO:0042254/P:ribosome biogenesis and assembly	0
1	EBT_Dama_Past_P1G3_SP6_1274544.ab1	jgi|Dappu1|307182|PASA_GEN_6000017	307182	80.65	155	28	2	479	21	336	487	5e-57	216	JGI_V11_307182	PASA_GEN_6000017	NCBI_GNO_406463	Omcl99	Omcl99,21	ARP1_G3691	ARP1_G3691	brain chitinase and chia	scaffold_60	211565	214634	-	KOG2806	KOG2806	meNOG23379	EC:3.2.1.14	0	Chitinase. Aminosugars metabolism,Chitinase	GO:0008152/P:metabolism,GO:0016787/F:hydrolase activity,GO:0003824/F:catalytic activity,GO:0005975/P:carbohydrate metabolism,GO:0005576/C:extracellular region,GO:0006030/P:chitin metabolism,GO:0008061/F:chitin binding	0
1	EBT_Dama_Past_P2A11_SP6_1274794.ab1	jgi|Dappu1|307788|PASA_GEN_0700069	307788	98.17	109	2	0	59	385	1	109	5e-57	215	JGI_V11_307788	PASA_GEN_0700069	NCBI_GNO_918073	Omcl1660	Omcl1660,2	ARP1_G6450	ARP1_G6450	40S ribosomal protein S16	scaffold_7	1617273	1618842	-	KOG1753	KOG1753	meNOG18688	0	0	40S ribosomal protein S16	GO:0003735/F:structural constituent of ribosome,GO:0005622/C:intracellular,GO:0005840/C:ribosome,GO:0006412/P:protein biosynthesis	0
1	EBT_Dama_Fish_P1C11_SP6_909873.ab1	jgi|Dappu1|309746|NCBI_GNO_0100277	309746	95.45	132	6	0	413	18	114	245	2e-56	213	JGI_V11_309746	NCBI_GNO_0100277	NCBI_GNO_1162013	Omcl701	Omcl701,4	ARP1_G2394	ARP1_G2394	ATP synthase beta subunit	scaffold_1	1985595	1988385	+	KOG1350	KOG1350	meNOG04178	EC:3.6.3.14	3.6.3.14	H(+)-transporting two-sector ATPase. ATP synthesis,H(+)-transporting two-sector ATPase. Flagellar assembly,H(+)-transporting two-sector ATPase. Type III secretion system,F0F1-type ATP synthase. beta subunit	GO:0005524/F:ATP binding,GO:0015986/P:ATP synthesis coupled proton transport,GO:0016469/C:proton-transporting two-sector ATPase complex,GO:0046933/F:hydrogen-transporting ATP synthase activity. rotational mechanism,GO:0046961/F:hydrogen-transporting ATPase activity. rotational mechanism,GO:0006754/P:ATP biosynthesis,GO:0000166/F:nucleotide binding,GO:0017111/F:nucleoside-triphosphatase activity,G…	0
1	EBT_Dama_Fish_P1C11_SP6_1276498.ab1	jgi|Dappu1|309746|NCBI_GNO_0100277	309746	95.45	132	6	0	413	18	114	245	2e-56	213	JGI_V11_309746	NCBI_GNO_0100277	NCBI_GNO_1162013	Omcl701	Omcl701,4	ARP1_G2394	ARP1_G2394	ATP synthase beta subunit	scaffold_1	1985595	1988385	+	KOG1350	KOG1350	meNOG04178	EC:3.6.3.14	3.6.3.14	H(+)-transporting two-sector ATPase. ATP synthesis,H(+)-transporting two-sector ATPase. Flagellar assembly,H(+)-transporting two-sector ATPase. Type III secretion system,F0F1-type ATP synthase. beta subunit	GO:0005524/F:ATP binding,GO:0015986/P:ATP synthesis coupled proton transport,GO:0016469/C:proton-transporting two-sector ATPase complex,GO:0046933/F:hydrogen-transporting ATP synthase activity. rotational mechanism,GO:0046961/F:hydrogen-transporting ATPase activity. rotational mechanism,GO:0006754/P:ATP biosynthesis,GO:0000166/F:nucleotide binding,GO:0017111/F:nucleoside-triphosphatase activity,G…	0
1	EBT_Dama_Past_P5E7_SP6_1276372.ab1	jgi|Dappu1|302727|PASA_GEN_18400004	302727	89.6	125	13	0	30	404	175	299	4e-56	213	JGI_V11_302727	PASA_GEN_18400004	NCBI_GNO_108864	0	0	ARP1_G1289	ARP1_G1289	huntingtin interacting protein 1	scaffold_184	68248	70073	-	KOG0980	KOG0980	meNOG05191	0	0	Actin-binding protein SLA2/Huntingtin-interacting protein Hip1	GO:0003779/F:actin binding	0
1	EBT_Dama_CARB_P5C5_SP6_1273995.ab1	jgi|Dappu1|65262|e_gw1.211.23.1	65262	92.91	127	9	0	3	383	861	987	1e-55	211	JGI_V11_65262	e_gw1.211.23.1	NCBI_GNO_164903	Omcl257	Omcl257,10	ARP1_G418	ARP1_G418	Calcium-transporting ATPase sarcoplasmic/endoplasmic reticulum type.	scaffold_211	88693	92786	+	KOG0202	KOG0202	meNOG04670	0	0	Ca2+ transporting ATPase	GO:0005524/F:ATP binding,GO:0006812/P:cation transport,GO:0015662/F:ATPase activity. coupled to transmembrane movement of ions. phosphorylative mechanism,GO:0016020/C:membrane,GO:0005388/F:calcium-transporting ATPase activity,GO:0006816/P:calcium ion transport,GO:0016021/C:integral to membrane,GO:0003824/F:catalytic activity,GO:0008152/P:metabolism,GO:0016820/F:hydrolase activity. acting on acid …	0
1	EBT_Dama_Carb_P7H10_T7_1308884.ab1	jgi|Dappu1|313764|NCBI_GNO_1000002	313764	92.52	107	8	0	17	337	1433	1539	1e-55	212	JGI_V11_313764	NCBI_GNO_1000002	NCBI_GNO_130104	Omcl561	Omcl561,5	ARP1_G12836	ARP1_G12836	0	scaffold_10	4461	10037	-	KOG4338	KOG4338	meNOG23504	0	0	Predicted lipoprotein	GO:0005319/F:lipid transporter activity,GO:0006869/P:lipid transport	0
1	EBT_Dama_CARB_P8E11_SP6_1274510.ab1	jgi|Dappu1|93732|fgenesh1_kg.C_scaffold_220000001	93732	84.35	115	16	1	1	339	65	179	2e-55	209	JGI_V11_93732	fgenesh1_kg.C_scaffold_220000001	NCBI_GNO_150913	Omcl1718	Omcl1718,2	ARP1_G5076	ARP1_G5076	conserved hypothetical protein	scaffold_220	68714	70289	-	KOG2806	euNOG10322	meNOG22590	0	0	Chitinase	GO:0005576/C:extracellular region,GO:0006030/P:chitin metabolism,GO:0008061/F:chitin binding	0
1	EBT_Dama_Past_P3G9_SP6_1276198.ab1	jgi|Dappu1|213377|estExt_Genewise1.C_400070	213377	98.18	110	2	0	91	420	1	110	2e-55	210	JGI_V11_213377	estExt_Genewise1.C_400070	NCBI_GNO_584363	Omcl220	Omcl220,12	ARP1_G2584	ARP1_G2584	AGAP009694-PA	scaffold_40	255520	258230	+	KOG0363	KOG0363	meNOG04846	0	0	Chaperonin complex component. TCP-1 beta subunit (CCT2)	GO:0005515/F:protein binding,GO:0005524/F:ATP binding,GO:0044267/P:cellular protein metabolism	0
1	EBT_Dama_Fish_P4A10_SP6_1277305.ab1	jgi|Dappu1|221972|estExt_fgenesh1_pg.C_70191	221972	80.95	126	24	0	22	399	114	239	2e-55	210	JGI_V11_221972	estExt_fgenesh1_pg.C_70191	NCBI_GNO_370074	Omcl2413	Omcl2413,2	ARP1_G6981	ARP1_G6981	Inter-alpha-trypsin inhibitor heavy chain H4 precursor (P...	scaffold_7	1437405	1441162	-	KOG2353	KOG2353	meNOG07422	0	0	L-type voltage-dependent Ca2+ channel. alpha2/delta subunit	0	td_s7c103g1
1	EBT_Dama_CAR_P4F4_SP6_1274410.ab1	jgi|Dappu1|234212|SNAP_00002270	234212	97.09	103	3	0	328	20	14	116	2e-55	210	JGI_V11_234212	SNAP_00002270	NCBI_GNO_1936033	Omcl1134	Omcl1134,3	ARP1_G1656	ARP1_G1656	Protein disulfide isomerase CG6988-PA	scaffold_3	3487293	3490094	-	KOG0190	KOG0190	meNOG04075	EC:5.3.4.1	0	Protein disulfide isomerase. ,Protein disulfide isomerase (prolyl 4-hydroxylase beta subunit)	GO:0016853/F:isomerase activity,GO:0005783/C:endoplasmic reticulum,GO:0005489/F:electron transporter activity,GO:0006118/P:electron transport	0
1	EBT_Dama_CARB_P8A6_SP6_1274466.ab1	jgi|Dappu1|234212|SNAP_00002270	234212	97.09	103	3	0	328	20	14	116	2e-55	210	JGI_V11_234212	SNAP_00002270	NCBI_GNO_1936033	Omcl1134	Omcl1134,3	ARP1_G1656	ARP1_G1656	Protein disulfide isomerase CG6988-PA	scaffold_3	3487293	3490094	-	KOG0190	KOG0190	meNOG04075	EC:5.3.4.1	0	Protein disulfide isomerase. ,Protein disulfide isomerase (prolyl 4-hydroxylase beta subunit)	GO:0016853/F:isomerase activity,GO:0005783/C:endoplasmic reticulum,GO:0005489/F:electron transporter activity,GO:0006118/P:electron transport	0
1	EBT_Dama_Past_P2D9_T7_1309019.ab1	jgi|Dappu1|324231|NCBI_GNO_6000107	324231	97.14	140	4	0	215	634	1	140	2e-55	211	JGI_V11_324231	NCBI_GNO_6000107	NCBI_GNO_568463	0	0	ARP1_G3928	ARP1_G3928	glial maturation factor	scaffold_60	584695	585957	+	KOG1736	KOG1736	meNOG19705	0	0	Glia maturation factor beta	GO:0003779/F:actin binding,GO:0005622/C:intracellular	0
1	EBT_Dama_Fish_P3E9_SP6_1276676.ab1	jgi|Dappu1|230626|estExt_fgenesh1_kg.C_130009	230626	94.39	107	6	0	329	9	209	315	3e-55	209	JGI_V11_230626	estExt_fgenesh1_kg.C_130009	NCBI_GNO_292133	Omcl2200	Omcl2200,2	ARP1_G995	ARP1_G995	mitochondrial phosphate carrier protein	scaffold_13	707456	709314	-	KOG0767	KOG0767	meNOG06112	0	0	Mitochondrial phosphate carrier protein	GO:0005488/F:binding,GO:0006810/P:transport,GO:0016020/C:membrane	0
1	EBT_Dama_Past_P1G9_SP6_1274592.ab1	jgi|Dappu1|189509|estExt_fgenesh1_pm.C_1450007	189509	88.79	107	12	0	8	328	214	320	8e-55	208	JGI_V11_189509	estExt_fgenesh1_pm.C_1450007	NCBI_GNO_350773	Omcl1200	Omcl1200,3	ARP1_G3002	ARP1_G3002	supercoiling factor CG9148-PA	scaffold_145	62043	63869	+	KOG4223	KOG4223	meNOG10316	0	0	Reticulocalbin. calumenin. DNA supercoiling factor. and related Ca2+-binding proteins of the CREC family (EF-Hand protein superfamily)	GO:0005509/F:calcium ion binding	0
1	EBT_Dama_Fish_P3F10_SP6_1276685.ab1	jgi|Dappu1|231915|estExt_fgenesh1_kg.C_4220001	231915	79.07	129	26	1	8	391	5	133	9e-55	207	JGI_V11_231915	estExt_fgenesh1_kg.C_4220001	NCBI_GNO_5063	0	0	ARP1_G24685	ARP1_G24685	MPA13 allergen	scaffold_422	16589	17498	+	KOG4015	0	0	0	0	Fatty acid-binding protein FABP	GO:0005488/F:binding,GO:0006810/P:transport,GO:0008289/F:lipid binding,GO:0005215/F:transporter activity	0
1	EBT_Dama_CARB_P5G4_SP6_1273991.ab1	jgi|Dappu1|315267|NCBI_GNO_1300330	315267	70.99	131	38	0	411	19	17	147	9e-55	208	JGI_V11_315267	NCBI_GNO_1300330	NCBI_GNO_662134	Omcl99	Omcl99,21	ARP1_G9152	ARP1_G9152	0	scaffold_13	1784546	1785910	+	KOG2806	KOG2806	meNOG24003	EC:3.2.1.14	3.2.1.14	Chitinase. Aminosugars metabolism,Chitinase	GO:0008152/P:metabolism,GO:0016787/F:hydrolase activity,GO:0003824/F:catalytic activity,GO:0005975/P:carbohydrate metabolism	0
1	EBT_Dama_CARB_P7F10_SP6_1274246.ab1	jgi|Dappu1|299677|BDE_estExt_Genewise1.C_9580001	299677	92.66	109	8	0	32	358	1652	1760	1e-54	207	JGI_V11_299677	BDE_estExt_Genewise1.C_9580001	NCBI_GNO_79193	Omcl268	Omcl268,10	ARP1_G8527	ARP1_G8527	0	scaffold_958	4261	11934	+	KOG4338	KOG0441,KOG4338	meNOG11212,meNOG19961	0	0	Predicted lipoprotein	0	td_s8c1g1
1	EBT_Dama_Past_P2H11_SP6_1274801.ab1	jgi|Dappu1|302856|PASA_GEN_1900112	302856	97.01	134	4	0	414	13	313	446	1e-54	207	JGI_V11_302856	PASA_GEN_1900112	NCBI_GNO_306193	Omcl195	Omcl195,13	ARP1_G39	ARP1_G39	heat shock 70 kDa protein cognate 4	scaffold_19	687460	689981	+	KOG0101	KOG0101	meNOG04390	0	0	Molecular chaperones HSP70/HSC70. HSP70 superfamily	GO:0005524/F:ATP binding	0
1	EBT_Dama_CARB_P7G4_SP6_1274199.ab1	jgi|Dappu1|210308|estExt_Genewise1.C_160049	210308	93.33	120	8	0	375	16	622	741	2e-54	207	JGI_V11_210308	estExt_Genewise1.C_160049	NCBI_GNO_140164	Omcl701	Omcl701,4	ARP1_G2118	ARP1_G2118	glycine dehydrogenase	scaffold_16	276585	281132	-	KOG2040	KOG2040	meNOG04742	EC:1.4.4.2	1.4.4.2	Glycine dehydrogenase (decarboxylating). Glycine. serine and threonine metabolism,Glycine dehydrogenase (decarboxylating)	GO:0004375/F:glycine dehydrogenase (decarboxylating) activity,GO:0005961/C:glycine dehydrogenase complex (decarboxylating),GO:0006544/P:glycine metabolism,GO:0005524/F:ATP binding,GO:0016887/F:ATPase activity	0
1	EBT_Dama_Past_P4G1_SP6_1276230.ab1	jgi|Dappu1|302417|PASA_GEN_17100005	302417	91.74	109	9	0	30	356	530	638	2e-54	206	JGI_V11_302417	PASA_GEN_17100005	NCBI_GNO_198833	Omcl737	Omcl737,4	ARP1_G1296	ARP1_G1296	fatty acid oxidation complex subunit alpha	scaffold_171	120221	123862	+	KOG1683	KOG1683	meNOG05458	0	1.1.1.211 , 1.1.1.35 , 4.2.1.17	Hydroxyacyl-CoA dehydrogenase/enoyl-CoA hydratase	GO:0003824/F:catalytic activity,GO:0008152/P:metabolism,GO:0006631/P:fatty acid metabolism,GO:0016491/F:oxidoreductase activity	0
1	EBT_Dama_Past_P3C4_SP6_1276154.ab1	jgi|Dappu1|302417|PASA_GEN_17100005	302417	91.74	109	9	0	30	356	530	638	2e-54	206	JGI_V11_302417	PASA_GEN_17100005	NCBI_GNO_198833	Omcl737	Omcl737,4	ARP1_G1296	ARP1_G1296	fatty acid oxidation complex subunit alpha	scaffold_171	120221	123862	+	KOG1683	KOG1683	meNOG05458	0	1.1.1.211 , 1.1.1.35 , 4.2.1.17	Hydroxyacyl-CoA dehydrogenase/enoyl-CoA hydratase	GO:0003824/F:catalytic activity,GO:0008152/P:metabolism,GO:0006631/P:fatty acid metabolism,GO:0016491/F:oxidoreductase activity	0
1	EBT_Dama_Past_P4H10_SP6_1276303.ab1	jgi|Dappu1|304901|PASA_GEN_3100002	304901	80.7	114	22	0	19	360	136	249	5e-54	205	JGI_V11_304901	PASA_GEN_3100002	NCBI_GNO_88313	Omcl99	Omcl99,21	ARP1_G9152	ARP1_G9152	0	scaffold_31	264842	266861	+	KOG2806	KOG2806	meNOG06001	EC:3.2.1.14	3.2.1.14	Chitinase. Aminosugars metabolism,Chitinase	GO:0008152/P:metabolism,GO:0016787/F:hydrolase activity,GO:0003824/F:catalytic activity,GO:0005975/P:carbohydrate metabolism,GO:0005576/C:extracellular region,GO:0006030/P:chitin metabolism,GO:0008061/F:chitin binding	0
1	EBT_Dama_CARB_P6E3_SP6_1275342.ab1	jgi|Dappu1|302740|PASA_GEN_18700016	302740	97.03	101	3	0	446	144	19	119	6e-54	205	JGI_V11_302740	PASA_GEN_18700016	NCBI_GNO_242864	Omcl30	Omcl30,39	ARP1_G88	ARP1_G88	pupal cuticle protein 78E	scaffold_187	80537	81638	-	0	euNOG12745	meNOG26947	0	0	0	0	td_s7c10g14
1	EBT_Dama_CARB_P8G4_SP6_1274456.ab1	jgi|Dappu1|302740|PASA_GEN_18700016	302740	97.03	101	3	0	446	144	19	119	6e-54	205	JGI_V11_302740	PASA_GEN_18700016	NCBI_GNO_242864	Omcl30	Omcl30,39	ARP1_G88	ARP1_G88	pupal cuticle protein 78E	scaffold_187	80537	81638	-	0	euNOG12745	meNOG26947	0	0	0	0	td_s7c10g14
1	EBT_Dama_Past_P2G12_SP6_1274808.ab1	jgi|Dappu1|226068|estExt_fgenesh1_pg.C_470021	226068	87.61	113	14	0	20	358	1196	1308	2e-53	203	JGI_V11_226068	estExt_fgenesh1_pg.C_470021	NCBI_GNO_50403	Omcl268	Omcl268,10	ARP1_G8527	ARP1_G8527	0	scaffold_47	119335	127056	-	KOG0441	KOG0441,KOG4338	meNOG11212,meNOG19961	0	0	Cu2+/Zn2+ superoxide dismutase SOD1	GO:0004785/F:copper. zinc superoxide dismutase activity,GO:0006801/P:superoxide metabolism,GO:0046872/F:metal ion binding,GO:0005319/F:lipid transporter activity,GO:0006869/P:lipid transport	td_s7c6g0
1	EBT_Dama_Past_P3B12_SP6_1276217.ab1	jgi|Dappu1|301797|PASA_GEN_14700005	301797	97.94	97	2	0	308	18	1	97	2e-53	202	JGI_V11_301797	PASA_GEN_14700005	NCBI_GNO_96783	0	0	ARP1_G5554	ARP1_G5554	maintenance of killer 16 protein	scaffold_147	61361	62746	+	KOG3064	KOG3064	meNOG10355	0	0	RNA-binding nuclear protein (MAK16) containing a distinct C4 Zn-finger	0	0
1	EBT_Dama_CARB_P5E10_SP6_1274037.ab1	jgi|Dappu1|307788|PASA_GEN_0700069	307788	98.99	99	1	0	44	340	1	99	3e-53	195	JGI_V11_307788	PASA_GEN_0700069	NCBI_GNO_918073	Omcl1660	Omcl1660,2	ARP1_G6450	ARP1_G6450	40S ribosomal protein S16	scaffold_7	1617273	1618842	-	KOG1753	KOG1753	meNOG18688	0	0	40S ribosomal protein S16	GO:0003735/F:structural constituent of ribosome,GO:0005622/C:intracellular,GO:0005840/C:ribosome,GO:0006412/P:protein biosynthesis	0
1	EBT_Dama_Fish_P1H1_SP6_1276423.ab1	jgi|Dappu1|230600|estExt_fgenesh1_kg.C_120013	230600	97.06	102	3	0	18	323	33	134	5e-53	201	JGI_V11_230600	estExt_fgenesh1_kg.C_120013	NCBI_GNO_168123	0	0	ARP1_G5101	ARP1_G5101	40S ribosomal protein S23	scaffold_12	297520	298399	-	KOG1749	KOG1749	meNOG18600	0	0	40S ribosomal protein S23	GO:0003735/F:structural constituent of ribosome,GO:0006412/P:protein biosynthesis,GO:0015935/C:small ribosomal subunit,GO:0005622/C:intracellular,GO:0005840/C:ribosome	0
1	EBT_Dama_Fish_P1H1_SP6_909798.ab1	jgi|Dappu1|230600|estExt_fgenesh1_kg.C_120013	230600	97.06	102	3	0	18	323	33	134	5e-53	201	JGI_V11_230600	estExt_fgenesh1_kg.C_120013	NCBI_GNO_168123	0	0	ARP1_G5101	ARP1_G5101	40S ribosomal protein S23	scaffold_12	297520	298399	-	KOG1749	KOG1749	meNOG18600	0	0	40S ribosomal protein S23	GO:0003735/F:structural constituent of ribosome,GO:0006412/P:protein biosynthesis,GO:0015935/C:small ribosomal subunit,GO:0005622/C:intracellular,GO:0005840/C:ribosome	0
1	EBT_Dama_CARB_P6H9_SP6_1275393.ab1	jgi|Dappu1|210830|estExt_Genewise1.C_190087	210830	86.92	107	14	0	352	32	55	161	6e-53	201	JGI_V11_210830	estExt_Genewise1.C_190087	NCBI_GNO_158193	0	0	ARP1_G5100	ARP1_G5100	conserved hypothetical protein	scaffold_19	508953	509943	+	KOG1296	KOG1296	meNOG18726	0	0	Uncharacterized conserved protein	0	0
1	EBT_Dama_CARB_P7B6_SP6_1274210.ab1	jgi|Dappu1|317306|NCBI_GNO_2000124	317306	93.27	104	7	0	402	91	130	233	1e-52	201	JGI_V11_317306	NCBI_GNO_2000124	NCBI_GNO_304203	0	0	ARP1_G3660	ARP1_G3660	Adenylate kinase-2 CG3140-PA	scaffold_20	717595	718937	-	KOG3078	KOG3078	meNOG07460	EC:2.7.4.3	2.7.4.3	Adenylate kinase. Purine metabolism,Adenylate kinase	GO:0005524/F:ATP binding,GO:0006139/P:nucleobase. nucleoside. nucleotide and nucleic acid metabolism,GO:0019201/F:nucleotide kinase activity,GO:0016776/F:phosphotransferase activity. phosphate group as acceptor,GO:0004017/F:adenylate kinase activity	0
1	EBT_Dama_CARB_P6G5_SP6_1275360.ab1	jgi|Dappu1|317306|NCBI_GNO_2000124	317306	93.27	104	7	0	402	91	130	233	1e-52	201	JGI_V11_317306	NCBI_GNO_2000124	NCBI_GNO_304203	0	0	ARP1_G3660	ARP1_G3660	Adenylate kinase-2 CG3140-PA	scaffold_20	717595	718937	-	KOG3078	KOG3078	meNOG07460	EC:2.7.4.3	2.7.4.3	Adenylate kinase. Purine metabolism,Adenylate kinase	GO:0005524/F:ATP binding,GO:0006139/P:nucleobase. nucleoside. nucleotide and nucleic acid metabolism,GO:0019201/F:nucleotide kinase activity,GO:0016776/F:phosphotransferase activity. phosphate group as acceptor,GO:0004017/F:adenylate kinase activity	0
1	EBT_Dama_Fish_P5A1_SP6_1277329.ab1	jgi|Dappu1|299677|BDE_estExt_Genewise1.C_9580001	299677	92.73	110	8	0	26	355	1719	1828	2e-52	199	JGI_V11_299677	BDE_estExt_Genewise1.C_9580001	NCBI_GNO_79193	Omcl268	Omcl268,10	ARP1_G8527	ARP1_G8527	0	scaffold_958	4261	11934	+	KOG4338	KOG0441,KOG4338	meNOG11212,meNOG19961	0	0	Predicted lipoprotein	0	td_s8c1g1
1	EBT_Dama_CARB_P6A6_SP6_1275362.ab1	jgi|Dappu1|302417|PASA_GEN_17100005	302417	89.43	123	13	0	20	388	638	760	2e-52	200	JGI_V11_302417	PASA_GEN_17100005	NCBI_GNO_198833	Omcl737	Omcl737,4	ARP1_G1296	ARP1_G1296	fatty acid oxidation complex subunit alpha	scaffold_171	120221	123862	+	KOG1683	KOG1683	meNOG05458	0	1.1.1.211 , 1.1.1.35 , 4.2.1.17	Hydroxyacyl-CoA dehydrogenase/enoyl-CoA hydratase	GO:0003824/F:catalytic activity,GO:0008152/P:metabolism,GO:0006631/P:fatty acid metabolism,GO:0016491/F:oxidoreductase activity	0
1	EBT_Dama_Fish_P4A6_SP6_1277273.ab1	jgi|Dappu1|317306|NCBI_GNO_2000124	317306	93.27	104	7	0	19	330	130	233	2e-52	199	JGI_V11_317306	NCBI_GNO_2000124	NCBI_GNO_304203	0	0	ARP1_G3660	ARP1_G3660	Adenylate kinase-2 CG3140-PA	scaffold_20	717595	718937	-	KOG3078	KOG3078	meNOG07460	EC:2.7.4.3	2.7.4.3	Adenylate kinase. Purine metabolism,Adenylate kinase	GO:0005524/F:ATP binding,GO:0006139/P:nucleobase. nucleoside. nucleotide and nucleic acid metabolism,GO:0019201/F:nucleotide kinase activity,GO:0016776/F:phosphotransferase activity. phosphate group as acceptor,GO:0004017/F:adenylate kinase activity	0
[truncated: 363 more rows]

## Sheet: Contigs_NCBI_1812
in wfleabse = 1	SID	GOID	PID	P_desc	e-value	Paralog	Start-End:FrameFS	DomainID:desc	length	OG_ID	E-value	Score
[truncated: 1,812 more rows]

## Sheet: Contigs_wfleabase_aa_1812
in NCBI nr = 1	query id	database sequence (subject) id	gene id	percent identity	alignment length	number of mismatches	number of gap openings	query start	query end	subject start	subject end	Expect value	HSP bit score	Genes	Gene_ID	Gname	Gnomon	Paralog	Paralog,#	OrthoID	ArpGene	ArpDE	Scaffold	Begin	End	Or	KOG_JGI	KOG_EMBL	meNOG_EMBL	Enzyme_JGI	Enzyme_EMBL	Description_JGI	GeneOntology_JGI	Tandem_ID
[truncated: 1,475 more rows]

[truncated: 4 more sheets: Contigs_wfleabase_na_1812, Contigs_NCBI_574, Contigs_wfleabase_aa_574, Contigs_wfleabase_na_574]
