# Supplementary material for: Single nucleotide polymorphism discovery from expressed sequence tags in the waterflea Daphnia magna
Source: BMC Genomics. 2011 Jun 13;12:309. doi: 10.1186/1471-2164-12-309 (PMC3146954; doi:10.1186/1471-2164-12-309)
Supplement: Additional file 5 — Blast hits results based on the NCBI non-redundant protein database. List of species whose sequences showed significant homology to the EST sequences from Daphnia magna, based on similarities by BLAST searches in the NCBI non-redundant protein database. For each species the number of hits found is listed in the second column of the table. In total, 651 of the 685 EST sequences showed homology to sequences in other species. The list of different genes identified in the dataset ('genes'), the redundancy of the identified genes ('genes redundancy') and the number of times in which each gene was found in different species ('redundancy in species') are also shown. [file 1471-2164-12-309-S5.XLS]

## Sheet: Sheet1
species in the dataset	hits per species		genes	genes redundancy	redudancy in species
Thermobia domestica	154		CAM36311.1	154	Thermobia domestica
Tribolium castaneum	67		EFA01066.1	43	Tribolium castaneum
Daphnia magna	41		BAE94323.1	18	Daphnia magna
Harpegnathos saltator	24		BAE94323.1	18	Daphnia magna
Artemia franciscana	22		XP_001895031.1	17	Brugia malayi
Daphnia pulex	19		EFN75183.1	10	Harpegnathos saltator
Pediculus humanus corporis	19		BAE94324.1	6	Daphnia magna
Brugia malayi	17		AAD55141.1	5	Daphnia pulex
Danio rerio	15		ACR38454.1	5	Zea mays
Aedes aegypti	13		CAB99475.1	4	Daphnia magna
Culex quinquefasciatus	13		ABS19973.1	4	Artemia franciscana
Branchiostoma floridae	12		ACO51844.1	4	Rana catesbeiana
Ixodes scapularis	11		ACO12784.1	4	Brugia malayi
Anopheles gambiae str. PEST	10		XP_001851248.1	4	Culex quinquefasciatus
Camponotus floridanus	10		XP_001655386.1	4	Aedes aegypti
Acyrthosiphon pisum	6		AAI22374.1	4	Danio rerio
Tribolium	6		CAB72317.1	3	Daphnia pulex
Apis	5		ABD19294.1	3	Daphnia pulex
Apis mellifera	5		ABI52709.1	3	Argas monolakensis
Argas monolakensis	5		ABI34623.1	3	Carcinoscorpius rotundicauda
Bombyx mori	5		ACM69341.1	3	Scylla paramamosain
Carcinoscorpius rotundicauda	5		XP_002153811.1	3	Hydra magnipapillata
Lepeophtheirus salmonis	5		XP_001845039.1	3	Culex quinquefasciatus
Rana catesbeiana	5		ADN84928.1	2	Helicoverpa armigera
Zea mays	5		XP_001847538.1	2	Culex quinquefasciatus
Hydra magnipapillata	4		NP_001165861.1	2	Tribolium castaneum
Tetraodon nigroviridis	4		ABB29596.1	2	Platynereis dumerilii
Acyrthosiphon	3		XP_001654173.1	2	Aedes aegypti
Drosophila erecta	3		XP_002425982.1	2	Pediculus humanus corporis
Drosophila pseudoobscura pseudoobscura	3		XP_002725449.1	2	Rattus
Nasonia vitripennis	3		XP_002425287.1	2	unknown
Nematostella vectensis	3		ADD37905.1	2	Lepeophtheirus cinerea
Ornithodoros parkeri	3		ABR23469.1	2	Ornithodoros parkeri
Saccoglossus kowalevskii	3		BAH23306.1	2	Daphnia magna
Scylla paramamosain	3		BAH23305.1	2	Daphnia magna
Xenopus laevis	3		BAA89488.1	2	Spirometra erinacei europaei
Anoplopoma fimbria	2		P35316.1	2	unknown
Branchinella kugenumaensis	2		AAC47544.1	2	Daphnia magna
Crassostrea gigas	2		EFN68689.1	2	Camponotus floridanus
Cryptopygus antarcticus	2		NP_001083034.1	2	Danio rerio
Drosophila grimshawi	2		XP_002425585.1	2	Pediculus humanus corporis
Drosophila melanogaster	2		ABI52808.1	2	Argas monolakensis
Drosophila persimilis	2		ABA02335.1	2	Daphnia magna
Drosophila willistoni	2		BAI50913.1	2	Triops granarius
Fenneropenaeus chinensis	2		XP_975464.2	2	Tribolium castaneum
Glossina morsitans morsitans	2		ABI34617.1	2	Carcinoscorpius rotundicauda
Helicoverpa armigera	2		XP_975184.2	2	Tribolium castaneum
Hyalomma marginatum rufipes	2		EFN81443.1	2	Harpegnathos saltator
Ixodes	2		XP_317731.4	2	Anopheles gambiae str.PEST
Lepeophtheirus	2		ABB85237.1	2	Fenneropenaeus chinensis
Lepidochitona cinerea	2		ACB42236.1	2	Metapenaeus ensis
Maconellicoccus hirsutus	2		XP_002608651.1	2	Branchiostoma floridae
Manduca sexta	2		XP_623815.2	2	Apis mellifera
Metapenaeus ensis	2		ACQ59023.1	2	Anoplopoma fimbria
Nasonia	2		NP_001164229.1	2	Tribolium castaneum
Novocrania anomala	2		BAB20042.1	2	Artemia franciscana
Pediculus humanus	2		NP_001070220.1	2	Danio rerio
Platynereis dumerilii	2		EFA12050.1	2	Tribolium castaneum
Rattus	2		XP_318703.4	2	Anopheles gambiae str.PEST
Saccoglossus	2		CAF92917.1	2	Tetraodon nigroviridis
Spirometra erinaceieuropaei	2		ACA62956.1	2	Artemia franciscana
Triops granarius	2		ACR24958.1	2	Lepidochitona cinerea
Xenopus (Silurana)	2		ABV68808.1	2	Cryptopygus antarcticus
Acanthochitona fascicularis	1		XP_002430655.1	2	Pediculus humanus corporis
Aedes	1		ABY62739.1	2	Artemia franciscana
Ailuropoda melanoleuca	1		XP_002607883.1	2	Branchiostoma floridae
Anopheles	1		XP_001648354.1	2	Aedes aegypti
Antheraea yamamai	1		BAG80991.1	2	Branchinella kugenumaensis
Araneus ventricosus	1		ABS19978.1	2	Daphnia pulex
Bos taurus	1		NP_001070199.1	2	Danio rerio
Branchiostoma belcheri tsingtauense	1		XP_001356639.2	2	Drosophila pseudoobscura pseudoobscura
Caenorhabditis briggsae	1		XP_002598640.1	2	Branchiostoma floridae
Caligus	1		XP_001650120.1	2	Aedes aegypti
Caligus rogercresseyi	1		XP_002738323.1	2	Saccoglossuss kowalevskii
Carabus granulatus	1		XP_001988341.1	2	Drosophila grimshawi
Choristoneura fumiferana	1		XP_001942869.1	2	Acyrthosiphon pisum
Cimex	1		ADD19645.1	2	unknown
Cimex lectularius	1		XP_002423073.1	2	Pediculus humanus corporis
Corbicula fluminea	1		NP_001087270.1	2	Xenopus laevis
Crangon crangon	1		ACN51951.1	1
Cryptocercus punctulatus	1		BAA76873.1	1
Culex	1		NP_001032649.1	1
Daphnia laevis	1		XP_966692.1	1
Daphnia melanica	1		NP_001164361.1	1
Daphnia parvula	1		ACR43476.1	1
Dascillus cervinus	1		XP_001845031.1	1
Diaphorina citri	1		XP_002429543.1	1
Drosophila ananassae	1		ABL11314.1	1
Drosophila yakuba	1		NP_001040134.1	1
Equus	1		NP_001136443.1	1
Eumesocampa frigilis	1		AAH58314.1	1
Flustra foliacea	1		XP_001843054.1	1
Glossina morsitans	1		XP_393006.1	1
Gryllus rubens	1		XP_001603746.1	1
Haemaphysalis longicornis	1		ABK91576.1	1
Haliotis diversicolor	1		XP_002424738.1	1
Harpegnathos	1		XP_001627537.1	1
Hymeniacidon perlevis	1		XP_392565.1	1
Ictalurus furcatus	1		BAJ23879.1	1
Ixodes pacificus	1		XP_002429337.1	1
Ixodes ricinus	1		ACY44268.1	1
Lepidorhombus boscii	1		ACY95327.1	1
Lineus viridis	1		NP_001119639.1	1
Lonomia obliqua	1		ABD19449.1	1
Lycosa singoriensis	1		CAJ17169.1	1
Lysiphlebus testaceipes	1		XP_002428695.1	1
Marsupenaeus japonicus	1		XP_001652641.1	1
Osmerus mordax	1		XP_001501832.2	1
Palaemonetes varians	1		CAH04316.1	1
Pan troglodytes	1		XP_001974258.1	1
Pediculus	1		EFN67169.1	1
Platystomos albinus	1		XP_001949236.1	1
Plutella xylostella	1		ABM55572.1	1
Prionchulus punctatus	1		XP_002737543.1	1
Salmo salar	1		XP_001607543.1	1
Simulium nigrimanum	1		XP_973734.1	1
Spadella cephaloptera	1		ABR23395.1	1
Sphaerius sp. APV-2005	1		XP_970461.1	1
Spodoptera exigua	1		XP_002611554.1	1
Spodoptera frugiperda	1		ADD18949.1	1
Strongylocentrotus	1		XP_002407052.1	1
Taeniopygia guttata	1		XP_002426267.1	1
Timarcha balearica	1		XP_001846678.1	1
Triatoma	1		AAV91413.1	1
Triatoma infestans	1		EFN72670.1	1
Xenopus (Silurana) tropicalis	1		ABD19258.1	1
			ADD18272.1	1
			ACB11340.1	1
			XP_002594765.1	1
			EFN74172.1	1
			ABB91779.1	1
			XP_002436041.1	1
			XP_001147785.1	1
			BAD26659.1	1
			EFN60812.1	1
			AAK12343.1	1
			XP_002435709.1	1
			ABY62749.1	1
			XP_973571.1	1
			ACD65099.1	1
			XP_002427615.1	1
			XP_975592.2	1
			XP_966334.1	1
			XP_001951708.1	1
			EFA05262.1	1
			XP_970646.1	1
			EFA03006.1	1
			EFN86034.1	1
			EFN85885.1	1
			ABK91577.1	1
			AAX62480.1	1
			XP_002741614.1	1
			CAG07798.1	1
			ACO09466.1	1
			BAE16014.1	1
			EFN83153.1	1
			XP_001845013.1	1
			EEZ97467.1	1
			EFN75405.1	1
			XP_974322.1	1
			XP_785475.2	1
			ACY69181.1	1
			XP_974976.1	1
			ABM55589.1	1
			NP_001040297.1	1
			XP_972315.1	1
			NP_001153344.1	1
			XP_002432853.1	1
			XP_002429739.1	1
			ABG74908.1	1
			XP_974775.1	1
			XP_002403042.1	1
			ABS18349.1	1
			ABR27911.1	1
			XP_001944263.1	1
			NP_001080379.1	1
			XP_002424620.1	1
			XP_001843047.1	1
			XP_002613460.1	1
			EFN86617.1	1
			XP_318538.3	1
			XP_318686.3	1
			XP_002415083.1	1
			BAH23308.1	1
			CAF93436.1	1
			XP_002427657.1	1
			XP_623062.2	1
			EFN88339.1	1
			ABN13575.1	1
			XP_002928601.1	1
			CAX12085.1	1
			XP_002428553.1	1
			ABG01900.1	1
			ACD65103.1	1
			NP_001119699.1	1
			ABR27879.1	1
			XP_001600649.1	1
			XP_002403785.1	1
			NP_001025651.1	1
			ACO10337.1	1
			XP_002829957.1	1
			ACZ28405.1	1
			XP_002430373.1	1
			EFN88119.1	1
			ABD19372.1	1
			XP_002736797.1	1
			EFN63611.1	1
			NP_001165852.1	1
			ADI56518.1	1
			XP_002433881.1	1
			ADD19808.1	1
			ACN10275.1	1
			EFN85399.1	1
			XP_002912325.1	1
			NP_001010975.1	1
			NP_001040245.1	1
			ACY69893.1	1
			NP_001082906.1	1
			DAA31185.1	1
			XP_782034.1	1
			ABD19166.1	1
			XP_319588.4	1
			XP_001636382.1	1
			XP_311387.3	1
			ADN23573.1	1
			XP_002646253.1	1
			ACY95368.1	1
			ABG81991.1	1
			AAQ93649.1	1
			ABK91817.1	1
			Q6F450.1	1
			AAN87024.1	1
			CAH04319.1	1
			CAH04344.1	1
			Q9DG99.1	1
			NP_723086.1	1
			EFN86189.1	1
			XP_307854.2	1
			AAQ96656.1	1
			XP_002190924.1	1
			XP_002425596.1	1
			ABY27354.1	1
			XP_973629.1	1
			NP_001040233.1	1
			ACB05775.1	1
			XP_002063883.1	1
			EFN78013.1	1
			ABZ04221.1	1
			AAN39100.1	1
			CAJ17420.1	1
			XP_001662433.1	1
			ACB05768.1	1
			ADO28361.1	1
			ACY69951.1	1
			NP_001083003.1	1
			AAL62465.1	1
			ACR54131.1	1
			EFN79116.1	1
			XP_002435561.1	1
			XP_001121222.1	1
			XP_001605975.1	1
			ACA34373.1	1
			ADN23545.1	1
			EFA01361.1	1
			NP_008622.1	1
			XP_001948183.1	1
			XP_002074745.1	1
			XP_001946672.1	1
			EFA10333.1	1
			EEZ98850.1	1
			XP_002430155.1	1
			XP_624353.1	1
			EFA07554.1	1
			XP_001123215.1	1
			XP_002428396.1	1
			XP_002412440.1	1
			XP_002597713.1	1
			XP_001604627.1	1
			BAH23312.1	1
			EFN78406.1	1
			NP_001008030.1	1
			EFN64371.1	1
			EFN71125.1	1
			EFN64489.1	1
			XP_001633045.1	1
			XP_002198416.1	1
			XP_001600168.1	1
			EFA12691.1	1
			AAO17927.2	1
			ADK34016.1	1
			XP_002402794.1	1
			EFN80227.1	1
			XP_002409300.1	1
			ABD19105.1	1
			XP_001964187.1	1
			ABK91823.1	1
			ACB05773.1	1
			XP_001656310.1	1
			ABS19976.1	1
			BAH71144.1	1
			XP_001660027.1	1
			XP_001358448.2	1
			NP_008632.1	1
			XP_316000.1	1
			AAZ29605.1	1
			XP_002101894.1	1
			ADO95153.1	1
			EFA00092.1	1
			Q6T6T5.1	1
			EFN61793.1	1
			EFN70326.1	1
			XP_001521724.1	1
			XP_396542.3	1
			XP_002013173.1	1
			XP_002593173.1	1
			XP_001968368.1	1
			AAQ74441.1	1
			XP_002598570.1	1
			XP_002425267.1	1
			XP_972731.1	1
			ABI35823.1	1
			ABX75510.1	1
			XP_001510575.1	1
			XP_002434030.1	1
			ABX44824.1	1
			CAL69099.1	1
			NP_001162744.1	1
			XP_317284.3	1
			Q9PTU6.1	1
			ACO11190.1	1
			XP_002405761.1	1
			XP_002161618.1	1
			ABU41136.1	1
			EFN88541.1	1
			XP_394269.3	1
			ACO51839.1	1
			AAT92119.1	1
			Q5MGQ0.1	1
			XP_973761.1	1
			XP_002730512.1	1
			XP_001981260.1	1
			XP_974635.1	1
			XP_002020252.1	1
			EFA12930.1	1
			XP_002934094.1	1
