# Supplementary material for: Single nucleotide polymorphism discovery from expressed sequence tags in the waterflea Daphnia magna
Source: BMC Genomics. 2011 Jun 13;12:309. doi: 10.1186/1471-2164-12-309 (PMC3146954; doi:10.1186/1471-2164-12-309)
Supplement: Additional file 6 — List of the EST-linked SNP and descriptive statistics. List of SNP markers in the set of 147 SNP targeted for genotyping with the Sequenom MassARRAY platform. The protein changes both at the synonymous (S) and the non-synonymous (NS) sites, the codon position of the point mutation, the genotyping success rate, and the minor allele frequency are shown. The characteristics of the contigs from where the SNPs were developed are also shown, in terms of length, polymorphism, and number of sequences in the contig. Nr: SNPs that did not fit in any assay design. [file 1471-2164-12-309-S6.XLS]

## Sheet: Sheet1
SNP locus	SNP type	Position within the contig bp 5’-3’	Success rate SNP genotyping	Frequency minor allele	Codon positon of the SNP	Synonymous/non-synonymous substitution at the SNP site	# of seq in the contig	Length of the contig (bp)	# of seq show ing the minor allele	# of polymorphisms in the SNP flanking regions
CL102_1	GA	135	85.42	0.2	2	NS AAA[K]AGA[R]	10	593	2	2
CL107	CT	459	93.4	0.07	3	S TCT[S]TCC[S]	5	951	2	0
CL110	GA	497	88.89	0.41	1	NS GCC[A] ACC[T]	9	925	3	1
CL111*	CA	260	0	-	-	On the overlap	4	656	2	1
CL118	CT	123	0	-	3	S CCT[P]CCC[P]	6	526	2	1
CL12	CT	300	88.89	mono	3	S TAT[Y] TAC[Y]	4	2855	2	0
CL124	AT	173	88.89	0.48	2	NS GAA[E] GTA[V]	7	841	3	1
CL125	AT	424	87.85	0.22	2	NS GAG[E] GTG[V]	7	563	2	2
CL131_1	CA	101	82.29	0.38	2	NS GTA[V] GCA[A]	8	546	4	3
CL132	GA	247	87.5	mono	1	NS AAG[K] GAG[E]	8	837	2	2
CL135_1	GA	94	0	-	1	NS GGT[G] AGT[S]	7	552	2	1
CL141_1	CT	238	89.58	0.29	1	NS CAA[Q] TAA[end]	6	924	2	1
CL162	GT	360	89.93	mono	3	S GGG[G] GGT[G]	8	868	3	0
CL167	GA	282	0	-	3	S GTA[V] GTG[V]	7	634	4	0
CL17_1	GT	218	90.63	mono	3	S GTT[V] GTG[V]	17	1007	3	1
CL170	CT	197	89.58	mono	2	NS GTT[V] GCT[A]	8	663	2	2
CL173	GC	321	0	-	2	NS ACT[T] AGT[S]	5	438	2	0
CL177	CT	375	26.04	-	3	S CCT[P] CCC[P]	8	883	4	8
CL178_1	AT	161	86.11	mono	2	NS TTA[L] TAA[end]	4	618	2	4l
CL179_1	GC	188	89.93	0.19	2	NS CGG[R] CCG[P]	6	1039	2	0
CL192	CT	159	0	-	3	S TTT[F] TTC[F]	6	992	2	0
CL198	GA	380	93.06	Mono	2	NS CAA[Q] CGA[R]	8	632	2	2
CL199	CA	754	68.4	-	1	NS ACA[T] CCA[P]	4	950	2	2
CL206	CA	148	79.86	Mono	1	NS AAG[K] CAG[Q]	4	698	2	0
CL207	GC	189	87.85	0.15	3	S CTG[L] CTC[L]	7	380	2	0
CL224	AT	303	86.81	Mono	3	S ACT[T] ACA[T]	7	500	2	2
CL23	CT	158	59.03	-	2	NS TGC[S] TTG[L]	13	595	5	1
CL234	GA	111	43.06	-	3	S ACG[T] ACA[T]	5	406	2	0
CL271	GA	602	90.28	0.33	2	NS AGT[S] AAT[N]	6	1008	2	0
CL274	GC	317	90.97	Mono	2	NS CGG[R] CCG[P]	4	731	2	2
CL289	AT	186	62.5	-	3	S GTT[V] GTA[V]	6	610	2	3
CL312	GA	383	0	-	2	NS GGT[G] GAT[D]	5	572	2	1
CL41	CT	558	89.58	0.07	3	S GCT[A] GCC[A]	11	873	5	0
CL433_1	GA	238	0	-	1	NS GGC[G] AGC[S]	4	537	2	0
CL463	AT	441	0	-	3	S TCT[S] TCA[S]	4	514	2	2
CL47	GA	569	88.54	0.3	3	S TCA[S] TCG[S]	6	815	2	2
CL474	GC	181	74.31	0.34	1	NS CTG[L] GTG[V]	4	704	2	1
CL519_2	GA	431	0	-	2	NS CAA[Q] CGA[R]	4	741	2	0
CL60C	CT	100	56.6	-	1	NS CCC[P] TCC[S]	14	596	7	2
pgi_315	GC	315	84.38	0.49	3	S TCC[S] TCG[S]	14	2770	5	4
CL105	CT	111	97.67	Mono	3	S CGC[R] CGT[R]	4	528	2	0
CL127_1	CT	221	98.05	0.33	2	NS ATA[I] ACA[T]	4	1063	2	0
Cl18_1	CT	887	100	Mono	1	NS TTT[F] CTT[L]	15	1472	5	6
Cl181	CT	543	95.72	0.41	3	S CGT[R] CGC[R]	7	881	2	1
Cl184	CT	517	100	Mono	1	NS TGA[end] CGA[R]	5	738	2	2
Cl195	GT	601	95.72	Mono	1	NS TGG[W] GGG[G]	6	860	3	0
CL208	GC	537	94.16	0.49	3	NS ATG[M] ATC[I]	5	661	2	0
CL209_1	GT	57	98.44	0.16	3	S GCG[A] GCT[A]	6	435	2	0
Cl215_1	CT	200	89.11	0.05	2	NS CCC[P] CTC[L]	5	738	2	0
CL220	CT	68	98.83	Mono	2	NS ACC[T] ACT[I]	4	572	2	0
CL244	CT	332	94.55	Mono	2	NS GTC[V] GCC[A]	7	950	2	2
Cl250_2	CA	202	80.93	Mono	1	NS ACT[T] CTC[L]	5	774	2	0
CL26_1	CT	79	77.04	Mono	1	NS TAG[end]CAG[Q]	17	682	7	0
Cl29	CT	371	99.22	Mono	2	NS CCC[P] CTC[L]	19	668	9	7
CL30_1	CT	299	94.55	0.3	2	NS GGT[G] GCT[A]	20	742	5	4
Cl32_1	CT	189	99.22	0.01	3	S TAT[Y] TAC[Y]	7	901	3	1
CL32_2	GA	381	96.11	0.26	3	S CCG[P] CCA[P]	7	901	3	4
Cl322_1	CT	348	99.61	0.1	3	S GAT[D] GAC[D]	5	567	2	0
CL33_2	AT	387	79.38	0.03	1	NS ACA[T] GCA[A]	12	732	3	2
Cl342_1	GA	525	82.1	0.12	3	S TTG[L] TTA[L}	5	1019	2	2
CL345	AT	331	94.55	0.19	1	NS ACC[T] TCC[S]	5	410	2	0
CL346	GA	94	90.27	Mono	1	NS ACC[T] GCC[A]	5	632	2	3
Cl348_1	CT	90	71.6	0.43	3	S ACC[T] ACT[T}	5	530	2	2
Cl383_1	AT	477	50.97	-	3	S ATT[I] ATA[I]	4	627	2	0
Cl395	GA	218	76.65	0.17	2	NS CAG[Q] CGG[R]	4	918	2	4
Cl40_1	CT	497	41.63	-	2	NS TTC[F] TCT[S]	11	818	2	3
Cl475	CT	212	84.82	Mono	2	NS ATC[I] ACC[T]	4	599	2	3
Cl54_1	CT	273	94.55	0.07	3	S GTC[V] GTG[V]	13	720	5	0
Cl62	GC	108	94.16	Mono	3	S GCC[A] GCG[A]	8	1011	4	2
Cl77	CT	375	99.61	Mono	2	NS GTG[V] GCG[A]	4	603	2	2
CL98_1	GA	530	99.61	Mono	2	NS AAG[K] AGG[R]	5	984	2	2
Cl108	CT	296	62.22	-	2	NS CTC[L] CCC[P]	10	822	3	1
Cl154	CT	396	92.59	0.1	3	S ATC[I] ATT[I]	7	513	3	0
Cl166	CT	118	100	Mono	3	S GGC[G] GGT[G]	7	636	2	6
CL169	CT	264	100	0.05	3	S AGT[S] AGC[S]	8	710	2	2
CL176	CT	597	62.96	-	3	S GTT[V] GTC[V]	7	847	2	4
Cl19	AT	417	74.44	Mono	3	S GTT[V] GTA[V]	16	897	2	5
Cl24	TA	460	62.96	-	1	S TTG[L] CTG[L]	14	750	4	5
Cl276	CT	549	98.89	Mono	3	S AGT[S] AGC[S]	6	653	2	5
Cl28_1	CT	379	86.3	0.32	1	NS TAA[end] CAA[Q]	13	1645	6	0
Cl301	GA	262	49.26	-	1	NS GGC[G] AGC[S]	4	532	2	0
Cl348_2	CT	200	93.33	0.1	3	S ACC[T] ACT[T]	5	530	2	2
Cl35	CT	234	88.52	0.44	3	S CGT[R] CGC[R]	8	1666	3	0
Cl36	CA	457	98.15	0.006	3	S GGA[G] GGC[G]	9	1127	3	3
Cl383_2	GA	536	90.37	Mono	3	S ATT[I] ATA[I]	4	627	2	1
CL393_2	AT	202	99.26	Mono	1	NS TCG[S] ACG[T]	5	572	2	1
Cl40_2	GC	571	99.63	Mono	2	NS TCT[S] TTT[F]	11	818	2	3
CL420	GA	62	52.96	-	2	NS GGC[G] GAC[D]	4	467	2	0
CL46_2	GA	309	86.3	0.49	2	NS TTG[L] TCG[S]	14	637	6	1
CL48_1	GC	384	96.67	0.37	3	NS AAC[N] AAG[K]	9	746	3	5
CL5	CT	2459	71.11	Mono	2	NS CTC[L] CCC[P]	12	3138	5	1
CL519_2	GA	431	83.33	0.06	2	NS CAA[Q] CGA[R]	4	741	2	0
CL65	CT	458	99.63	mono	2	NS GTG[V] GCG[A]	10	715	4	3
Cl71	CA	320	93.33	Mono	2	NS ACG[T] AAG[K]	7	1669	2	3
CL80_2	CT	317	51.48	-	2	NS CAC[H] CCC[P]	13	670	5	6
CL92	CT	426	47.78	-	3	S TTT[F] TTC[F]	5	931	2	4
CL97	CT	464	87.04	Mono	2	NS ATT[I] ACT[T]	7	702	2	5
Pgi_1870	CA	1870	53.7	-	3	NS TTA[L] TTC[F]	14	2770	5	2
Pgi_230	CT	230	62.96	-	2	NS TTA[L] TCA[S]	14	2770	3	3pop
CL106	GA	414	93.84	0.38	3	S GAA[E] GAG[E]	6	516	1	1 (highly repeated region)
Cl146	CT	120	59.42	-	3	S CAC[H] CAT[H]	7	491	2	1
Cl201_2	CT	480	100	Mono	1	NS GCC[A] ACC[T]	7	766	2	0
CL213	CT	483	73.55	0.14	3	S TGT[C] TGC[C]	6	859	2	5
CL215_2	CT	353	80.8	0.22	2	NS CCC[L] CTC[P]	5	738	2	0
Cl245	CA	237	71.74	0.5	3	S GCC[A] GCA[A]	5	628	2	1
Cl322_2	AT	426	81.16	0.22	3	S GAT[D] GAC[D]	5	567	2	0
Cl39_1	CT	421	93.84	0.07	1	NS TAG[end]CAG[Q]	11	821	3	4
Cl39_2	AT	501	92.75	Mono	3	S GTT[V] GTA[V]	11	821	2	2
CL393_1	GC	152	97.1	0.26	1	NS ACG[T] TCG[S]	5	572	2	0
Cl4_3	CT	1474	98.91	Mono	1	NS TGC[C] CGC[R]	5	1653	2	3 (gaps)
CL433_2	CT	343	77.9	0.08	1	NS TAA[end] CAA[Q]	4	537	2	0
CL44_2	GA	617	98.19	Mono	2	NS AAG[K] AGG[R]	10	886	2	5
CL48_2	CT	619	83.7	0.46	1	NS CTT[L] TTT[F]	6	746	2	1
Cl56_1	CT	89	99.28	0.39	2	NS GTT[V] GCT[A]	10	831	5	3
Cl8_2	CT	1851	84.06	0.47	3	S TAT[Y] TAC[Y]	9	2010	2	0
Mpi_861	GA	861	78.99	0.07	3	NS ATG[M] ATA[I]	12	1002	3	0
CL63	CT	272	84.56	0.03	2	NS TCG[S] TTG[L]	14	600	2	0
Cl82	CT	184	85.96	0.26	1	NS TCA[S] CCA[P]	8	539	4	2
CL94	GA	296	100	Mono	2	NS CGT[R] CAT[H]	9	672	2	1
Cl96_1	GA	358	94.39	0.42	1	NS TGA[end] CGA[R]	5	1008	2	0
CL231	CT	355	61.75	-	1	NS TCC[S] CCC[P]	5	920	2	2
Pgi_1240	CT	1240	83.51	0.49	1	NS CAT[H] TAT[Y]	14	2770	4	3
CL50	CT	480	97.54	0.24	3	S AAT[N] AAC[N}	6	1402	2	3
CL21_1	CA	166	96.49	Mono	1	NS ACT[T] CCT[P]	23	1085	3	1
CL115	GA	625	59.65	-	1	NS GAT[D] AAT[N]	7	779	2	0
CL46_1	CT	179	86.32	0.26	2	NS TTG[L] TCG[S]	14	957	6	2
CL392	AT	349	98.95	0.06	1	NS TCG[S] ACG[T]	5	529	2	0
CL113	GA	409	98.95	Mono	1	NS GAA[E] AAA[K]	11	542	3	1
CL69_1	GC	135	87.37	0.25	3	NS ATC[I] ATG[M]	5	682	2	2
Usp_419	CA	419	84.91	0.38	2	NS GAA[E] GCA[A]	12	502	6	0
CL144	GA	596	87.02	Mono	2	NS AGT[S] AAT[N]	9	774	2	0
LDH_1026	CT	1026	92.98	0.15	3	S CAT[H] CAC[H]	13	1531	3	0
CL79	GA	268	88.77	0.04	1	NS AGT[S] GGT[G]	8	561	2	2
CL240	CT	120	98.95	Mono	2	NS GCA[A] GTA[V]	5	682	2	1
pgi_1940	CT	1940	63.16	-	1	NS CAT[H] TAT[Y]	14	2770	6	4
CL187_2	CT	532	69.12	-	1	NS TGA[end] AGA[R]	8	890	2	3
CL459	GA	391	97.89	0.31	1	NS CCG[P] ACG[T]	4	704	2	1
eno_220	CA	220	96.84	0.18	1	NS GAA[E] AAA[K]	12	633	5	0
CL273	GA	89	87.37	0.24	2	NS GAC[D] GGC[G]	5	993	2	3
CL45	GA	458	97.54	0.1	2	NS CCA[P] CAA[Q]	6	924	2	2
CL196	CA	801	Nr	-	3	S GAA[E] GAG[E]	5	992	2	2
CL69_2	GA	135	Nr	-	2	NS GCA[A] GTA[V]	5	682	2	1
CL81	CT	497	Nr	-	2	NS GTA[V] GCA[A]	9	658	4	5
Mpi_671		671	Nr	-	1	NS ATG[M] TTG[L]	12	971	4	3
CL373	CA	543	Nr	-	3	NS CAC[H] CAA[Q]	4	1237	2	0
CL130_1	CT	133	Nr	-	1	S CTG[L] TTG[L]	7	1193	2	0
Cl56_2	GA	244	Nr	-	1	NS GGG[G] AGG[R]	13	831	4	1
*the codon of this SNP is located to an overlap between 2 sequences, therefore we did not report the protein change
