# Supplementary material for: Single nucleotide polymorphism discovery from expressed sequence tags in the waterflea Daphnia magna
Source: BMC Genomics. 2011 Jun 13;12:309. doi: 10.1186/1471-2164-12-309 (PMC3146954; doi:10.1186/1471-2164-12-309)
Supplement: Additional file 7 — Features of the EST contigs from which SNP markers were developed. Main features of the EST contigs from which SNP markers were designed. The contigs of the SNPs that failed in the genotyping process and the ones with a success rate larger than 70% are shown. [file 1471-2164-12-309-S7.XLS]

## Sheet: Sheet1
	Failed loci	High success rate loci (>70%)
Average # of overlapping contigs	7.7	7.9
Average length of the contigs (bp)	874	884
Average # of sequence showing the minor allele	2.84	2.72
Polymorphism in the SNP flanking region (>3 polymorphisms)	0.32	0.24
