# Supplementary material for: Single nucleotide polymorphism discovery from expressed sequence tags in the waterflea Daphnia magna
Source: BMC Genomics. 2011 Jun 13;12:309. doi: 10.1186/1471-2164-12-309 (PMC3146954; doi:10.1186/1471-2164-12-309)
Supplement: Additional file 8 — Population genetic statistics in the six natural populations used for the SNPs validation. Population genetic statistics in the set of six populations used to validate the SNP markers. Ho = observed heterozigosity; He = expected heterozigosity, frequency of the two SNP alleles in the population, H-W = Hardy-Weinberg disequilibrium test (P < 0.05). [file 1471-2164-12-309-S8.XLS]

## Sheet: Sheet1
Population	SNP	Ho	He	Allele 1	Allele 2	H-W
Dana	CL102_1	0.06	0.06	0.97	0.03	-
Kno17	CL102_1	0.15	0.28	0.84	0.16	0.02
Kno52	CL102_1	0.21	0.19	0.9	0.1	1
OM3	CL102_1	0.39	0.38	0.75	0.25	0.71
Ter1	CL102_1	0.25	0.31	0.81	0.19	0.43
ZW4	CL102_1	0.12	0.11	0.94	0.06	1
Dana	CL110	0.24	0.21	0.88	0.12	1
Kno17	CL110	0.47	0.43	0.7	0.3	0.89
Kno52	CL110	0.44	0.51	0.5	0.5	0.34
OM3	CL110	0.6	0.5	0.56	0.44	0.94
Ter1	CL110	0.22	0.41	0.28	0.72	0.07
ZW4	CL110	0.56	0.5	0.57	0.43	0.85
Dana	CL124	0.35	0.3	0.18	0.82	1
Kno17	CL124	0.64	0.44	0.68	0.32	1
Kno52	CL124	0.5	0.51	0.53	0.47	0.6
OM3	CL124	0.54	0.4	0.73	0.27	1
Ter1	CL124	0.44	0.49	0.39	0.61	0.54
ZW4	CL124	0.11	0.17	0.09	0.91	0.18
Dana	CL125	0.4	0.4	0.73	0.27	0.72
Kno17	CL125	0.29	0.29	0.82	0.18	0.69
Kno52	CL125	0.32	0.35	0.78	0.22	0.5
OM3	CL125	0.03	0.03	0.99	0.01	-
Ter1	CL125	0.41	0.49	0.62	0.38	0.44
ZW4	CL125	0.33	0.33	0.8	0.2	0.72
Dana	CL141_1	0.12	0.11	0.94	0.06	1
Kno17	CL141_1	0.33	0.41	0.72	0.28	0.24
Kno52	CL141_1	0.42	0.42	0.71	0.29	0.64
OM3	CL141_1	0.56	0.48	0.61	0.39	0.9
Ter1	CL141_1	0.12	0.11	0.94	0.06	1
ZW4	CL141_1	0.3	0.35	0.78	0.22	0.36
Dana	CL199	0.22	0.47	0.67	0.33	0.17
Kno17	CL199	0.11	0.11	0.94	0.06	1
Kno52	CL199	0.23	0.21	0.88	0.12	1
OM3	CL199	0.25	0.22	0.88	0.13	1
Ter1	CL199	0.29	0.34	0.79	0.21	0.54
ZW4	CL199	0.17	0.16	0.92	0.08	1
Dana	CL207	0.29	0.26	0.15	0.85	1
Kno17	CL207	0.23	0.21	0.11	0.89	1
Kno52	CL207	0.06	0.06	0.03	0.97	1
OM3	CL207	0.39	0.47	0.36	0.64	0.25
Ter1	CL207	0.19	0.18	0.09	0.91	1
ZW4	CL207	0.42	0.34	0.21	0.79	1
Dana	CL271	0.24	0.21	0.88	0.12	1
Kno17	CL271	0	0	1		-
Kno52	CL271	0.25	0.26	0.85	0.15	0.59
OM3	CL271	0.49	0.48	0.61	0.39	0.66
Ter1	CL271	0.29	0.26	0.85	0.15	1
ZW4	CL271	0.43	0.42	0.71	0.29	0.73
Dana	CL41	0.29	0.34	0.21	0.79	0.54
Kno17	CL41	0.17	0.16	0.09	0.91	1
Kno52	CL41	0.25	0.22	0.13	0.88	1
OM3	CL41	0.08	0.08	0.04	0.96	1
Ter1	CL41	0	0	1		-
ZW4	CL41	0	0	1		-
Dana	CL47	0.53	0.52	0.5	0.5	0.73
Kno17	CL47	0.63	0.5	0.54	0.46	0.97
Kno52	CL47	0.57	0.51	0.49	0.51	0.8
OM3	CL47	0.33	0.38	0.75	0.25	0.36
Ter1	CL47	0.35	0.51	0.47	0.53	0.2
ZW4	CL47	0.11	0.11	0.94	0.06	1
Dana	CL474	0.29	0.51	0.43	0.57	0.12
Kno17	CL474	0.19	0.49	0.6	0.4	0
Kno52	CL474	0.28	0.42	0.7	0.3	0.28
OM3	CL474	0.31	0.31	0.81	0.19	0.75
Ter1	CL474	0.13	0.24	0.87	0.13	0.2
ZW4	CL474	0.42	0.47	0.37	0.63	0.45
Dana	pgi_315	0.47	0.48	0.63	0.37	0.67
Kno17	pgi_315	0.5	0.51	0.52	0.48	0.61
Kno52	pgi_315	0.51	0.44	0.69	0.31	0.92
OM3	pgi_315	0.5	0.49	0.42	0.58	0.67
Ter1	pgi_315	0.13	0.13	0.93	0.07	1
ZW4	pgi_315	0.3	0.31	0.81	0.19	0.64
Dana	CL181	0.6	0.47	0.65	0.35	0.97
Kno17	CL181	0.46	0.46	0.66	0.34	0.64
Kno52	CL181	0.25	0.22	0.88	0.13	0.18
OM3	CL181	0.48	0.51	0.52	0.48	0.54
Ter1	CL181	0.36	0.48	0.38	0.62	0.19
ZW4	CL181	0.39	0.51	0.48	0.52	0.16
Dana	CL208	0.39	0.5	0.42	0.58	0.31
Kno17	CL208	0.31	0.34	0.21	0.79	0.48
Kno52	CL208	0.36	0.48	0.38	0.63	0.06
OM3	CL208	0.26	0.45	0.34	0.66	0.02
Ter1	CL208	0.12	0.18	0.9	0.1	0.19
ZW4	CL208	0.42	0.46	0.66	0.34	0.48
Dana	CL209_1	0.4	0.47	0.35	0.65	0.43
Kno17	CL209_1	0.44	0.41	0.28	0.72	0.82
Kno52	CL209_1	0.14	0.22	0.13	0.88	0.73
OM3	CL209_1	0.24	0.26	0.15	0.85	0.55
Ter1	CL209_1	0	0	1		-
ZW4	CL209_1	0.13	0.12	0.06	0.94	1
Dana	CL215_1	0.29	0.26	0.15	0.85	1
Kno17	CL215_1	0	0	1		-
Kno52	CL215_1	0.25	0.22	0.13	0.88	1
OM3	CL215_1	0.09	0.14	0.07	0.93	0.15
Ter1	CL215_1	0	0	1		-
ZW4	CL215_1	0.1	0.09	0.05	0.95	1
Dana	CL32_1	0.2	0.18	0.1	0.9	1
Kno17	CL32_1	0	0	1		-
Kno52	CL32_1	0	0	1		-
OM3	CL32_1	0	0	1		-
Ter1	CL32_1	0	0	1		-
ZW4	CL32_1	0.06	0.06	0.03	0.97	1
Dana	CL32_2	0.89	0.51	0.55	0.45	1
Kno17	CL32_2	0.44	0.35	0.78	0.22	1
Kno52	CL32_2	0.47	0.37	0.76	0.24	1
OM3	CL32_2	0.81	0.49	0.6	0.4	1
Ter1	CL32_2	0.58	0.42	0.71	0.29	1
ZW4	CL32_2	0.32	0.27	0.84	0.16	1
Dana	CL322_1	0.15	0.14	0.08	0.93	1
Kno17	CL322_1	0.37	0.4	0.27	0.73	0.48
Kno52	CL322_1	0.33	0.43	0.31	0.69	0.16
OM3	CL322_1	0.03	0.03	0.01	0.99	-
Ter1	CL322_1	0	0	1		-
ZW4	CL322_1	0.06	0.06	0.03	0.97	1
Dana	CL33_2	0.08	0.08	0.96	0.04	-
Kno17	CL33_2	0.16	0.15	0.92	0.08	1
Kno52	CL33_2	0	0	1		-
OM3	CL33_2	0.07	0.07	0.96	0.04	1
Ter1	CL33_2	0.09	0.09	0.96	0.04	1
ZW4	CL33_2	0.03	0.03	0.98	0.02	-
Dana	CL342_1	0.5	0.39	0.75	0.25	1
Kno17	CL342_1	0.31	0.27	0.85	0.15	1
Kno52	CL342_1	0.27	0.24	0.86	0.14	1
OM3	CL342_1	0.53	0.4	0.73	0.27	1
Ter1	CL342_1	0.09	0.09	0.95	0.05	1
ZW4	CL342_1	0	0	1		-
Dana	CL395	0.15	0.15	0.92	0.08	1
Kno17	CL395	0.08	0.08	0.96	0.04	1
Kno52	CL395	0.31	0.27	0.85	0.15	1
OM3	CL395	0.37	0.4	0.73	0.27	0.48
Ter1	CL395	0.38	0.51	0.54	0.46	0.19
ZW4	CL395	0.04	0.04	0.98	0.02	-
Dana	CL54_1	0	0	1		-
Kno17	CL54_1	0	0	1		-
Kno52	CL54_1	0	0	1		-
OM3	CL54_1	0.09	0.23	0.13	0.87	0
Ter1	CL54_1	0.14	0.49	0.4	0.6	0
ZW4	CL54_1	0.13	0.13	0.07	0.93	1
Dana	CL154	0.38	0.32	0.19	0.81	1
Kno17	CL154	0.21	0.19	0.11	0.89	1
Kno52	CL154	0.15	0.14	0.08	0.92	1
OM3	CL154	0	0	1		-
Ter1	CL154	0.04	0.04	0.02	0.98	-
ZW4	CL154	0.17	0.16	0.09	0.91	1
Dana	CL169	0.56	0.46	0.33	0.67	0.94
Kno17	CL169	0.14	0.16	0.08	0.92	1
Kno52	CL169	0.19	0.18	0.1	0.9	1
OM3	CL169	0	0	1		-
Ter1	CL169	0	0	1		-
ZW4	CL169	0	0	1		-
Dana	CL28_1	0.54	0.47	0.65	0.35	0.88
Kno17	CL28_1	0.52	0.45	0.67	0.33	0.9
Kno52	CL28_1	0.29	0.25	0.85	0.15	1
OM3	CL28_1	0.37	0.41	0.72	0.28	0.42
Ter1	CL28_1	0.5	0.48	0.63	0.38	0.74
ZW4	CL28_1	0.23	0.32	0.81	0.19	0.2
Dana	CL348_2	0.4	0.33	0.8	0.2	1
Kno17	CL348_2	0.14	0.18	0.9	0.1	0.28
Kno52	CL348_2	0	0	1		-
OM3	CL348_2	0	0	1		-
Ter1	CL348_2	0.04	0.04	0.98	0.02	-
ZW4	CL348_2	0.03	0.03	0.98	0.02	-
Dana	CL36	0	0	1		-
Kno17	CL36	0.06	0.06	0.97	0.03	1
Kno52	CL36	0	0	1		-
OM3	CL36	0	0	1		-
Ter1	CL36	0	0	1		-
ZW4	CL36	0.03	0.03	0.98	0.02	-
Dana	CL5	0	0	1		-
Kno17	CL5	0	0	1		-
Kno52	CL5	0	0	1		-
OM3	CL5	0	0	1		-
Ter1	CL5	0	0	1		-
ZW4	CL5	0	0	1		-
Dana	CL519_2	0.08	0.08	0.96	0.04	-
Kno17	CL519_2	0.46	0.36	0.77	0.23	1
Kno52	CL519_2	0.24	0.21	0.88	0.12	1
OM3	CL519_2	0	0	1		-
Ter1	CL519_2	0.05	0.05	0.98	0.03	-
ZW4	CL519_2	0.04	0.04	0.98	0.02	-
Dana	Cl106	0.44	0.51	0.56	0.44	0.47
Kno17	Cl106	0.32	0.41	0.72	0.28	0.2
Kno52	Cl106	0.44	0.5	0.54	0.46	0.35
OM3	Cl106	0.45	0.5	0.56	0.44	0.43
Ter1	Cl106	0.09	0.17	0.91	0.09	0.14
ZW4	Cl106	0.45	0.51	0.5	0.5	0.39
Dana	CL146	0.25	0.4	0.25	0.75	0.38
Kno17	CL146	0.39	0.44	0.31	0.69	0.52
Kno52	CL146	0.17	0.23	0.13	0.87	0.31
OM3	CL146	0.25	0.36	0.23	0.78	0.21
Ter1	CL146	0.17	0.47	0.36	0.64	0.01
ZW4	CL146	0.4	0.4	0.27	0.73	0.72
Dana	CL213	0.17	0.16	0.08	0.92	1
Kno17	CL213	0.08	0.08	0.04	0.96	1
Kno52	CL213	0.3	0.26	0.15	0.85	1
Om3	CL214					1
Ter1	CL213	0.06	0.06	0.03	0.97	-
ZW4	CL213	0.38	0.4	0.27	0.73	0.55
Dana	CL215_2	0.38	0.41	0.27	0.73	0.67
Kno17	CL215_2	0.41	0.39	0.26	0.74	0.83
Kno52	CL215_2	0.27	0.24	0.13	0.87	1
OM3	CL215_2	0.26	0.35	0.22	0.78	0.17
Ter1	CL215_2	0.38	0.48	0.38	0.62	0.29
ZW4	CL215_2	0.44	0.36	0.22	0.78	1
Dana	CL39_1	0.12	0.11	0.06	0.94	1
Kno17	CL39_1	0.03	0.03	0.01	0.99	-
Kno52	CL39_1	0.14	0.18	0.1	0.9	0.28
OM3	CL39_1	0	0	1		-
Ter1	CL39_1	0.04	0.04	0.02	0.98	-
ZW4	CL39_1	0.22	0.2	0.11	0.89	1
Dana	CL393_1	0.53	0.45	0.32	0.68	0.91
Kno17	CL393_1	0.03	0.03	0.01	0.99	-
Kno52	CL393_1	0.47	0.48	0.62	0.38	0.6
OM3	CL393_1	0.38	0.49	0.4	0.6	0.18
Ter1	CL393_1	0.12	0.18	0.1	0.9	0.2
ZW4	CL393_1	0.15	0.14	0.07	0.93	1
Dana	CL433_2	0.13	0.12	0.06	0.94	1
Kno17	CL433_2	0	0	1		-
Kno52	CL433_2	0.22	0.2	0.11	0.89	1
OM3	CL433_2	0.19	0.18	0.1	0.9	1
Ter1	CL433_2	0.56	0.42	0.28	0.72	1
ZW4	CL433_2	0.26	0.23	0.13	0.87	1
Dana	CL48_2	0.42	0.49	0.63	0.38	0.53
Kno17	CL48_2	0.33	0.5	0.58	0.42	0.11
Kno52	CL48_2	0.41	0.49	0.41	0.59	0.31
OM3	CL48_2	0.31	0.44	0.31	0.69	0.11
Ter1	CL48_2	0.17	0.22	0.88	0.13	0.3
ZW4	CL48_2	0.45	0.51	0.55	0.45	0.47
Dana	CL8_2	0.33	0.51	0.43	0.57	0.19
Kno17	CL8_2	0.32	0.34	0.21	0.79	0.75
Kno52	CL8_2	0.26	0.36	0.77	0.23	0.14
OM3	CL8_2	0.3	0.48	0.62	0.38	0.04
Ter1	CL8_2	0.33	0.51	0.5	0.5	0.11
ZW4	CL8_2	0.5	0.43	0.7	0.3	0.92
Dana	Mpi_861	0	0	1		-
Kno17	Mpi_861	0	0	1		-
Kno52	Mpi_861	0	0	1		-
OM3	Mpi_861	0	0	1		-
Ter1	Mpi_861	0	0	1		-
ZW4	Mpi_861	0.05	0.05	0.03	0.98	-
Dana	CL459	0.42	0.5	0.58	0.42	0.4
Kno17	CL459	0.14	0.22	0.88	0.13	0.07
Kno52	CL459	0.36	0.37	0.76	0.24	0.63
OM3	CL459	0.4	0.49	0.6	0.4	0.23
Ter1	CL459	0	0.15	0.92	0.08	0
ZW4	CL459	0.55	0.46	0.34	0.66	0.94
Dana	CL46_1	0.47	0.48	0.63	0.37	0.67
Kno17	CL46_1	0.09	0.09	0.95	0.05	1
Kno52	CL46_1	0.39	0.35	0.78	0.22	0.88
OM3	CL46_1	0.06	0.16	0.91	0.09	0.01
Ter1	CL46_1	0.38	0.49	0.4	0.6	0.23
ZW4	CL46_1	0.47	0.49	0.39	0.61	0.63
Dana	CL63	0	0	1		-
Kno17	CL63	0.12	0.12	0.06	0.94	1
Kno52	CL63	0.33	0.28	0.17	0.83	1
OM3	CL63	0	0	1		-
Ter1	CL63	0	0	1		-
ZW4	CL63	0	0	1		-
Dana	CL69_1	0.27	0.51	0.59	0.41	0.16
Kno17	CL69_1	0.64	0.51	0.5	0.5	0.97
Kno52	CL69_1	0.5	0.41	0.72	0.28	0.98
OM3	CL69_1	0.15	0.19	0.9	0.1	0.29
Ter1	CL69_1	0.28	0.43	0.7	0.3	0.1
ZW4	CL69_1	0.24	0.22	0.88	0.12	1
Dana	CL79	0.05	0.15	0.92	0.08	0.08
Kno17	CL79	0	0	1		-
Kno52	CL79	0	0	1		-
OM3	CL79	0.24	0.31	0.81	0.19	0.24
Ter1	CL79	0	0	1		-
ZW4	CL79	0	0	1		-
Dana	CL82	0	0	1		-
Kno17	CL82	0.37	0.38	0.75	0.25	0.59
Kno52	CL82	0.33	0.32	0.8	0.2	0.77
OM3	CL82	0.44	0.47	0.63	0.37	0.49
Ter1	CL82	0	0	1		-
ZW4	CL82	0.5	0.46	0.65	0.35	0.8
Dana	CL96_1	0.21	0.27	0.84	0.16	0.37
Kno17	CL96_1	0.35	0.42	0.71	0.29	0.28
Kno52	CL96_1	0.31	0.37	0.76	0.24	0.3
OM3	CL96_1	0.58	0.51	0.52	0.48	0.91
Ter1	CL96_1	0.42	0.45	0.33	0.67	0.55
ZW4	CL96_1	0.77	0.5	0.55	0.45	1
Dana	eno_220	0.4	0.38	0.25	0.75	0.78
Kno17	eno_220	0.08	0.08	0.04	0.96	1
Kno52	eno_220	0	0	1		-
OM3	eno_220	0.51	0.5	0.43	0.57	0.71
Ter1	eno_220	0.27	0.45	0.33	0.67	0.05
ZW4	eno_220	0.22	0.2	0.11	0.89	1
Dana	LDH_1026	0.53	0.48	0.37	0.63	0.83
Kno17	LDH_1026	0.17	0.32	0.2	0.8	0.01
Kno52	LDH_1026	0	0	1		-
OM3	LDH_1026	0.35	0.34	0.21	0.79	0.8
Ter1	LDH_1026	0.04	0.04	0.02	0.98	-
ZW4	LDH_1026	0.31	0.31	0.19	0.81	0.69
Dana	pgi_1240	0.42	0.51	0.47	0.53	0.37
Kno17	pgi_1240	0.36	0.5	0.58	0.42	0.11
Kno52	pgi_1240	0.18	0.22	0.12	0.88	0.38
OM3	pgi_1240	0.3	0.5	0.44	0.56	0.04
Ter1	pgi_1240	0.04	0.04	0.98	0.02	-
ZW4	pgi_1240	0.42	0.45	0.67	0.33	0.55
Dana	Usp_419	0.25	0.49	0.63	0.38	0.12
Kno17	Usp_419	0.32	0.39	0.74	0.26	0.3
Kno52	Usp_419	0.42	0.48	0.38	0.63	0.34
OM3	Usp_419	0.32	0.5	0.55	0.45	0.05
Ter1	Usp_419	0.52	0.39	0.74	0.26	1
ZW4	Usp_419	0.6	0.51	0.54	0.46	0.91
Dana	CL131_1	0.43	0.51	0.43	0.57	0.47
Kno17	CL131_1	0.3	0.35	0.78	0.22	0.4
Kno52	CL131_1	0.39	0.35	0.22	0.78	0.88
OM3	CL131_1	0.46	0.49	0.4	0.6	0.49
Ter1	CL131_1	0.6	0.51	0.43	0.57	0.9
ZW4	CL131_1	0.59	0.49	0.39	0.61	0.94
Dana	CL187_2	0.4	0.53	0.4	0.6	0.62
Kno17	CL187_2	0.33	0.43	0.3	0.7	0.36
Kno52	CL187_2	0	0	1		-
OM3	CL187_2	0.09	0.09	0.05	0.95	1
Ter1	CL187_2	0.08	0.08	0.04	0.96	1
ZW4	CL187_2	0.4	0.47	0.37	0.63	0.32
Dana	CL45	0	0	1		-
Kno17	CL45	0	0	1		-
Kno52	CL45	0	0	1		-
OM3	CL45	0	0	1		-
Ter1	CL45	0	0.14	0.92	0.08	0
ZW4	CL45	0	0.44	0.68	0.32	0
Dana	CL107	0.05	0.05	0.03	0.97	-
Kno17	CL107	0.26	0.23	0.13	0.87	1
Kno52	CL107	0.22	0.2	0.11	0.89	1
OM3	CL107	0.33	0.28	0.17	0.83	1
Ter1	CL107	0.05	0.05	0.03	0.98	-
ZW4	CL107	0	0	1		-
Dana	CL127_1	0.15	0.14	0.93	0.08	1
Kno17	CL127_1	0.21	0.19	0.9	0.1	1
Kno52	CL127_1	0.19	0.18	0.9	0.1	1
OM3	CL127_1	0.33	0.5	0.44	0.56	0.04
Ter1	CL127_1	0.04	0.12	0.94	0.06	0.06
ZW4	CL127_1	0.48	0.51	0.47	0.53	0.54
Dana	CL345	0.18	0.17	0.91	0.09	1
Kno17	CL345	0.32	0.31	0.81	0.19	0.76
Kno52	CL345	0.42	0.42	0.71	0.29	0.64
OM3	CL345	0.18	0.3	0.82	0.18	0.05
Ter1	CL345	0	0	1		-
ZW4	CL345	0.27	0.33	0.8	0.2	0.31
Dana	CL273	0	0.39	0.25	0.75	0
Kno17	CL273	0.1	0.27	0.16	0.84	0.01
Kno52	CL273	0.13	0.12	0.06	0.94	1
OM3	CL273	0.06	0.44	0.31	0.69	0
Ter1	CL273	0.12	0.3	0.18	0.82	0.01
ZW4	CL273	0.1	0.38	0.25	0.75	0
Dana	CL179_1	0.06	0.06	0.03	0.97	-
Kno17	CL179_1	0.2	0.18	0.1	0.9	1
Kno52	CL179_1	0.39	0.43	0.31	0.69	0.41
OM3	CL179_1	0.25	0.22	0.13	0.88	1
Ter1	CL179_1	0.29	0.4	0.26	0.74	0.29
ZW4	CL179_1	0	0	1		-
Dana	CL32_1	0.2	0.18	0.1	0.9	1
Kno17	CL32_1	0	0	1		-
Kno52	CL32_1	0	0	1		-
OM3	CL32_1	0	0	1		-
Ter1	CL32_1	0	0	1		-
ZW4	CL32_1	0.06	0.06	0.03	0.97	1
Dana	CL322_1	0.15	0.14	0.08	0.93	1
Kno17	CL322_1	0.37	0.4	0.27	0.73	0.48
Kno52	CL322_1	0.33	0.43	0.31	0.69	0.16
OM3	CL322_1	0.03	0.03	0.01	0.99	-
Ter1	CL322_1	0	0	1		-
ZW4	CL322_1	0.06	0.06	0.03	0.97	1
Dana	CL322_2	0.33	0.39	0.25	0.75	0.56
Kno17	CL322_2	0.17	0.16	0.08	0.92	1
Kno52	CL322_2	0	0	1		-
OM3	CL322_2	0.3	0.51	0.48	0.52	0.02
Ter1	CL322_2	0.19	0.18	0.1	0.9	1
ZW4	CL322_2	0	0	1		-
Dana	CL46_2	0.5	0.46	0.33	0.67	0.83
Kno17	CL46_2	0.5	0.42	0.71	0.29	0.94
Kno52	CL46_2	0.59	0.51	0.5	0.5	0.9
OM3	CL46_2	0.16	0.15	0.92	0.08	1
Ter1	CL46_2	0.43	0.47	0.36	0.64	0.52
ZW4	CL46_2	0.19	0.18	0.1	0.9	1
Dana	CL271	0.24	0.21	0.88	0.12	1
Kno17	CL271	0	0	1		-
Kno52	CL271	0.25	0.26	0.85	0.15	0.59
OM3	CL271	0.49	0.48	0.61	0.39	0.66
Ter1	CL271	0.29	0.26	0.85	0.15	1
ZW4	CL271	0.43	0.42	0.71	0.29	0.73
Dana	CL348_1	0.3	0.52	0.45	0.55	0.22
Kno17	CL348_1	0.29	0.52	0.5	0.5	0.11
Kno52	CL348_1	0.47	0.47	0.63	0.37	0.69
OM3	CL348_1	0.37	0.44	0.68	0.32	0.3
Ter1	CL348_1	0.32	0.4	0.74	0.26	0.35
ZW4	CL348_1	0.46	0.5	0.55	0.45	0.49
Dana	CL48_1	0.31	0.5	0.59	0.41	0.15
Kno17	CL48_1	0.34	0.41	0.71	0.29	0.26
Kno52	CL48_1	0.42	0.46	0.65	0.35	0.41
OM3	CL48_1	0.27	0.4	0.73	0.27	0.09
Ter1	CL48_1	0.16	0.33	0.2	0.8	0.03
ZW4	CL48_1	0.45	0.49	0.6	0.4	0.48
Dana	CL56_1	0.39	0.44	0.31	0.69	0.52
Kno17	CL56_1	0.25	0.22	0.88	0.13	1
Kno52	CL56_1	0.39	0.42	0.3	0.7	0.57
OM3	CL56_1	0.09	0.2	0.11	0.89	0.03
Ter1	CL56_1	0.04	0.04	0.02	0.98	-
ZW4	CL56_1	0.41	0.44	0.31	0.69	0.55
Dana	CL392	0	0	1		-
Kno17	CL392	0	0	1		-
Kno52	CL392	0	0	1		-
OM3	CL392	0.09	0.27	0.16	0.84	0
Ter1	CL392	0.31	0.48	0.38	0.62	0.07
ZW4	CL392	0	0	1		-
Dana	CL50	0.3	0.33	0.8	0.2	0.58
Kno17	CL50	0.42	0.51	0.51	0.49	0.23
Kno52	CL50	0.33	0.41	0.72	0.28	0.24
OM3	CL50	0.09	0.08	0.96	0.04	1
Ter1	CL50	0.12	0.24	0.87	0.13	0.04
ZW4	CL50	0.06	0.18	0.9	0.1	0.01
Dana	CL30_1	0	0	1		-
Kno17	CL30_1	0.17	0.16	0.09	0.91	1
Kno52	CL30_1	0.39	0.32	0.19	0.81	1
OM3	CL30_1	0.2	0.43	0.3	0.7	0
Ter1	CL30_1	0.23	0.27	0.85	0.15	0.47
ZW4	CL30_1	0.23	0.34	0.21	0.79	0.09
Dana	CL35	0.86	0.51	0.43	0.57	1
Kno17	CL35	0.45	0.36	0.23	0.77	1
Kno52	CL35	0.3	0.26	0.15	0.85	1
OM3	CL35	0.53	0.43	0.7	0.3	0.98
Ter1	CL35	0.57	0.41	0.72	0.28	1
ZW4	CL35	0.56	0.47	0.36	0.64	0.93
Dana	CL245	1	0.53	0.5	0.5	1
Kno17	CL245	0.89	0.52	0.5	0.5	1
Kno52	CL245	0.93	0.51	0.47	0.53	1
OM3	CL245	0.88	0.5	0.56	0.44	1
Ter1	CL245	0.7	0.51	0.5	0.5	0.99
ZW4	CL245	0.88	0.51	0.52	0.48	1
