# Supplementary material for: Single nucleotide polymorphism discovery from expressed sequence tags in the waterflea Daphnia magna
Source: BMC Genomics. 2011 Jun 13;12:309. doi: 10.1186/1471-2164-12-309 (PMC3146954; doi:10.1186/1471-2164-12-309)
Supplement: Additional file 9 — Gene function of the contigs where SNP outliers were detected. List of outlier loci and the corresponding EST sequences with accession numbers to NCBI GenBank from which the SNPs were developed. The gene function was inferred from the EST contigs. [file 1471-2164-12-309-S9.XLS]

## Sheet: Sheet1
Locus	AN EST	Gene function
CL32_2	gi|115429854|gb|DV437811.1|DV437811	sulfotransferase activity: predicted protein [Tribolium castaneum]
	gi|66938880|gb|BJ928519.1|BJ928519
	gi|66939306|gb|BJ928945.1|BJ928945
	gi|66940138|gb|BJ929777.1|BJ929777
	gi|66940863|gb|BJ930502.1|BJ930502
	gi|66941607|gb|BJ931246.1|BJ931246
	gi|66946103|gb|BJ935742.1|BJ935742
CL5#	gi|145902628|gb|ES408219.1|ES408219	lipid transporter protein, lipid transporter activity, precursor vitellogenin fused with superoxide dismutase [Daphnia magna]
	gi|66936303|gb|BJ925942.1|BJ925942
	gi|66938054|gb|BJ927693.1|BJ927693
	gi|66941234|gb|BJ930873.1|BJ930873
	gi|66941286|gb|BJ930925.1|BJ930925
	gi|66941992|gb|BJ931631.1|BJ931631
	gi|66943144|gb|BJ932783.1|BJ932783
	gi|66943820|gb|BJ933459.1|BJ933459
	gi|66944564|gb|BJ934203.1|BJ934203
	gi|66944712|gb|BJ934351.1|BJ934351
	gi|66945378|gb|BJ935017.1|BJ935017
	gi|85674172|gb|DW724602.1|DW724602
CL63	HO046195	ribosomal protein S25, trasmembrane domain [Drosophila melanogaster]
	HO046223
	gi|66936558|gb|BJ926197.1|BJ926197
	gi|66938411|gb|BJ928050.1|BJ928050
	gi|66938611|gb|BJ928250.1|BJ928250
	gi|66938690|gb|BJ928329.1|BJ928329
	gi|66939029|gb|BJ928668.1|BJ928668
	gi|66939099|gb|BJ928738.1|BJ928738
	gi|66939260|gb|BJ928899.1|BJ928899
	gi|66940530|gb|BJ930169.1|BJ930169
	gi|66940830|gb|BJ930469.1|BJ930469
	gi|66940834|gb|BJ930473.1|BJ930473
	gi|66942218|gb|BJ931857.1|BJ931857
	gi|66945161|gb|BJ934800.1|BJ934800
CL79	gi|66941896|gb|BJ931535.1|BJ931535	proteolysis and peptidolysis, trypsin activity [Tribolium castaneum]
	gi|66941915|gb|BJ931554.1|BJ931554
	gi|66942258|gb|BJ931897.1|BJ931897
	gi|66942694|gb|BJ932333.1|BJ932333
	gi|66942746|gb|BJ932385.1|BJ932385
	gi|66944340|gb|BJ933979.1|BJ933979
	gi|66945050|gb|BJ934689.1|BJ934689
	gi|66946310|gb|BJ935949.1|BJ935949
	gi|66946734|gb|BJ936373.1|BJ936373
CL82	gi|186717797|gb|ES408295.1|ES408295	similar to NCBI_GNO_418203, biotic stress (fish predation response) [Daphnia pulex]
	gi|66937015|gb|BJ926654.1|BJ926654
	gi|66938124|gb|BJ927763.1|BJ927763
	gi|66939942|gb|BJ929581.1|BJ929581
	gi|66939949|gb|BJ929588.1|BJ929588
	gi|66940399|gb|BJ930038.1|BJ930038
	gi|66940402|gb|BJ930041.1|BJ930041
	gi|85674251|gb|DW724681.1|DW724681
eno_220		glicolysis, phosphopyruvate hydratase activity
CL127_1	EBT_Dama_CARB_P5E11_SP6_1274045.ab1	RNA binding protein, structural constituent of ribosome [Bombix mory]
	EBT_Dama_Past_P5E12_SP6_1276412.ab1
	EBT_Dama_Past_P5E6_SP6_1276364.ab1
	gi|164682752|gb|FD466435.1|FD466435
	gi|164682789|gb|FD466472.1|FD466472
	gi|66937140|gb|BJ926779.1|BJ926779
	gi|66937542|gb|BJ927181.1|BJ927181
	gi|66937713|gb|BJ927352.1|BJ927352
	gi|66943770|gb|BJ933409.1|BJ933409
	gi|66943771|gb|BJ933410.1|BJ933410
CL32_1	gi|115429854|gb|DV437811.1|DV437811	sulfotransferase activity, inorganic stress [Daphnia pulex]
	gi|66938880|gb|BJ928519.1|BJ928519
	gi|66939306|gb|BJ928945.1|BJ928945
	gi|66940138|gb|BJ929777.1|BJ929777
	gi|66940863|gb|BJ930502.1|BJ930502
	gi|66941607|gb|BJ931246.1|BJ931246
	gi|66946103|gb|BJ935742.1|BJ935742
CL322_2	gi|66936204|gb|BJ925843.1|BJ925843	predicted transmembrane domain [Daphnia pulex]
	gi|66937561|gb|BJ927200.1|BJ927200
	gi|66939490|gb|BJ929129.1|BJ929129
	gi|66946045|gb|BJ935684.1|BJ935684
	gi|66946046|gb|BJ935685.1|BJ935685
CL56_1	HO045870	structural constituent of cuticle [Tribolium castaneum]
	gi|66938658|gb|BJ928297.1|BJ928297
	gi|66939011|gb|BJ928650.1|BJ928650
	gi|66939701|gb|BJ929340.1|BJ929340
	gi|66940205|gb|BJ929844.1|BJ929844
	gi|66941052|gb|BJ930691.1|BJ930691
	gi|66941392|gb|BJ931031.1|BJ931031
	gi|66942541|gb|BJ932180.1|BJ932180
	gi|66943169|gb|BJ932808.1|BJ932808
	gi|66944274|gb|BJ933913.1|BJ933913
	gi|66944632|gb|BJ934271.1|BJ934271
	gi|66944786|gb|BJ934425.1|BJ934425
	gi|66945115|gb|BJ934754.1|BJ934754
	gi|85674204|gb|DW724634.1|DW724634
	gi|66938229|gb|BJ927868.1|BJ927868
CL392#	gi|66938306|gb|BJ927945.1|BJ927945	Predicted transmembrane protein, biotic stress [Drsophila melanogaster]
	gi|66939034|gb|BJ928673.1|BJ928673
	gi|66942525|gb|BJ932164.1|BJ932164
	gi|66942526|gb|BJ932165.1|BJ932165
	gi|164682753|gb|FD466436.1|FD466436
CL35	gi|164683129|gb|FD466836.1|FD466836	GTP binding, microtubule-based movement [Oncorhynchus mykiss]
	gi|164683357|gb|FD467040.1|FD467040
	gi|164683915|gb|FD467121.1|FD467121
	gi|66936565|gb|BJ926204.1|BJ926204
	gi|66937104|gb|BJ926743.1|BJ926743
	gi|66938004|gb|BJ927643.1|BJ927643
	gi|66941110|gb|BJ930749.1|BJ930749
	gi|66942008|gb|BJ931647.1|BJ931647
	gi|66942676|gb|BJ932315.1|BJ932315
	gi|66943510|gb|BJ933149.1|BJ933149
	gi|66945481|gb|BJ935120.1|BJ935120
	gi|66945516|gb|BJ935155.1|BJ935155
	gi|66945726|gb|BJ935365.1|BJ935365
	gi|66946540|gb|BJ936179.1|BJ936179
